# Supplementary material for: Impact of male alternative reproductive tactics on female costs of sexual conflict under variation in operational sex ratio and population density
Source: Ecol Evol. 2017 Dec 2;8(1):584–91. doi: 10.1002/ece3.3631 (PMC5756886; doi:10.1002/ece3.3631)
Supplement: Supplementary file 1 [file ECE3-8-584-s001.nb]

(*CacheID: 234*)
(* Internal cache information:
NotebookFileLineBreakTest
NotebookFileLineBreakTest
NotebookDataPosition[         0,          0]
NotebookDataLength[   1538220,      26227]
NotebookOptionsPosition[   1534637,      26107]
NotebookOutlinePosition[   1535018,      26124]
CellTagsIndexPosition[   1534975,      26121]
WindowFrame->Normal*)

(* Beginning of Notebook Content *)
Notebook[{
Cell[TextData[StyleBox["Online Appendix A. Mathematica code for figures in \
Jeffery et al., \[OpenCurlyDoubleQuote]Impact of Male Alternative \
Reproductive Tactics on Female Costs of Sexual Conflict Under Variation in \
Operational Sex Ratio and Population Density\[CloseCurlyDoubleQuote]", \
"Subsubtitle",
 FontFamily->"Times"]], "Section",
 CellChangeTimes->{{3.617379573098185*^9, 3.617379588208654*^9}, {
   3.61737962297633*^9, 3.6173796591860943`*^9}, {3.6173797257663927`*^9, 
   3.617379733346785*^9}, {3.617379861280211*^9, 3.617379936318478*^9}, 
   3.617380302488337*^9, 3.617387612382246*^9, 3.617475712898035*^9, 
   3.61755388298748*^9, 3.6175539358436337`*^9, {3.6175540500047083`*^9, 
   3.61755405146243*^9}, {3.622904220352604*^9, 3.622904221246669*^9}}],

Cell[CellGroupData[{

Cell[TextData[{
 StyleBox["Figure 1. OSR-dependent variation in expression of male ARTs, and \
related female fitness costs. ", "Subsubtitle",
  FontFamily->"Times"],
 StyleBox["Solid line represents proportion of males expressing alternative \
tactic 1 ", "Subsection",
  FontFamily->"Times",
  FontSize->16],
 StyleBox[Cell[BoxData[
  FormBox[
   RowBox[{"(", 
    SubscriptBox["m", 
     StyleBox["1",
      FontSlant->"Plain"]], ")"}], TraditionalForm]], "Subsection",
  FontFamily->"Times",
  FontSize->16], "Subsection"],
 StyleBox["; dotted line indicates proportion of males expressing alternative \
tactic 2 ", "Subsection",
  FontFamily->"Times",
  FontSize->16],
 Cell[BoxData[
  FormBox[
   RowBox[{"(", 
    SubscriptBox["m", 
     StyleBox["2",
      FontSlant->"Plain"]], ")"}], TraditionalForm]],
  FontFamily->"Times",
  FontSize->16],
 StyleBox[".",
  FontFamily->"Times",
  FontSize->16]
}], "Section",
 CellChangeTimes->{{3.617379573098185*^9, 3.617379588208654*^9}, {
   3.61737962297633*^9, 3.6173796591860943`*^9}, {3.6173797257663927`*^9, 
   3.617379733346785*^9}, {3.617379861280211*^9, 3.617379936318478*^9}, 
   3.617380302488337*^9, 3.617387612382246*^9, 3.617475712898035*^9, {
   3.617553893899292*^9, 3.6175539187310467`*^9}, {3.7035313794221163`*^9, 
   3.703531393929762*^9}, {3.703531539186222*^9, 3.703531539534465*^9}, {
   3.714507821835829*^9, 3.714507835642461*^9}}],

Cell[CellGroupData[{

Cell[TextData[{
 StyleBox["Solid line represents proportion of males expressing alternative \
tactic 1 ", "Subsection",
  FontFamily->"Times"],
 StyleBox[Cell[BoxData[
  FormBox[
   RowBox[{"(", 
    SubscriptBox["m", "1"], ")"}], TraditionalForm]], "Subsection",
  FontFamily->"Times"], "Subsection"],
 StyleBox["; proportion of males expressing alternative tactic 2 ", 
  "Subsection",
  FontFamily->"Times"],
 Cell[BoxData[
  FormBox[
   RowBox[{"(", 
    SubscriptBox["m", 
     StyleBox["2",
      FontSlant->"Plain"]], ")"}], TraditionalForm]],
  FontFamily->"Times"],
 StyleBox[" can be visualized as the inverse of ",
  FontFamily->"Times",
  FontSize->14],
 Cell[BoxData[
  FormBox[
   SubscriptBox["m", "1"], TraditionalForm]],
  FontFamily->"Times",
  FontSize->14],
 StyleBox[".",
  FontFamily->"Times",
  FontSize->14]
}], "Subsubsection",
 CellChangeTimes->{{3.617380061129294*^9, 3.6173801037944393`*^9}, {
   3.617386827873994*^9, 3.617386831898081*^9}, {3.617387038340795*^9, 
   3.617387125292882*^9}, 3.6173907080083733`*^9, 3.6175538526222773`*^9, {
   3.703530745389638*^9, 3.703530766024283*^9}, {3.703530802301029*^9, 
   3.703530818502522*^9}, {3.714507840849894*^9, 3.714507862029677*^9}, 
   3.71475717994226*^9},
 FontFamily->"Helvetica"],

Cell[BoxData[{
 StyleBox[
  RowBox[{"\"\<Clear all previous definitions:\>\"", ";"}],
  FontFamily->"Times"], "\[IndentingNewLine]", 
 RowBox[{"Clear", "[", "\"\<Global`*\>\"", "]"}]}], "Input",
 CellChangeTimes->{{3.617380500410893*^9, 3.6173805497587442`*^9}, {
   3.617380625099147*^9, 3.617380659490505*^9}, {3.6173807435822144`*^9, 
   3.61738074475721*^9}, 3.617390703323926*^9, {3.6174755688483143`*^9, 
   3.617475578942223*^9}, 3.617557824746715*^9}],

Cell[BoxData[{
 StyleBox[
  RowBox[{"\"\<Define global x- and y-axes for all Figure 1:\>\"", ";"}],
  FontFamily->"Times"], "\[IndentingNewLine]", 
 RowBox[{
  RowBox[{"xticks", "=", 
   RowBox[{"Join", "[", 
    RowBox[{
     RowBox[{"Table", "[", 
      RowBox[{
       RowBox[{"{", 
        RowBox[{"x", ",", 
         RowBox[{"NumberForm", "[", 
          RowBox[{"x", ",", "4"}], "]"}], ",", 
         RowBox[{"{", 
          RowBox[{"0", ",", "0.02"}], "}"}]}], "}"}], ",", 
       RowBox[{"{", 
        RowBox[{"x", ",", "0", ",", "4", ",", "1"}], "}"}]}], "]"}], ",", 
     RowBox[{"Table", "[", 
      RowBox[{
       RowBox[{"{", 
        RowBox[{"x", ",", "\"\<\>\"", ",", 
         RowBox[{"{", 
          RowBox[{"0", ",", "0.01"}], "}"}]}], "}"}], ",", 
       RowBox[{"{", 
        RowBox[{"x", ",", "0", ",", "4", ",", "0.5"}], "}"}]}], "]"}]}], 
    "]"}]}], ";"}], "\[IndentingNewLine]", 
 RowBox[{
  RowBox[{
   RowBox[{"yticks", "=", 
    RowBox[{"Join", "[", 
     RowBox[{
      RowBox[{"Table", "[", 
       RowBox[{
        RowBox[{"{", 
         RowBox[{"y", ",", 
          RowBox[{"NumberForm", "[", 
           RowBox[{"y", ",", 
            RowBox[{"{", 
             RowBox[{"4", ",", "1"}], "}"}]}], "]"}], ",", 
          RowBox[{"{", 
           RowBox[{"0", ",", "0.02"}], "}"}]}], "}"}], ",", 
        RowBox[{"{", 
         RowBox[{"y", ",", "0", ",", "1", ",", "0.5"}], "}"}]}], "]"}], ",", 
      RowBox[{"Table", "[", 
       RowBox[{
        RowBox[{"{", 
         RowBox[{"y", ",", "\"\<\>\"", ",", 
          RowBox[{"{", 
           RowBox[{"0", ",", "0.01"}], "}"}]}], "}"}], ",", 
        RowBox[{"{", 
         RowBox[{"y", ",", "0", ",", "1", ",", "0.1"}], "}"}]}], "]"}]}], 
     "]"}]}], ";"}], "\[IndentingNewLine]"}], "\[IndentingNewLine]", 
 StyleBox[
  RowBox[{"\"\<Define global figure format for all Figure 1:\>\"", ";"}],
  FontFamily->"Times"], "\[IndentingNewLine]", 
 RowBox[{
  RowBox[{"SetOptions", "[", 
   RowBox[{"Plot", ",", 
    RowBox[{"BaseStyle", "\[Rule]", 
     RowBox[{"{", 
      RowBox[{
       RowBox[{"FontFamily", "\[Rule]", "\"\<Helvetica\>\""}], ",", 
       RowBox[{"FontWeight", "\[Rule]", "\"\<Bold\>\""}], ",", 
       RowBox[{"FontSize", "\[Rule]", "22"}]}], "}"}]}], ",", 
    RowBox[{"PlotRange", "\[Rule]", 
     RowBox[{"{", 
      RowBox[{
       RowBox[{"{", 
        RowBox[{"0", ",", "4"}], "}"}], ",", 
       RowBox[{"{", 
        RowBox[{"0", ",", "1.05"}], "}"}]}], "}"}]}], ",", 
    RowBox[{"Axes", "\[Rule]", "True"}], ",", 
    RowBox[{"Frame", "\[Rule]", 
     RowBox[{"{", 
      RowBox[{"True", ",", "True", ",", "False", ",", "True"}], "}"}]}], ",", 
    
    RowBox[{"FrameTicks", "\[Rule]", 
     RowBox[{"{", 
      RowBox[{"xticks", ",", "yticks", ",", "None", ",", "yticks"}], "}"}]}], 
    ",", 
    RowBox[{"FrameTicksStyle", "\[Rule]", 
     RowBox[{"Directive", "[", "18", "]"}]}], ",", 
    RowBox[{"FrameLabel", "\[Rule]", 
     RowBox[{"{", 
      RowBox[{
      "\"\<OSR\>\"", ",", 
       "\"\<Prop males expressing\ntactic 1 (\!\(\*SubscriptBox[
StyleBox[\"m\",
FontSlant->\"Italic\"], \"1\"]\))\>\"", ",", "None", ",", 
       "\"\<Female fitness costs\n(\!\(\*SubscriptBox[
StyleBox[\"C\",
FontSlant->\"Italic\"], 
StyleBox[\"f\",
FontSlant->\"Italic\"]]\))\>\""}], "}"}]}], ",", 
    RowBox[{"ImagePadding", "\[Rule]", "95"}], ",", 
    RowBox[{"AspectRatio", "\[Rule]", "1"}], ",", 
    RowBox[{"ImageSize", "\[Rule]", "400"}]}], "]"}], ";"}]}], "Input",
 CellChangeTimes->{
  3.617381154024775*^9, {3.617382238300074*^9, 3.617382247838431*^9}, {
   3.617382538275028*^9, 3.617382545248274*^9}, {3.617383137889475*^9, 
   3.6173831390348387`*^9}, {3.617387004460998*^9, 3.617387009397588*^9}, {
   3.6173905243915873`*^9, 3.6173905327153893`*^9}, {3.617474887603985*^9, 
   3.617474892468872*^9}, {3.617475546026778*^9, 3.617475559569253*^9}, {
   3.6174787946952*^9, 3.617478806266178*^9}, {3.617483040446641*^9, 
   3.6174830609741383`*^9}, {3.617557829815509*^9, 3.617557845037612*^9}, {
   3.70353174746712*^9, 3.7035317513000803`*^9}, {3.704652572482792*^9, 
   3.704652599199154*^9}, {3.704652636925132*^9, 3.704652697592795*^9}, {
   3.7147542608939238`*^9, 3.714754261279727*^9}, {3.7147543124560013`*^9, 
   3.7147543126307297`*^9}, {3.714754344083871*^9, 3.714754377939796*^9}, {
   3.714754419683403*^9, 3.714754424818347*^9}, {3.71475447094652*^9, 
   3.714754473159319*^9}, {3.714754510674135*^9, 3.7147545649579277`*^9}, {
   3.714754629712669*^9, 3.714754693669785*^9}, {3.714754723949748*^9, 
   3.71475475409132*^9}, {3.7147547962530746`*^9, 3.714754808340076*^9}, {
   3.71475484966722*^9, 3.714754863632566*^9}, {3.7147563577984133`*^9, 
   3.714756383595996*^9}, {3.714765114542966*^9, 3.714765148240819*^9}}]
}, Open  ]],

Cell[CellGroupData[{

Cell[TextData[{
 "i) The expression of male tactic 1 does not vary with OSR ",
 Cell[BoxData[
  FormBox[
   RowBox[{"(", 
    RowBox[{
     SubscriptBox["m", 
      StyleBox["1",
       FontSlant->"Plain"]], "=", " ", 
     RowBox[{
      SubscriptBox["m", "2"], "=", " ", "0.5"}]}]}], TraditionalForm]]],
 ")."
}], "Subsubsection",
 CellChangeTimes->{{3.617380061129294*^9, 3.6173801037944393`*^9}, {
   3.6173802220941257`*^9, 3.617380223806073*^9}, {3.617380335359089*^9, 
   3.6173804014741287`*^9}, {3.617380931395472*^9, 3.617380999527008*^9}, 
   3.6173852871757603`*^9, {3.617386661657831*^9, 3.6173866630687437`*^9}, {
   3.617386834206064*^9, 3.617386836113953*^9}, {3.617387333465424*^9, 
   3.617387365459351*^9}, {3.617388469514454*^9, 3.6173885782877913`*^9}, {
   3.617476636061105*^9, 3.617476641611432*^9}, {3.703530830276647*^9, 
   3.703530844481724*^9}, {3.7035309764419823`*^9, 3.7035309769875717`*^9}, {
   3.703533458048235*^9, 3.703533458353033*^9}, 3.704650480476063*^9, {
   3.714507868348778*^9, 3.714507877909741*^9}}],

Cell[CellGroupData[{

Cell[BoxData[{
 StyleBox[
  RowBox[{
  "\"\<Proportion of males expressingt tactic 1 = proportion of males \
expressingt tactic 2 = 0.5\>\"", ";"}],
  FontFamily->"Times"], "\[IndentingNewLine]", 
 RowBox[{
  RowBox[{"m1i", "=", "0.5"}], ";"}], "\[IndentingNewLine]", 
 RowBox[{
  RowBox[{
   RowBox[{"m2i", "=", 
    RowBox[{"1", "-", "m1i"}]}], ";", 
   StyleBox["\"\<Proportion of males expressing tactic 1 + tactic 2 = 1\>\"",
    FontFamily->"Times"], 
   StyleBox[";",
    FontFamily->"Times"]}], "\[IndentingNewLine]"}], "\[IndentingNewLine]", 
 StyleBox[
  RowBox[{
  "\"\<Female fitness costs associated with male interactions:\>\"", ";"}],
  FontFamily->"Times"], "\[IndentingNewLine]", 
 RowBox[{
  RowBox[{"c1", "=", "1"}], ";", 
  StyleBox["\"\<\!\(\*
StyleBox[SubscriptBox[
StyleBox[\"c\",
FontFamily->\"Times\"], 
StyleBox[\"1\",
FontSlant->\"Plain\"]],
FontSlant->\"Italic\"]\) = female fitness cost associated with alternative \
male reproductive tactic 1\>\"",
   FontFamily->"Times"], 
  StyleBox[";",
   FontFamily->"Times"]}], "\[IndentingNewLine]", 
 RowBox[{
  RowBox[{"c2", "=", "0.5"}], ";", 
  StyleBox["\"\<\!\(\*
StyleBox[SubscriptBox[
StyleBox[\"c\",
FontFamily->\"Times\"], 
StyleBox[\"2\",
FontSlant->\"Plain\"]],
FontSlant->\"Italic\"]\) = female fitness cost associated with alternative \
male reproductive tactic 2\>\"",
   FontFamily->"Times"], 
  StyleBox[";",
   FontFamily->"Times"]}], "\[IndentingNewLine]", 
 StyleBox[
  RowBox[{"\"\<Male-female interaction rates:\>\"", ";"}],
  FontFamily->"Times"], "\[IndentingNewLine]", 
 RowBox[{
  RowBox[{
   RowBox[{"n", "=", "1"}], ";", 
   StyleBox["\"\<Number of male-female interactions is constant = 1\>\"",
    FontFamily->"Times"], 
   StyleBox[";",
    FontFamily->"Times"]}], "\[IndentingNewLine]"}], "\[IndentingNewLine]", 
 StyleBox[
  RowBox[{"\"\<Response curve for male tactic A (solid line):\>\"", ";"}],
  FontFamily->"Times"], "\[IndentingNewLine]", 
 RowBox[{
  RowBox[{
   RowBox[{"plotm1i", "=", 
    RowBox[{"Plot", "[", 
     RowBox[{"m1i", ",", 
      RowBox[{"{", 
       RowBox[{"OSR", ",", "0", ",", "4"}], "}"}], ",", 
      RowBox[{"PlotStyle", "\[Rule]", 
       RowBox[{"{", 
        RowBox[{"Thickness", "[", "0.02", "]"}], "}"}]}]}], "]"}]}], ";"}], 
  "\[IndentingNewLine]", "\[IndentingNewLine]"}], "\[IndentingNewLine]", 
 StyleBox[
  RowBox[{
  "\"\<Female cost curve when frequency of male-female interactions is \
constant = 1 (transparent surface):\>\"", ";"}],
  FontFamily->"Times"], "\[IndentingNewLine]", 
 RowBox[{
  RowBox[{
   RowBox[{"plotci", "=", 
    RowBox[{"Plot", "[", 
     RowBox[{
      RowBox[{
       RowBox[{"(", 
        RowBox[{
         RowBox[{"c1", "*", "m1i"}], "+", 
         RowBox[{"c2", "*", "m2i"}]}], ")"}], "*", "n"}], ",", 
      RowBox[{"{", 
       RowBox[{"OSR", ",", "0", ",", "4"}], "}"}], ",", 
      RowBox[{"PlotStyle", "\[Rule]", 
       RowBox[{"{", 
        RowBox[{
         RowBox[{"Thickness", "[", "0.012", "]"}], ",", "Dotted"}], "}"}]}]}],
      "]"}]}], ";"}], "\[IndentingNewLine]"}], "\[IndentingNewLine]", 
 StyleBox[
  RowBox[{
  "\"\<Show response curves for both male reproductive tactics in one plot:\>\
\"", ";"}],
  FontFamily->"Times"], "\[IndentingNewLine]", 
 RowBox[{"Show", "[", 
  RowBox[{"plotm1i", ",", "plotci"}], "]"}]}], "Input",
 CellChangeTimes->{{3.6174748521677933`*^9, 3.617474865370926*^9}, {
   3.617474952539962*^9, 3.6174749627142773`*^9}, {3.617475367087768*^9, 
   3.6174754250930767`*^9}, {3.617475608808813*^9, 3.617475668795705*^9}, 
   3.6174757745253477`*^9, {3.617475915267502*^9, 3.617475938494536*^9}, {
   3.6174759850268593`*^9, 3.61747599397851*^9}, {3.617476209790831*^9, 
   3.617476235177917*^9}, {3.6174807897294273`*^9, 3.6174807943806753`*^9}, {
   3.617483047726639*^9, 3.617483075883761*^9}, {3.70353328296319*^9, 
   3.7035333140180483`*^9}, {3.703533356454617*^9, 3.703533364813012*^9}, {
   3.70465051470929*^9, 3.7046505367398148`*^9}, {3.704650643925089*^9, 
   3.704650649706605*^9}, 3.704650685976693*^9, {3.7046507616387377`*^9, 
   3.704650855280265*^9}, {3.714507889640267*^9, 3.71450793448554*^9}, 
   3.7145084396119432`*^9, {3.714512429399233*^9, 3.714512447681551*^9}, {
   3.7145124792966967`*^9, 3.714512535632372*^9}, {3.714512603703032*^9, 
   3.714512615802168*^9}, {3.7147539351523933`*^9, 3.7147539551531763`*^9}, {
   3.7147549322930603`*^9, 3.7147549677068653`*^9}, {3.715646304450981*^9, 
   3.715646339803441*^9}}],

Cell[BoxData[
 GraphicsBox[{{{}, {}, 
    {Hue[0.67, 0.6, 0.6], Thickness[0.02], LineBox[CompressedData["
1:eJxTTMoPSmViYGAwAWIQ7ZX64uKBl6V2DGDwwH6BqH9bl+QSexi/kWOzeqfk
Fjg/InLh+g8fj8D53P8bY9zlzsP5qoHvXhzuvgLnl5+ztJ/x5SacL75F8B4j
4304f9sj5zPnbR7B+Yey5kpHvnkC539Vs+Vfm/sczmf6uVpAWvUVnG/2P2Fb
8Lo3cP6ZFpNzx7Tew/nyE17/XPnuA5z/+vv9e1cNPsH5S17tPsXX9xnO55Nd
/v7Jky9wfk/m1rQFKt/g/G8Oq59k1H+H80uMjmwRO/wDzr+/7kj3RcVfcP7v
rCuzNat+w/najuz/0nb/gfPdFymmbxT/hwgv2XilhzH/4XydN6Hc130ZHGB8
Yf4PHEd+Ifgs+2evV57DCOdnm+y+yenNBOev9kxasO8bgv/1tZTAs2nMcP7W
YHfmKS4scH69R+v8Lc8QfMW7XjcWt7LC+VbmLVMkjdjg/Bi58z8ZLyP4X0/1
PipoZIfzZ7DElQSpcCDcf2/rIqYjCD5rbWOIZSEnnM+wMm79IyEuOL9o1vpe
oUMI/l7tDg7BPG44X9CrSKeJjwfOv6N74XLlHgR/wzx7lSdxvHB+7HozQdl/
CH5D68LGO6v44Py1L2Rn8/nww/lKLSIe7MsQ/Ony3F///0fwAcl8+tI=
      "]]}}, {{}, {}, 
    {Hue[0.67, 0.6, 0.6], Thickness[0.012], Dashing[{0, Small}], 
     LineBox[CompressedData["
1:eJxTTMoPSmViYGAwAWIQ7ZX64uKBl6V2DGDwwn6BqH9bl+QSexi/kWOzeqfk
Fjg/InLh+g8fj8D53P8bY9zlzsP5qoHvXhzuvgLnl5+ztJ/x5SacL75F8B4j
4304f9sj5zPnbR7B+Yey5kpHvnkC539Vs+Vfm/sczmf6uVpAWvUVnG/2P2Fb
8Lo3cP6ZFpNzx7Tew/nyE17/XPnuA5z/+vv9e1cNPsH5S17tPsXX9xnO55Nd
/v7Jky9wfk/m1rQFKt/g/G8Oq59k1H+H80uMjmwRO/wDzr+/7kj3RcVfcP7v
rCuzNat+w/najuz/0nb/gfPdFymmbxT/hwgv2XilhzH/4XydN6Hc130ZHGB8
Yf4PHEd+Ifgs+2evV57DCOdnm+y+yenNBOev9kxasO8bgv/1tZTAs2nMcP7W
YHfmKS4scH69R+v8Lc8QfMW7XjcWt7LC+VbmLVMkjdjg/Bi58z8ZLyP4X0/1
PipoZIfzZ7DElQSpcCDcf2/rIqYjCD5rbWOIZSEnnM+wMm79IyEuOL9o1vpe
oUMI/l7tDg7BPG44X9CrSKeJjwfOv6N74XLlHgR/wzx7lSdxvHB+7HozQdl/
CH5D68LGO6v44Py1L2Rn8/nww/lKLSIe7MsQ/Ony3F///0fwAWPp/HI=
      "]]}}},
  AspectRatio->1,
  Axes->True,
  AxesOrigin->{0, 0},
  BaseStyle->{FontFamily -> "Helvetica", FontWeight -> "Bold", FontSize -> 22},
  Frame->{True, True, False, True},
  FrameLabel->{
    FormBox["\"OSR\"", TraditionalForm], 
    FormBox[
    "\"Prop males expressing\\ntactic 1 (\\!\\(\\*SubscriptBox[\\n \
StyleBox[\\\"m\\\",\\nFontSlant->\\\"Italic\\\"], \\\"1\\\"]\\))\"", 
     TraditionalForm], None, 
    FormBox[
    "\"Female fitness costs\\n(\\!\\(\\*SubscriptBox[\\n \
StyleBox[\\\"C\\\",\\nFontSlant->\\\"Italic\\\"], \\n \
StyleBox[\\\"f\\\",\\nFontSlant->\\\"Italic\\\"]]\\))\"", TraditionalForm]},
  FrameTicks->{{{0, 
      FormBox[
       TagBox[
        InterpretationBox["\"0\"", 0, Editable -> False], NumberForm[#, 4]& ],
        TraditionalForm], {0, 0.02}}, {1, 
      FormBox[
       TagBox[
        InterpretationBox["\"1\"", 1, Editable -> False], NumberForm[#, 4]& ],
        TraditionalForm], {0, 0.02}}, {2, 
      FormBox[
       TagBox[
        InterpretationBox["\"2\"", 2, Editable -> False], NumberForm[#, 4]& ],
        TraditionalForm], {0, 0.02}}, {3, 
      FormBox[
       TagBox[
        InterpretationBox["\"3\"", 3, Editable -> False], NumberForm[#, 4]& ],
        TraditionalForm], {0, 0.02}}, {4, 
      FormBox[
       TagBox[
        InterpretationBox["\"4\"", 4, Editable -> False], NumberForm[#, 4]& ],
        TraditionalForm], {0, 0.02}}, {0., 
      FormBox["\"\"", TraditionalForm], {0, 0.01}}, {0.5, 
      FormBox["\"\"", TraditionalForm], {0, 0.01}}, {1., 
      FormBox["\"\"", TraditionalForm], {0, 0.01}}, {1.5, 
      FormBox["\"\"", TraditionalForm], {0, 0.01}}, {2., 
      FormBox["\"\"", TraditionalForm], {0, 0.01}}, {2.5, 
      FormBox["\"\"", TraditionalForm], {0, 0.01}}, {3., 
      FormBox["\"\"", TraditionalForm], {0, 0.01}}, {3.5, 
      FormBox["\"\"", TraditionalForm], {0, 0.01}}, {4., 
      FormBox["\"\"", TraditionalForm], {0, 0.01}}}, {{0., 
      FormBox[
       TagBox[
        InterpretationBox["\"0.0\"", 0., AutoDelete -> True], 
        NumberForm[#, {4, 1}]& ], TraditionalForm], {0, 0.02}}, {0.5, 
      FormBox[
       TagBox[
        InterpretationBox["\"0.5\"", 0.5, AutoDelete -> True], 
        NumberForm[#, {4, 1}]& ], TraditionalForm], {0, 0.02}}, {1., 
      FormBox[
       TagBox[
        InterpretationBox["\"1.0\"", 1., AutoDelete -> True], 
        NumberForm[#, {4, 1}]& ], TraditionalForm], {0, 0.02}}, {0., 
      FormBox["\"\"", TraditionalForm], {0, 0.01}}, {0.1, 
      FormBox["\"\"", TraditionalForm], {0, 0.01}}, {0.2, 
      FormBox["\"\"", TraditionalForm], {0, 0.01}}, {0.30000000000000004`, 
      FormBox["\"\"", TraditionalForm], {0, 0.01}}, {0.4, 
      FormBox["\"\"", TraditionalForm], {0, 0.01}}, {0.5, 
      FormBox["\"\"", TraditionalForm], {0, 0.01}}, {0.6000000000000001, 
      FormBox["\"\"", TraditionalForm], {0, 0.01}}, {0.7000000000000001, 
      FormBox["\"\"", TraditionalForm], {0, 0.01}}, {0.8, 
      FormBox["\"\"", TraditionalForm], {0, 0.01}}, {0.9, 
      FormBox["\"\"", TraditionalForm], {0, 0.01}}, {1., 
      FormBox["\"\"", TraditionalForm], {0, 0.01}}}, None, {{0., 
      FormBox[
       TagBox[
        InterpretationBox["\"0.0\"", 0., AutoDelete -> True], 
        NumberForm[#, {4, 1}]& ], TraditionalForm], {0, 0.02}}, {0.5, 
      FormBox[
       TagBox[
        InterpretationBox["\"0.5\"", 0.5, AutoDelete -> True], 
        NumberForm[#, {4, 1}]& ], TraditionalForm], {0, 0.02}}, {1., 
      FormBox[
       TagBox[
        InterpretationBox["\"1.0\"", 1., AutoDelete -> True], 
        NumberForm[#, {4, 1}]& ], TraditionalForm], {0, 0.02}}, {0., 
      FormBox["\"\"", TraditionalForm], {0, 0.01}}, {0.1, 
      FormBox["\"\"", TraditionalForm], {0, 0.01}}, {0.2, 
      FormBox["\"\"", TraditionalForm], {0, 0.01}}, {0.30000000000000004`, 
      FormBox["\"\"", TraditionalForm], {0, 0.01}}, {0.4, 
      FormBox["\"\"", TraditionalForm], {0, 0.01}}, {0.5, 
      FormBox["\"\"", TraditionalForm], {0, 0.01}}, {0.6000000000000001, 
      FormBox["\"\"", TraditionalForm], {0, 0.01}}, {0.7000000000000001, 
      FormBox["\"\"", TraditionalForm], {0, 0.01}}, {0.8, 
      FormBox["\"\"", TraditionalForm], {0, 0.01}}, {0.9, 
      FormBox["\"\"", TraditionalForm], {0, 0.01}}, {1., 
      FormBox["\"\"", TraditionalForm], {0, 0.01}}}},
  FrameTicksStyle->Directive[18],
  ImagePadding->95,
  ImageSize->400,
  PlotRange->{{0, 4}, {0, 1.05}},
  PlotRangeClipping->True,
  PlotRangePadding->{Automatic, Automatic}]], "Output",
 CellChangeTimes->{
  3.7147546686349277`*^9, 3.714754699666191*^9, 3.714754764492044*^9, 
   3.714754811958942*^9, {3.714754852234741*^9, 3.714754866208552*^9}, 
   3.7147549423288383`*^9, 3.714754973029088*^9, {3.714756368258689*^9, 
   3.714756386462735*^9}, {3.714765117110284*^9, 3.714765150767398*^9}}]
}, Open  ]]
}, Open  ]],

Cell[CellGroupData[{

Cell["\<\
ii) Expression of male tactic 1 increases with OSR (i.e., positive linear \
response curve).\
\>", "Subsubsection",
 CellChangeTimes->{{3.617380061129294*^9, 3.6173801037944393`*^9}, {
   3.6173802220941257`*^9, 3.617380223806073*^9}, {3.617380335359089*^9, 
   3.6173804014741287`*^9}, {3.617380931395472*^9, 3.617380999527008*^9}, 
   3.6173852871757603`*^9, {3.617386661657831*^9, 3.6173866630687437`*^9}, {
   3.617386834206064*^9, 3.617386836113953*^9}, {3.617387333465424*^9, 
   3.617387365459351*^9}, {3.617388469514454*^9, 3.6173885782877913`*^9}, {
   3.617476636061105*^9, 3.617476641611432*^9}, {3.703530830276647*^9, 
   3.703530844481724*^9}, {3.7035309764419823`*^9, 3.7035309769875717`*^9}, {
   3.703533458048235*^9, 3.703533458353033*^9}, 3.7046504227413273`*^9, {
   3.714507968972131*^9, 3.714507969101223*^9}}],

Cell[CellGroupData[{

Cell[BoxData[{
 StyleBox[
  RowBox[{
  "\"\<Define positive linear curve for male tactic 1, and inverse for male \
tactic 2:\>\"", ";"}],
  FontFamily->"Times"], "\[IndentingNewLine]", 
 RowBox[{
  RowBox[{"k", "=", "0.25"}], ";", 
  StyleBox["\"\<k = slope\>\"",
   FontFamily->"Times"], 
  StyleBox[";",
   FontFamily->"Times"]}], "\[IndentingNewLine]", 
 RowBox[{
  RowBox[{"b", "=", "0"}], ";", 
  StyleBox["\"\<b = intercept\>\"",
   FontFamily->"Times"], 
  StyleBox[";",
   FontFamily->"Times"]}], "\[IndentingNewLine]", 
 RowBox[{
  RowBox[{"m1ii", "=", 
   RowBox[{"Clip", "[", 
    RowBox[{
     RowBox[{"(", 
      RowBox[{
       RowBox[{"k", "*", "OSR"}], "+", "b"}], ")"}], ",", 
     RowBox[{"{", 
      RowBox[{"0", ",", "1"}], "}"}]}], "]"}]}], ";", 
  StyleBox[
   "\"\<Clip function limits proportion of males expressing ART to \
0\[Dash]1\>\"",
   FontFamily->"Times"], 
  StyleBox[";",
   FontFamily->"Times"]}], "\[IndentingNewLine]", 
 RowBox[{
  RowBox[{
   RowBox[{"m2ii", "=", 
    RowBox[{"1", "-", "m1ii"}]}], ";", 
   StyleBox["\"\<Proportion of males expressing tactic 1 + tactic 2 = 1\>\"",
    FontFamily->"Times"], 
   StyleBox[";",
    FontFamily->"Times"]}], "\[IndentingNewLine]"}], "\[IndentingNewLine]", 
 StyleBox[
  RowBox[{
  "\"\<Female fitness costs associated with male interactions:\>\"", ";"}],
  FontFamily->"Times"], "\[IndentingNewLine]", 
 RowBox[{
  RowBox[{"c1", "=", "1"}], ";", 
  StyleBox["\"\<\!\(\*
StyleBox[SubscriptBox[
StyleBox[\"c\",
FontFamily->\"Times\"], 
StyleBox[\"1\",
FontSlant->\"Plain\"]],
FontSlant->\"Italic\"]\) = female fitness cost associated with alternative \
male reproductive tactic 1\>\"",
   FontFamily->"Times"], 
  StyleBox[";",
   FontFamily->"Times"]}], "\[IndentingNewLine]", 
 RowBox[{
  RowBox[{"c2", "=", "0.5"}], ";", 
  StyleBox["\"\<\!\(\*
StyleBox[SubscriptBox[
StyleBox[\"c\",
FontFamily->\"Times\"], 
StyleBox[\"2\",
FontSlant->\"Plain\"]],
FontSlant->\"Italic\"]\) = female fitness cost associated with alternative \
male reproductive tactic 2\>\"",
   FontFamily->"Times"], 
  StyleBox[";",
   FontFamily->"Times"]}], "\[IndentingNewLine]", 
 StyleBox[
  RowBox[{"\"\<Male-female interaction rates:\>\"", ";"}],
  FontFamily->"Times"], "\[IndentingNewLine]", 
 RowBox[{
  RowBox[{
   RowBox[{"n", "=", "1"}], ";", 
   StyleBox["\"\<Number of male-female interactions is constant = 1\>\"",
    FontFamily->"Times"], 
   StyleBox[";",
    FontFamily->"Times"]}], "\[IndentingNewLine]"}], "\[IndentingNewLine]", 
 StyleBox[
  RowBox[{"\"\<Response curve for male tactic 1 (solid line):\>\"", ";"}],
  FontFamily->"Times"], "\[IndentingNewLine]", 
 RowBox[{
  RowBox[{
   RowBox[{"plotm1ii", "=", 
    RowBox[{"Plot", "[", 
     RowBox[{"m1ii", ",", 
      RowBox[{"{", 
       RowBox[{"OSR", ",", "0", ",", "4"}], "}"}], ",", 
      RowBox[{"PlotStyle", "\[Rule]", 
       RowBox[{"{", 
        RowBox[{"Thickness", "[", "0.02", "]"}], "}"}]}]}], "]"}]}], ";"}], 
  "\[IndentingNewLine]"}], "\[IndentingNewLine]", 
 StyleBox[
  RowBox[{
  "\"\<Female cost curve when frequency of male-female interactions is \
constant = 1 (transparent surface):\>\"", ";"}],
  FontFamily->"Times"], "\[IndentingNewLine]", 
 RowBox[{
  RowBox[{
   RowBox[{"plotcii", "=", 
    RowBox[{"Plot", "[", 
     RowBox[{
      RowBox[{
       RowBox[{"(", 
        RowBox[{
         RowBox[{"c1", "*", "m1ii"}], "+", 
         RowBox[{"c2", "*", "m2ii"}]}], ")"}], "*", "n"}], ",", 
      RowBox[{"{", 
       RowBox[{"OSR", ",", "0", ",", "4"}], "}"}], ",", 
      RowBox[{"PlotStyle", "\[Rule]", 
       RowBox[{"{", 
        RowBox[{
         RowBox[{"Thickness", "[", "0.012", "]"}], ",", "Dotted"}], "}"}]}]}],
      "]"}]}], ";"}], "\[IndentingNewLine]"}], "\[IndentingNewLine]", 
 StyleBox[
  RowBox[{
  "\"\<Show response curves for both male reproductive tactics in one plot:\>\
\"", ";"}],
  FontFamily->"Times"], "\[IndentingNewLine]", 
 RowBox[{"Show", "[", 
  RowBox[{"plotm1ii", ",", "plotcii"}], "]"}]}], "Input",
 CellChangeTimes->{{3.6174748521677933`*^9, 3.617474865370926*^9}, {
   3.617474952539962*^9, 3.6174749627142773`*^9}, {3.617475367087768*^9, 
   3.6174754250930767`*^9}, {3.617475608808813*^9, 3.617475668795705*^9}, 
   3.6174757745253477`*^9, {3.617475915267502*^9, 3.617475938494536*^9}, {
   3.6174759850268593`*^9, 3.61747599397851*^9}, {3.617476209790831*^9, 
   3.617476235177917*^9}, {3.6174807897294273`*^9, 3.6174807943806753`*^9}, {
   3.617483047726639*^9, 3.617483075883761*^9}, {3.70353328296319*^9, 
   3.7035333140180483`*^9}, {3.703533356454617*^9, 3.703533364813012*^9}, {
   3.704650886641103*^9, 3.70465091755882*^9}, {3.7046509526498947`*^9, 
   3.7046509598045*^9}, {3.7145079752590427`*^9, 3.714508016051281*^9}, 
   3.7145084299912853`*^9, {3.7145123455562363`*^9, 3.714512346226754*^9}, {
   3.714512807810732*^9, 3.714512810878565*^9}, {3.714512936668581*^9, 
   3.714512950364585*^9}, {3.7147527953731956`*^9, 3.7147527958269787`*^9}, {
   3.714753983705542*^9, 3.714753998296055*^9}, {3.71564636257512*^9, 
   3.715646380838098*^9}, {3.715646445563949*^9, 3.7156464458894978`*^9}}],

Cell[BoxData[
 GraphicsBox[{{{}, {}, 
    {Hue[0.67, 0.6, 0.6], Thickness[0.02], LineBox[CompressedData["
1:eJwtxX9MFGQYB/C745QT5F7Ryp2GDoPKX+mMKLP8PoULA6mBOHIhMkIz+qVG
M1vNrt2ZqQRrN6MARSHLmJzG4SowHd5sMRTxMKDwDs8LDzh4sYALLK7a8/7x
2Sc2782MLTqNRpP2n/9P2eJvO9/39mp+w2p90pztHlMm+AQ8fKS0vM6Ur16D
1Esd31aYCtWZyMoPnv3UZFHn4/qyj5KKTDZ1ISrvfn7vflO12gKzoe6Bj00O
tQ0vbDxqH77tVFcjMmTOTp7XqrYjPn3If+FAu9qBXZdXonSkS/09Zjui3Vqt
R30OZ7xJLa1PeNVNaCqomLsx4FM7MXr/k+Lk67fUP0E3XjNjbny/uhmJodwz
62sD6ha0WBIuX1wk1a2YXzIwfmJoWH0FA0GP+9ryP9RXUd3f0Gz85E+1C8aY
r6TPN6Jux8FX6rdWxo2pf8EY1fi27QmqO1C4wum458Jf6k54ap0H2mIn1L/i
TkF72cJ376h/w+Knwie3Nvyt7kbysdiXT8+eVLuxK2bzghvZIbUHSwIbIjvS
NMT3YJYYNjgnNMT3QH+uzH5fuZb4G3g1oaFrWqqOeC9qns2r/HFMR7wXowNz
ZvQeCiP+JurXJ4fZ1uiJ92HPWusRR6+eeB9ir6d0VlmnEP87Hn/UYjOtmEp8
L7LntY5rXVOJ78Voc5F3uzmc+Fso1ecUZsQZiPdjlrv+mM5pIN6PKe+bM1fu
mEZ8HzQncuzemRHE92PnF/aimU0RxPfj7OJ9hug3IokfQHTKziUfGqcTH0D3
0iuu3Y3TiQ/g1GHE+XKiiB/EJntidMxkFPGD+MB61Nz9jZH4IZz0x5QZ1wni
JfZVWHPdzwniJfIzBuNr0wXxEvc2Np5KyxLES+wvfvHiwTxBvMS2xM9vR+wW
xEsssNy1Nvy4IF5i8rH3ojq+FsRLdA3evHq8RhAvUZJVt+mZ04J4idCijLes
jYJ4ie624sNhLkG8xHd7gy+5rgniJWyrNi+s6hTES6R++ZDjabcgXuKHdy79
bO4TxEscWvpIcXpAEC+xw1ueGSsF8RIPrnvNc35EEC+h17ZXlwQF8RI99asK
cicE8RKNBVXLlv8jiJf4bH7kaCgkiJf4F6PBVhE=
      "]]}}, {{}, {}, 
    {Hue[0.67, 0.6, 0.6], Thickness[0.012], Dashing[{0, Small}], 
     LineBox[CompressedData["
1:eJwVxX0803kcAPBtJvO0X+ThtSRHdHqSSq6l6/MlL6RUpMhpuVUqdZXoKlfH
sE564NW5EqYHTuHFUlbuWvKSUvJ4dKNXbTOzB5t9VWyZsrv+eL/e7uwjUXsp
JBIp4n9fD9+r6mlSH1/rdzTNnESSAnXd7KMSRjSUkw28QLIUVlwvLLnP2AMO
v6f4Z1GksKFDdI/HSIWPgkP7ZphLIWaP4fFlRjbcm2K9tLGSwrulv627yCgA
3685SOGG4+azuYxyWFxq47jCWwoc2v1vzzHqwaO91DNxixRid9zkj71vgTar
M9y821KwNnHiQ+d2wSdCvvrDJyl4RepUT8/3gf3wpbXCsEE40cmEwvEBUJZ8
zFp/fRCc6+3EZLIEAl0GXWeODcID2br2rjUy2H46Z/JaqAyak3guO7RyiK1J
mXeeJ4OJ+d8TNT8pQVKuvCkYlQFlsnqmi9cIfJPuyC4LHgJ/U8KDrbVaULi1
/9z2xxC0Z/t1Pl+IoSj/+UDs8BC45WsmK3VjQJOn/VoVIAeNQSJ+7fsBjF8e
nlh5QQ7lI4/a6Jc+QqWx9l7WkBzorrexXD4Owa3qACZzGC4cECTe8NTD7rga
hve5YdCjavn+dAOs7V7IfCMZhtTlLfVOTz8Bz2ZZzTNfBUhqW873uBuhYdF7
dmqOAqaS+ooXpE1B4+yJxFyxAhYFWkwnPvoM4d2cJwM+Sgi95b6vznkaLu9/
sUPLVcIJ110eg/EmYLVeDVslUsJi7TZrUQQJOemruJr5KphFjNFajCSUa3GS
yj6jAuqTYv68EjLKlHSI7DpVcNDv0YDlBgryL3qnzfZSQ/V69o1GPQX967ls
y65f1DChmT1TccUMGY/b0lJeqUGwNdSsIJiK3lSWkcM9RiA9jHu9XkFFqLx5
c1zKCLi/C+8v45qj/MNe2p7mEVj9XXYBY/kMxHMJarNhaCB+btckuXcG8slT
fs44oIGJtouyoxwLlDYcktzQpIFCKis1ypOGNlKWrl5gr4VZYsEtSgsNWeG4
SDJbC+ZnONHMZEuU2YiqShq0QKpk8WX2Vigjmh+TbDkKx4r4F+2brRCzQxRi
+eMoPF6UQ7M7bI3EjsHZtIejYBd+bHEm3QbRvJhOgRY6eLuku/eU0AbpnFTq
NSwd3C0FTznLFsV2udkf4+tgJ9/fznXaFtXGFOfQTTrI4N7kvK2io6bmbnR4
G4YalWsxfSOBto9firCowJDD4yaINxGopTPI98htDHuiRr1qIwm0vFJvL7qD
YY5QeDcihkB0Fqu/ohpDbt4Pzy+wCfSsdcnukDoM+/2vvbc6RSC/4vaTXCEG
j2yHMIsKAtkFWZWb9WKYXnXaVnSHQOlzGs8e7MMwMDr0T0U1gbT65AO9rzHk
x9zfGVJHoBfVAz5l/RhMC6NSuEICZThW/hUkxvC2J6/UrJdAOlVoF0eNoeGs
YXfvawLFP52qU49gKAjYtaCsn0BtPH5BpBbDhj996oPEBKqIco5zxxj+Ptnx
kqMm0E6hQt40juHKkpV5kVoCvbpS1Oqtx5AsK4l2xwRalbypKt+AwXvjIUnT
OIEc5j84kmDEQCX3lecbCJRJSop6MYVBKghISjASaOyN60rfLxiESWVLfb8Q
iCXocS6cxnDVzXrCZCJQex7XaDJh+A9mOFvs
      "]]}}},
  AspectRatio->1,
  Axes->True,
  AxesOrigin->{0, 0},
  BaseStyle->{FontFamily -> "Helvetica", FontWeight -> "Bold", FontSize -> 22},
  Frame->{True, True, False, True},
  FrameLabel->{
    FormBox["\"OSR\"", TraditionalForm], 
    FormBox[
    "\"Prop males expressing\\ntactic 1 (\\!\\(\\*SubscriptBox[\\n \
StyleBox[\\\"m\\\",\\nFontSlant->\\\"Italic\\\"], \\\"1\\\"]\\))\"", 
     TraditionalForm], None, 
    FormBox[
    "\"Female fitness costs\\n(\\!\\(\\*SubscriptBox[\\n \
StyleBox[\\\"C\\\",\\nFontSlant->\\\"Italic\\\"], \\n \
StyleBox[\\\"f\\\",\\nFontSlant->\\\"Italic\\\"]]\\))\"", TraditionalForm]},
  FrameTicks->{{{0, 
      FormBox[
       TagBox[
        InterpretationBox["\"0\"", 0, Editable -> False], NumberForm[#, 4]& ],
        TraditionalForm], {0, 0.02}}, {1, 
      FormBox[
       TagBox[
        InterpretationBox["\"1\"", 1, Editable -> False], NumberForm[#, 4]& ],
        TraditionalForm], {0, 0.02}}, {2, 
      FormBox[
       TagBox[
        InterpretationBox["\"2\"", 2, Editable -> False], NumberForm[#, 4]& ],
        TraditionalForm], {0, 0.02}}, {3, 
      FormBox[
       TagBox[
        InterpretationBox["\"3\"", 3, Editable -> False], NumberForm[#, 4]& ],
        TraditionalForm], {0, 0.02}}, {4, 
      FormBox[
       TagBox[
        InterpretationBox["\"4\"", 4, Editable -> False], NumberForm[#, 4]& ],
        TraditionalForm], {0, 0.02}}, {0., 
      FormBox["\"\"", TraditionalForm], {0, 0.01}}, {0.5, 
      FormBox["\"\"", TraditionalForm], {0, 0.01}}, {1., 
      FormBox["\"\"", TraditionalForm], {0, 0.01}}, {1.5, 
      FormBox["\"\"", TraditionalForm], {0, 0.01}}, {2., 
      FormBox["\"\"", TraditionalForm], {0, 0.01}}, {2.5, 
      FormBox["\"\"", TraditionalForm], {0, 0.01}}, {3., 
      FormBox["\"\"", TraditionalForm], {0, 0.01}}, {3.5, 
      FormBox["\"\"", TraditionalForm], {0, 0.01}}, {4., 
      FormBox["\"\"", TraditionalForm], {0, 0.01}}}, {{0., 
      FormBox[
       TagBox[
        InterpretationBox["\"0.0\"", 0., AutoDelete -> True], 
        NumberForm[#, {4, 1}]& ], TraditionalForm], {0, 0.02}}, {0.5, 
      FormBox[
       TagBox[
        InterpretationBox["\"0.5\"", 0.5, AutoDelete -> True], 
        NumberForm[#, {4, 1}]& ], TraditionalForm], {0, 0.02}}, {1., 
      FormBox[
       TagBox[
        InterpretationBox["\"1.0\"", 1., AutoDelete -> True], 
        NumberForm[#, {4, 1}]& ], TraditionalForm], {0, 0.02}}, {0., 
      FormBox["\"\"", TraditionalForm], {0, 0.01}}, {0.1, 
      FormBox["\"\"", TraditionalForm], {0, 0.01}}, {0.2, 
      FormBox["\"\"", TraditionalForm], {0, 0.01}}, {0.30000000000000004`, 
      FormBox["\"\"", TraditionalForm], {0, 0.01}}, {0.4, 
      FormBox["\"\"", TraditionalForm], {0, 0.01}}, {0.5, 
      FormBox["\"\"", TraditionalForm], {0, 0.01}}, {0.6000000000000001, 
      FormBox["\"\"", TraditionalForm], {0, 0.01}}, {0.7000000000000001, 
      FormBox["\"\"", TraditionalForm], {0, 0.01}}, {0.8, 
      FormBox["\"\"", TraditionalForm], {0, 0.01}}, {0.9, 
      FormBox["\"\"", TraditionalForm], {0, 0.01}}, {1., 
      FormBox["\"\"", TraditionalForm], {0, 0.01}}}, None, {{0., 
      FormBox[
       TagBox[
        InterpretationBox["\"0.0\"", 0., AutoDelete -> True], 
        NumberForm[#, {4, 1}]& ], TraditionalForm], {0, 0.02}}, {0.5, 
      FormBox[
       TagBox[
        InterpretationBox["\"0.5\"", 0.5, AutoDelete -> True], 
        NumberForm[#, {4, 1}]& ], TraditionalForm], {0, 0.02}}, {1., 
      FormBox[
       TagBox[
        InterpretationBox["\"1.0\"", 1., AutoDelete -> True], 
        NumberForm[#, {4, 1}]& ], TraditionalForm], {0, 0.02}}, {0., 
      FormBox["\"\"", TraditionalForm], {0, 0.01}}, {0.1, 
      FormBox["\"\"", TraditionalForm], {0, 0.01}}, {0.2, 
      FormBox["\"\"", TraditionalForm], {0, 0.01}}, {0.30000000000000004`, 
      FormBox["\"\"", TraditionalForm], {0, 0.01}}, {0.4, 
      FormBox["\"\"", TraditionalForm], {0, 0.01}}, {0.5, 
      FormBox["\"\"", TraditionalForm], {0, 0.01}}, {0.6000000000000001, 
      FormBox["\"\"", TraditionalForm], {0, 0.01}}, {0.7000000000000001, 
      FormBox["\"\"", TraditionalForm], {0, 0.01}}, {0.8, 
      FormBox["\"\"", TraditionalForm], {0, 0.01}}, {0.9, 
      FormBox["\"\"", TraditionalForm], {0, 0.01}}, {1., 
      FormBox["\"\"", TraditionalForm], {0, 0.01}}}},
  FrameTicksStyle->Directive[18],
  ImagePadding->95,
  ImageSize->400,
  PlotRange->{{0, 4}, {0, 1.05}},
  PlotRangeClipping->True,
  PlotRangePadding->{Automatic, Automatic}]], "Output",
 CellChangeTimes->{
  3.714752987420966*^9, 3.714754000731297*^9, 3.7147542753857307`*^9, 
   3.714754321981021*^9, 3.714754433315832*^9, 3.7147546687555428`*^9, 
   3.714754699856023*^9, 3.714754764748629*^9, 3.714754812059924*^9, {
   3.7147548524908333`*^9, 3.714754866511709*^9}, 3.714754942431189*^9, 
   3.714754973132513*^9, {3.714756368347377*^9, 3.714756386564025*^9}, {
   3.7147651174126883`*^9, 3.714765150871355*^9}}]
}, Open  ]]
}, Open  ]],

Cell[CellGroupData[{

Cell["\<\
iii) Expression of male tactic 1 decreases with OSR (i.e., negative linear \
response curve).\
\>", "Subsubsection",
 CellChangeTimes->{{3.617380061129294*^9, 3.6173801037944393`*^9}, {
   3.6173802220941257`*^9, 3.617380223806073*^9}, {3.617380335359089*^9, 
   3.6173804014741287`*^9}, {3.617380931395472*^9, 3.617380999527008*^9}, 
   3.6173852871757603`*^9, {3.617386661657831*^9, 3.6173866630687437`*^9}, {
   3.617386834206064*^9, 3.617386836113953*^9}, {3.617387333465424*^9, 
   3.617387365459351*^9}, 3.617387823527492*^9, {3.617388336053432*^9, 
   3.6173883415153503`*^9}, {3.617388593048818*^9, 3.6173886234154263`*^9}, {
   3.617476658123069*^9, 3.617476661632286*^9}, {3.703530862382275*^9, 
   3.7035308713557158`*^9}, {3.703530904233857*^9, 3.703530918781896*^9}, {
   3.703530966398616*^9, 3.703530967731605*^9}, {3.703533453277061*^9, 
   3.703533453799354*^9}, 3.704650425387377*^9, {3.7145080412747917`*^9, 
   3.714508041368791*^9}}],

Cell[CellGroupData[{

Cell[BoxData[{
 StyleBox[
  RowBox[{
  "\"\<Define negative linear curve for male tactic 1, and inverse for male \
tactic 2:\>\"", ";"}],
  FontFamily->"Times"], "\[IndentingNewLine]", 
 RowBox[{
  RowBox[{"k", "=", 
   RowBox[{"-", "0.25"}]}], ";", 
  StyleBox["\"\<k = slope\>\"",
   FontFamily->"Times"], 
  StyleBox[";",
   FontFamily->"Times"]}], "\[IndentingNewLine]", 
 RowBox[{
  RowBox[{"b", "=", "1"}], ";", 
  StyleBox["\"\<b = intercept\>\"",
   FontFamily->"Times"], 
  StyleBox[";",
   FontFamily->"Times"]}], "\[IndentingNewLine]", 
 RowBox[{
  RowBox[{"m1iii", "=", 
   RowBox[{"Clip", "[", 
    RowBox[{
     RowBox[{"(", 
      RowBox[{
       RowBox[{"k", "*", "OSR"}], "+", "b"}], ")"}], ",", 
     RowBox[{"{", 
      RowBox[{"0", ",", "1"}], "}"}]}], "]"}]}], ";", 
  StyleBox[
   "\"\<Clip function limits proportion of males expressing ART to \
0\[Dash]1\>\"",
   FontFamily->"Times"], 
  StyleBox[";",
   FontFamily->"Times"]}], "\[IndentingNewLine]", 
 RowBox[{
  RowBox[{
   RowBox[{"m2iii", "=", 
    RowBox[{"1", "-", "m1iii"}]}], ";", 
   StyleBox["\"\<Proportion of males expressing tactic 1 + tactic 2 = 1\>\"",
    FontFamily->"Times"], 
   StyleBox[";",
    FontFamily->"Times"]}], "\[IndentingNewLine]"}], "\[IndentingNewLine]", 
 StyleBox[
  RowBox[{
  "\"\<Female fitness costs associated with male interactions:\>\"", ";"}],
  FontFamily->"Times"], "\[IndentingNewLine]", 
 RowBox[{
  RowBox[{"c1", "=", "1"}], ";", 
  StyleBox["\"\<\!\(\*
StyleBox[SubscriptBox[
StyleBox[\"c\",
FontFamily->\"Times\"], 
StyleBox[\"1\",
FontSlant->\"Plain\"]],
FontSlant->\"Italic\"]\) = female fitness cost associated with alternative \
male reproductive tactic 1\>\"",
   FontFamily->"Times"], 
  StyleBox[";",
   FontFamily->"Times"]}], "\[IndentingNewLine]", 
 RowBox[{
  RowBox[{"c2", "=", "0.5"}], ";", 
  StyleBox["\"\<\!\(\*
StyleBox[SubscriptBox[
StyleBox[\"c\",
FontFamily->\"Times\"], 
StyleBox[\"2\",
FontSlant->\"Plain\"]],
FontSlant->\"Italic\"]\) = female fitness cost associated with alternative \
male reproductive tactic 2\>\"",
   FontFamily->"Times"], 
  StyleBox[";",
   FontFamily->"Times"]}], "\[IndentingNewLine]", 
 StyleBox[
  RowBox[{"\"\<Male-female interaction rates:\>\"", ";"}],
  FontFamily->"Times"], "\[IndentingNewLine]", 
 RowBox[{
  RowBox[{
   RowBox[{"n", "=", "1"}], ";", 
   StyleBox["\"\<Number of male-female interactions is constant = 1\>\"",
    FontFamily->"Times"], 
   StyleBox[";",
    FontFamily->"Times"]}], "\[IndentingNewLine]"}], "\[IndentingNewLine]", 
 StyleBox[
  RowBox[{"\"\<Response curve for male tactic A (solid line):\>\"", ";"}],
  FontFamily->"Times"], "\[IndentingNewLine]", 
 RowBox[{
  RowBox[{
   RowBox[{"plotm1iii", "=", 
    RowBox[{"Plot", "[", 
     RowBox[{"m1iii", ",", 
      RowBox[{"{", 
       RowBox[{"OSR", ",", "0", ",", "4"}], "}"}], ",", 
      RowBox[{"PlotStyle", "\[Rule]", 
       RowBox[{"{", 
        RowBox[{"Thickness", "[", "0.02", "]"}], "}"}]}]}], "]"}]}], ";"}], 
  "\[IndentingNewLine]"}], "\[IndentingNewLine]", 
 StyleBox[
  RowBox[{
  "\"\<Female cost curve when frequency of male-female interactions is \
constant = 1 (transparent surface):\>\"", ";"}],
  FontFamily->"Times"], "\[IndentingNewLine]", 
 RowBox[{
  RowBox[{
   RowBox[{"plotciii", "=", 
    RowBox[{"Plot", "[", 
     RowBox[{
      RowBox[{
       RowBox[{"(", 
        RowBox[{
         RowBox[{"c1", "*", "m1iii"}], "+", 
         RowBox[{"c2", "*", "m2iii"}]}], ")"}], "*", "n"}], ",", 
      RowBox[{"{", 
       RowBox[{"OSR", ",", "0", ",", "4"}], "}"}], ",", 
      RowBox[{"PlotStyle", "\[Rule]", 
       RowBox[{"{", 
        RowBox[{
         RowBox[{"Thickness", "[", "0.012", "]"}], ",", "Dotted"}], "}"}]}]}],
      "]"}]}], ";"}], "\[IndentingNewLine]"}], "\[IndentingNewLine]", 
 StyleBox[
  RowBox[{
  "\"\<Show response curves for both male reproductive tactics in one plot:\>\
\"", ";"}],
  FontFamily->"Times"], "\[IndentingNewLine]", 
 RowBox[{"Show", "[", 
  RowBox[{"plotm1iii", ",", "plotciii"}], 
  "]"}], "\[IndentingNewLine]"}], "Input",
 CellChangeTimes->{{3.617388399209402*^9, 3.6173884081889563`*^9}, {
   3.617389963521306*^9, 3.617389971417829*^9}, {3.617475737180367*^9, 
   3.61747577074864*^9}, {3.6174758034915257`*^9, 3.6174758850999126`*^9}, {
   3.617475969206725*^9, 3.617475976665971*^9}, 3.6174762025560493`*^9, {
   3.617480807522388*^9, 3.617480812321096*^9}, {3.617483103558928*^9, 
   3.617483116859823*^9}, {3.7035332907952757`*^9, 3.7035333030775414`*^9}, {
   3.703533336939286*^9, 3.7035333468486843`*^9}, {3.704650972833891*^9, 
   3.70465100572777*^9}, {3.71450804489958*^9, 3.714508082550819*^9}, 
   3.714508416403459*^9, {3.714512352626936*^9, 3.714512353531624*^9}, {
   3.714512898366805*^9, 3.7145129326589527`*^9}, {3.714752868456106*^9, 
   3.714752895872365*^9}, 3.714753053237982*^9, {3.714753142764605*^9, 
   3.714753143980389*^9}, 3.7147537470842333`*^9, {3.7147538434729977`*^9, 
   3.7147538788162613`*^9}, {3.714754011772773*^9, 3.714754017743792*^9}, {
   3.715646459142063*^9, 3.715646464488399*^9}}],

Cell[BoxData[
 GraphicsBox[{{{}, {}, 
    {Hue[0.67, 0.6, 0.6], Thickness[0.02], LineBox[CompressedData["
1:eJwl1H8003sYB/BhZY226IZVkq4iqYQoqueDbor1g3TVvYoktEoUqntqmcyP
SnTT+oFafnTFsekaR1m1y45uOyvlRyh9p7VmGF9u1pAf93vP/eM5z3md53mf
57/HNuJE0GFDEom0naj/uv9hzVtJb+KmmzYmuulpHMi+8+MUjGConTCTnpvE
wfXerfwqRiR0dFpdHxvHIeBV+58FjARg5C5b81WHQ0ik/unvjFTIp/gcV/fj
8HF1um8WIxf4w2e+yNtx4M/bmXaJUQxlDeq220IcOJQq+0yGCMTR9TWuYTjs
3XdfODQsBVbfDF135SCYTHNC/RY1Ab3b49IC2iAsDRzUNFxuhQ9rlSnpsQNw
+vV6uDXSCWsarUaP/aUFS5EZZmCggPMvN0oVNlqoUfrKmzYoIcgYN5XH9UM9
q2DBPq0KdpVYPe6V9oFu2UZ6xfEe8K1xFufa9YHhWPmcBUv7QGLQ5vU4qRfc
p8Nrdgu04CKJNj/aqgF5qtvrRkccXmEnmTvWasAmp3/s4eAQDHlQjcozeqBf
r8DanP8BKjlnzo0eNRT31cloV7+CgFp4Z3SdGmjWf+Aq1QicjXfKyMr6AleO
VEfx7b6BZ0CJXDiggm+oXBVzQQ/csLKsAKSCBBepyKJhFBrVBSUJdz+DQiC9
/NZ2HHJKrT0tcSV8Z7XmLf/tO6TI5rn0+yhhhbfxVFTdBLDCJpKZhZ/Ar9A2
+pHlFHStOsG0H+mG09ZhSz6FTsPm+Dex2YHd4KTdY9K+nYRK7YN7AyMVMJc+
RJGOk9D7TzaDp6kYkJ/nCX/MN0CjnL/5tS+64KhbXeesAEPkeDOTqT3yAcq3
RfCffTNEZce8nqeYvwdd//w5ap4RsnCQKVybO6B6t59R7mYy4u2NH2tPaocL
W7n3RGoyMjyhk/Bc3oHtR/+OIu4M9Own1s7akVbw9EjNZbjMRFeu6d/J81og
dFHTmEHLTLS14aDpxL5m0MmylHEcY2TBUnkumnwDt8gHEoLsKIg/kL6qJrYJ
5mLVhYZSChKlOyTqcDnMOM8JXh8/C2lNxivme8mA9PCAUGlORaRQrk+i6AWc
vCPMMq+nonU875fVeik8XZFBMYs1QaaBio91fvVg5n/SKYVmis4Ij+cPXn4O
XSvftJwVm6LF19gH1yx8ApV3wU51YDZKphphGKUa9gvdzaynZiMrrn+SJb0S
krn3OV1lNEQq7fniEVQCFRrrPBqTjsL7fPKd2DzIKOCGYzvoiLSTibva8SAy
aGCpIJCOkqv2+HjJbsBCsbhyewjhczGabRY34FL2r41XIuhIQrvqFi24DjHu
t4epZ4m8a6f8PpYDS1J/2Gr8gNjXY+Mr2Wkwte7c7PZSwpJh/gYZFzoHPjc/
KCfymWS/AAsu5IRU7d/yiMgvdLweI7gI045Bp7hiOkIocUURlgxdb7PvGrUQ
c3PLWmd2EtSm6Q+1tBEu3kDeYZEIuV5hy4s6CLtH7DoqOAUBJatEPhhx75cK
TQkWB0/OvHrJ6SXmW9Jd3NlRwFu5NjtQS5jVLIsTHIJ4ZX6wLU442/pQORYO
DsxjCskI4cpoe2/2z0A2aC3O0RMenQypwXZBd7UXK3yccLKDWQh7C4hZRaud
JwkvLlOlsN3h/79FmERqlvTu2fQvknlJPg==
      "]]}}, {{}, {}, 
    {Hue[0.67, 0.6, 0.6], Thickness[0.012], Dashing[{0, Small}], 
     LineBox[CompressedData["
1:eJwVxXk4lHkcAPAxBuN8HUVDqrGRpMiVDvv9WftEis1EsibJVaktSilZmdZ0
utq10mbKWcrDdNCxhtqatHlEwkppvMYYc79KY1DN7O4fn+dDTzjASCaTSKSw
//x/aLKk57H08LedRexZnY4ASpB92jAtEphaakKblgDvq2Xld2lJoNiX/yL7
KwEbXw7c4dAywCz0t7KZWQKikzStv9LyIJxS6TepJuC9x+mgAloJvDrKOyiW
E1Ax94dT52g10L9zUtY5QACLenfJWVoTCLx3vrvEJWBbTCV34gMffNUns9K2
EWCqYzGDF3QDdcLhmbkRAc4RKsnT832gsk//K+i+CjK7VkPZp0GYl2iWfS9e
BXZNVgI9vWFoEy0QEpgK7gmDOrvXCeHGL5mGKQ+U8CSV4xCjEEEdI38oI0EJ
apcArOGncXCKnRcXaq0E8ky9pYOzDPBcGYfZogA/Xfy9LY0KoOHeZ31TFdCZ
59PV7kZAyoHVLtftFbCwWD5zQzUB0w5sVhRfDnLNsKDf8yMYkEPOdBySQ42s
pcOicBKiDSLCsufLwcLxOiESfQKevy2/vV0G+XuaUyoWTwGnliEeOCKDKVQv
2n1CA088+tudF8kgw4vfZPt0GhInuxhruqUw3Mg/30OfhZA+C875TCl8Tu27
vDTrMwSOmVw6TJfCskAjbUrLF2j2yEEuPRIIrqLvum2nhf0XV12zyZJApuMO
pxGmDqr8d99/7ioBd0WU6UAYCcmMo7LmDI6DDTZB5c+S0JHp0585J8eB8ugy
95tyPZSzyMtVtXIc9vq0DBpvJKOOZCeb42/FUL8hoaJtiozc3nVxK/LEoJbb
W4pL9ZHhuY+afB8xNG8J1i/5noJctjK1ze/H4EQI+2qTmIIexwbcqs0fA/r7
0DfVbAOUduGtzYqAMVizKq+E5mWIEkWtvpNiETAXdM/o9Rqi12nz9E+UikDd
USBMYxmhU/YPC4NBBGWUuAzGYipq+vrq2T/KUbARNFeR+VQ0ZVnbqOWMgsHP
rMjV6cYoJ/BRVGLwKJBuxHGF1iYot35zXeGUEA7+wS2wfmKCnnu5Ppy6IoTW
ZWeoVvtNkZOs5bgmRAhWoQfdT1qYoem37dK26REYWv6q9xjPDFlL7WyfVo7A
rSuwWBRnjuo8cWXB5hHYzvWzctSaI0ZdUuYH0gjksitZQzctEArweHThJg4N
EsfLFpswdNM0/c50DA5nOOx4QTiG1q1s7S7ehkMSQ+ncGIGhrq3GStdoHObz
eLfCojH0sbJySUwkDueKYtvzEzC01v91+cNwHHb7XfpgcgxDnUnep7OCcHDK
mxNidA1DRKs69os7Dlr/bPOBOgyxRgOPlSzDYVA5+vpaPYbmGBeWurvhUBx9
d/v62xjyj3TpYS7BQefGOMTmYShXtnV9Kx2HoZ6iK/q9GLK2e+CZY4vDg1Oa
xN5+DNWso4TbzsWhZO2OpdVvMOSXsHlvow0OG2tXNH0nwNCPDZJagSUOfx59
+YIlxVB1EM0BTHEoXe5bFKHAkO+eZP8BYxzSheWRdAJDfxfejjpAxcF1077h
x58wpBjcUHzVAAeKXl9NsQZDObrfG1ZRcMCb16bGz2LI0lnY0U3GgZda7eH5
FUNVoSsku/RwuLjQVK3TYcgnLcuARMLhX5KIVa0=
      "]]}}},
  AspectRatio->1,
  Axes->True,
  AxesOrigin->{0, 0},
  BaseStyle->{FontFamily -> "Helvetica", FontWeight -> "Bold", FontSize -> 22},
  Frame->{True, True, False, True},
  FrameLabel->{
    FormBox["\"OSR\"", TraditionalForm], 
    FormBox[
    "\"Prop males expressing\\ntactic 1 (\\!\\(\\*SubscriptBox[\\n \
StyleBox[\\\"m\\\",\\nFontSlant->\\\"Italic\\\"], \\\"1\\\"]\\))\"", 
     TraditionalForm], None, 
    FormBox[
    "\"Female fitness costs\\n(\\!\\(\\*SubscriptBox[\\n \
StyleBox[\\\"C\\\",\\nFontSlant->\\\"Italic\\\"], \\n \
StyleBox[\\\"f\\\",\\nFontSlant->\\\"Italic\\\"]]\\))\"", TraditionalForm]},
  FrameTicks->{{{0, 
      FormBox[
       TagBox[
        InterpretationBox["\"0\"", 0, Editable -> False], NumberForm[#, 4]& ],
        TraditionalForm], {0, 0.02}}, {1, 
      FormBox[
       TagBox[
        InterpretationBox["\"1\"", 1, Editable -> False], NumberForm[#, 4]& ],
        TraditionalForm], {0, 0.02}}, {2, 
      FormBox[
       TagBox[
        InterpretationBox["\"2\"", 2, Editable -> False], NumberForm[#, 4]& ],
        TraditionalForm], {0, 0.02}}, {3, 
      FormBox[
       TagBox[
        InterpretationBox["\"3\"", 3, Editable -> False], NumberForm[#, 4]& ],
        TraditionalForm], {0, 0.02}}, {4, 
      FormBox[
       TagBox[
        InterpretationBox["\"4\"", 4, Editable -> False], NumberForm[#, 4]& ],
        TraditionalForm], {0, 0.02}}, {0., 
      FormBox["\"\"", TraditionalForm], {0, 0.01}}, {0.5, 
      FormBox["\"\"", TraditionalForm], {0, 0.01}}, {1., 
      FormBox["\"\"", TraditionalForm], {0, 0.01}}, {1.5, 
      FormBox["\"\"", TraditionalForm], {0, 0.01}}, {2., 
      FormBox["\"\"", TraditionalForm], {0, 0.01}}, {2.5, 
      FormBox["\"\"", TraditionalForm], {0, 0.01}}, {3., 
      FormBox["\"\"", TraditionalForm], {0, 0.01}}, {3.5, 
      FormBox["\"\"", TraditionalForm], {0, 0.01}}, {4., 
      FormBox["\"\"", TraditionalForm], {0, 0.01}}}, {{0., 
      FormBox[
       TagBox[
        InterpretationBox["\"0.0\"", 0., AutoDelete -> True], 
        NumberForm[#, {4, 1}]& ], TraditionalForm], {0, 0.02}}, {0.5, 
      FormBox[
       TagBox[
        InterpretationBox["\"0.5\"", 0.5, AutoDelete -> True], 
        NumberForm[#, {4, 1}]& ], TraditionalForm], {0, 0.02}}, {1., 
      FormBox[
       TagBox[
        InterpretationBox["\"1.0\"", 1., AutoDelete -> True], 
        NumberForm[#, {4, 1}]& ], TraditionalForm], {0, 0.02}}, {0., 
      FormBox["\"\"", TraditionalForm], {0, 0.01}}, {0.1, 
      FormBox["\"\"", TraditionalForm], {0, 0.01}}, {0.2, 
      FormBox["\"\"", TraditionalForm], {0, 0.01}}, {0.30000000000000004`, 
      FormBox["\"\"", TraditionalForm], {0, 0.01}}, {0.4, 
      FormBox["\"\"", TraditionalForm], {0, 0.01}}, {0.5, 
      FormBox["\"\"", TraditionalForm], {0, 0.01}}, {0.6000000000000001, 
      FormBox["\"\"", TraditionalForm], {0, 0.01}}, {0.7000000000000001, 
      FormBox["\"\"", TraditionalForm], {0, 0.01}}, {0.8, 
      FormBox["\"\"", TraditionalForm], {0, 0.01}}, {0.9, 
      FormBox["\"\"", TraditionalForm], {0, 0.01}}, {1., 
      FormBox["\"\"", TraditionalForm], {0, 0.01}}}, None, {{0., 
      FormBox[
       TagBox[
        InterpretationBox["\"0.0\"", 0., AutoDelete -> True], 
        NumberForm[#, {4, 1}]& ], TraditionalForm], {0, 0.02}}, {0.5, 
      FormBox[
       TagBox[
        InterpretationBox["\"0.5\"", 0.5, AutoDelete -> True], 
        NumberForm[#, {4, 1}]& ], TraditionalForm], {0, 0.02}}, {1., 
      FormBox[
       TagBox[
        InterpretationBox["\"1.0\"", 1., AutoDelete -> True], 
        NumberForm[#, {4, 1}]& ], TraditionalForm], {0, 0.02}}, {0., 
      FormBox["\"\"", TraditionalForm], {0, 0.01}}, {0.1, 
      FormBox["\"\"", TraditionalForm], {0, 0.01}}, {0.2, 
      FormBox["\"\"", TraditionalForm], {0, 0.01}}, {0.30000000000000004`, 
      FormBox["\"\"", TraditionalForm], {0, 0.01}}, {0.4, 
      FormBox["\"\"", TraditionalForm], {0, 0.01}}, {0.5, 
      FormBox["\"\"", TraditionalForm], {0, 0.01}}, {0.6000000000000001, 
      FormBox["\"\"", TraditionalForm], {0, 0.01}}, {0.7000000000000001, 
      FormBox["\"\"", TraditionalForm], {0, 0.01}}, {0.8, 
      FormBox["\"\"", TraditionalForm], {0, 0.01}}, {0.9, 
      FormBox["\"\"", TraditionalForm], {0, 0.01}}, {1., 
      FormBox["\"\"", TraditionalForm], {0, 0.01}}}},
  FrameTicksStyle->Directive[18],
  ImagePadding->95,
  ImageSize->400,
  PlotRange->{{0, 4}, {0, 1.05}},
  PlotRangeClipping->True,
  PlotRangePadding->{Automatic, Automatic}]], "Output",
 CellChangeTimes->{
  3.7147537002305517`*^9, 3.714753775652382*^9, 3.714753882961958*^9, 
   3.714754022929346*^9, 3.71475427547083*^9, 3.714754322067581*^9, 
   3.7147544333801107`*^9, 3.714754668853344*^9, 3.714754699960278*^9, 
   3.714754764827895*^9, 3.714754812140979*^9, {3.714754852566547*^9, 
   3.714754866588201*^9}, 3.714754942508609*^9, 3.714754973234104*^9, {
   3.71475636842787*^9, 3.7147563866451178`*^9}, {3.714765117490616*^9, 
   3.714765150948534*^9}}]
}, Open  ]]
}, Open  ]],

Cell[CellGroupData[{

Cell["\<\
iv) Expression of male tactic 1 reaches its maximum at intermediate levels of \
OSR (i.e., parabolic response curve).\
\>", "Subsubsection",
 CellChangeTimes->{{3.617380061129294*^9, 3.6173801037944393`*^9}, {
   3.6173802220941257`*^9, 3.617380223806073*^9}, {3.617380335359089*^9, 
   3.6173804014741287`*^9}, {3.617380931395472*^9, 3.617380999527008*^9}, 
   3.6173852871757603`*^9, {3.617386661657831*^9, 3.6173866630687437`*^9}, {
   3.617386834206064*^9, 3.617386836113953*^9}, {3.617387333465424*^9, 
   3.617387365459351*^9}, 3.617387823527492*^9, {3.617388336053432*^9, 
   3.6173883415153503`*^9}, 3.617388427929592*^9, {3.617388631874688*^9, 
   3.617388639502446*^9}, {3.617388691769938*^9, 3.617388699926972*^9}, {
   3.6174766637403097`*^9, 3.617476667595948*^9}, {3.703530924321406*^9, 
   3.703530957085219*^9}, {3.7035334456478243`*^9, 3.703533446030389*^9}, {
   3.7046504297155313`*^9, 3.704650430084276*^9}, {3.714508135055113*^9, 
   3.7145081351462727`*^9}}],

Cell[CellGroupData[{

Cell[BoxData[{
 StyleBox[
  RowBox[{
  "\"\<Define response curve for male tactic 1 and male tactic 2:\>\"", ";"}],
  
  FontFamily->"Times"], "\[IndentingNewLine]", 
 RowBox[{
  RowBox[{"a", "=", 
   RowBox[{"-", "0.25"}]}], ";", 
  StyleBox["\"\<a = determines slope and orientation of curve\>\"",
   FontFamily->"Times"], 
  StyleBox[";",
   FontFamily->"Times"]}], "\[IndentingNewLine]", 
 RowBox[{
  RowBox[{"b", "=", 
   RowBox[{"-", "2"}]}], ";", 
  StyleBox["\"\<\!\(\*
StyleBox[\"f\",
FontSlant->\"Italic\"]\)(\[Dash]b) = y-max\>\"",
   FontFamily->"Times"], 
  StyleBox[";",
   FontFamily->"Times"]}], "\[IndentingNewLine]", 
 RowBox[{
  RowBox[{"d", "=", "2"}], ";", 
  StyleBox["\"\<d = 2 gives parabola\>\"",
   FontFamily->"Times"], 
  StyleBox[";",
   FontFamily->"Times"]}], "\[IndentingNewLine]", 
 RowBox[{
  RowBox[{"e", "=", "1"}], ";", 
  StyleBox["\"\<e = y-max\>\"",
   FontFamily->"Times"], 
  StyleBox[";",
   FontFamily->"Times"]}], "\[IndentingNewLine]", 
 RowBox[{
  RowBox[{"m1iv", "=", 
   RowBox[{"Clip", "[", 
    RowBox[{
     RowBox[{"(", 
      RowBox[{
       RowBox[{"a", "*", 
        RowBox[{
         RowBox[{"(", 
          RowBox[{"OSR", "+", "b"}], ")"}], "^", "d"}]}], "+", "e"}], ")"}], 
     ",", 
     RowBox[{"{", 
      RowBox[{"0", ",", "1"}], "}"}]}], "]"}]}], ";", 
  StyleBox[
   "\"\<Clip function limits proportion of males expressing ART to \
0\[Dash]1\>\"",
   FontFamily->"Times"], 
  StyleBox[";",
   FontFamily->"Times"]}], "\[IndentingNewLine]", 
 RowBox[{
  RowBox[{
   RowBox[{"m2iv", "=", 
    RowBox[{"1", "-", "m1iv"}]}], ";", 
   StyleBox["\"\<Proportion of males expressing tactic 1 + tactic 2 = 1\>\"",
    FontFamily->"Times"], 
   StyleBox[";",
    FontFamily->"Times"]}], "\[IndentingNewLine]"}], "\[IndentingNewLine]", 
 StyleBox[
  RowBox[{
  "\"\<Female fitness costs associated with male interactions:\>\"", ";"}],
  FontFamily->"Times"], "\[IndentingNewLine]", 
 RowBox[{
  RowBox[{"c1", "=", "1"}], ";", 
  StyleBox["\"\<\!\(\*
StyleBox[SubscriptBox[
StyleBox[\"c\",
FontFamily->\"Times\"], 
StyleBox[\"1\",
FontSlant->\"Plain\"]],
FontSlant->\"Italic\"]\) = female fitness cost associated with alternative \
male reproductive tactic 1\>\"",
   FontFamily->"Times"], 
  StyleBox[";",
   FontFamily->"Times"]}], "\[IndentingNewLine]", 
 RowBox[{
  RowBox[{"c2", "=", "0.5"}], ";", 
  StyleBox["\"\<\!\(\*
StyleBox[SubscriptBox[
StyleBox[\"c\",
FontFamily->\"Times\"], 
StyleBox[\"2\",
FontSlant->\"Plain\"]],
FontSlant->\"Italic\"]\) = female fitness cost associated with alternative \
male reproductive tactic 2\>\"",
   FontFamily->"Times"], 
  StyleBox[";",
   FontFamily->"Times"]}], "\[IndentingNewLine]", 
 StyleBox[
  RowBox[{"\"\<Male-female interaction rates:\>\"", ";"}],
  FontFamily->"Times"], "\[IndentingNewLine]", 
 RowBox[{
  RowBox[{
   RowBox[{"n", "=", "1"}], ";", 
   StyleBox["\"\<Number of male-female interactions is constant = 1\>\"",
    FontFamily->"Times"], 
   StyleBox[";",
    FontFamily->"Times"]}], "\[IndentingNewLine]"}], "\[IndentingNewLine]", 
 StyleBox[
  RowBox[{"\"\<Response curve for male tactic A (solid line):\>\"", ";"}],
  FontFamily->"Times"], "\[IndentingNewLine]", 
 RowBox[{
  RowBox[{
   RowBox[{"pm1iv", "=", 
    RowBox[{"Plot", "[", 
     RowBox[{"m1iv", ",", 
      RowBox[{"{", 
       RowBox[{"OSR", ",", "0", ",", "4"}], "}"}], ",", 
      RowBox[{"PlotStyle", "\[Rule]", 
       RowBox[{"{", 
        RowBox[{"Thickness", "[", "0.02", "]"}], "}"}]}]}], "]"}]}], ";"}], 
  "\[IndentingNewLine]"}], "\[IndentingNewLine]", 
 StyleBox[
  RowBox[{
  "\"\<Female cost curve when frequency of male-female interactions is \
constant = 1 (transparent surface):\>\"", ";"}],
  FontFamily->"Times"], "\[IndentingNewLine]", 
 RowBox[{
  RowBox[{
   RowBox[{"plotciv", "=", 
    RowBox[{"Plot", "[", 
     RowBox[{
      RowBox[{
       RowBox[{"(", 
        RowBox[{
         RowBox[{"c1", "*", "m1iv"}], "+", 
         RowBox[{"c2", "*", "m2iv"}]}], ")"}], "*", "n"}], ",", 
      RowBox[{"{", 
       RowBox[{"OSR", ",", "0", ",", "4"}], "}"}], ",", 
      RowBox[{"PlotStyle", "\[Rule]", 
       RowBox[{"{", 
        RowBox[{
         RowBox[{"Thickness", "[", "0.012", "]"}], ",", "Dotted"}], "}"}]}]}],
      "]"}]}], ";"}], "\[IndentingNewLine]"}], "\[IndentingNewLine]", 
 StyleBox[
  RowBox[{
  "\"\<Show response curves for both male reproductive tactics in one plot:\>\
\"", ";"}],
  FontFamily->"Times"], "\[IndentingNewLine]", 
 RowBox[{"Show", "[", 
  RowBox[{"pm1iv", ",", "plotciv"}], "]"}], "\[IndentingNewLine]"}], "Input",
 CellChangeTimes->{{3.617388399209402*^9, 3.6173884081889563`*^9}, {
   3.6173887318051767`*^9, 3.6173887422977*^9}, {3.617388847349656*^9, 
   3.617388847954886*^9}, {3.6173888800638514`*^9, 3.617388884749126*^9}, {
   3.617388940471719*^9, 3.617388971805532*^9}, {3.617389014644558*^9, 
   3.617389023748588*^9}, {3.6173890763443127`*^9, 3.61738914037451*^9}, {
   3.617389223914625*^9, 3.617389233384474*^9}, {3.617389323977532*^9, 
   3.617389334583934*^9}, {3.617389369097289*^9, 3.617389375611837*^9}, {
   3.61738997947554*^9, 3.617389994579314*^9}, {3.617475957224936*^9, 
   3.617475963723092*^9}, {3.6174760048901854`*^9, 3.617476032345463*^9}, {
   3.617476095842671*^9, 3.6174761854325438`*^9}, {3.617480820898757*^9, 
   3.6174808268370323`*^9}, {3.6174831401483917`*^9, 
   3.6174831440173893`*^9}, {3.7035333793388577`*^9, 3.703533408288319*^9}, {
   3.704651014012876*^9, 3.704651054277273*^9}, {3.7046557876949673`*^9, 
   3.704655790007505*^9}, {3.7145081405535107`*^9, 3.714508177924828*^9}, 
   3.714508403278695*^9, {3.7145123571805477`*^9, 3.7145123578600693`*^9}, {
   3.7147540357376328`*^9, 3.714754082288443*^9}, {3.714754121628825*^9, 
   3.714754129120606*^9}, {3.714754222884425*^9, 3.714754226299376*^9}, {
   3.715646507998166*^9, 3.715646511553479*^9}}],

Cell[BoxData[
 GraphicsBox[{{{}, {}, 
    {Hue[0.67, 0.6, 0.6], Thickness[0.02], LineBox[CompressedData["
1:eJwt2Hk8VdsXAPBzUQmZIpESIYmolFJZ+xkrEUWGZyhJ8iRTeZqQIVLoJRkz
pkIkQ8aoJE+ZKSQyC/ceynjde89vv8/n99f5fD/7fPY5++y111r3yjpeOnGO
iyAIURpB/Hc9em68tebnZW2CCGj478qjK+XRL2kOhNUDR6P15rA7JS6pUNIJ
iAiTqIh1TmDU+PVVsqQPECarsozX+oCl00LVP5LBELBC6tUvgWD4rnZb955k
DATwR+83JmIgVfx46B3JTNjsJB/AN5YBgbyFW8Mli0D4gOy28KJCsLJOy5+e
qYUYHcfIR+tqgZ8KtDXc1AwvfcfoUlqNoGDGGH8f0QEsDQ1O6kgb+Dbth7jZ
bmjyMm4ZP/EVJIpE+mi0fujJ1r/wHr5ByaDu5+aDg1A+6kBXN+yHd67JG6yn
hsHfVqmnPmAA5hQPCb24OAaJhzYMD28ZAq6lHOENChPgWK1lym4chr3U6ZKT
eVNwfPFjtuwfo/A5WKOpTpmEWmbWXiJmDGSiJ5eeM6bh9WZqrnhsHCYX+vs6
1X/B9O/WRA++CcicqGgQjPwNV2Ncz8wpTYLgxqfk8PAs2LoSlwwUpuDuhWLn
VPl5cNVXNC+fn4J5lDPs4r8A1z0KSvKr6FCZOZnoG7wATFm1SfsaOtziVTkZ
Gr4Alu/cQgXe00GwJfdtxoMFyG3eOuNYTwdFh7zHfU8X4I108iNWGx1O3Siw
Mm9ZgPCAYKWhMToUl73+DLKLUO5uYHNDmAE+u2qL1r1fhLCRWPaILQOcNTan
3q9fBIfWrQUODgyw2ns9QqBpEX6b7gn+eoYBB7Q0HLm6F8Gcvy7srTMDuHQy
hRiMRVh0e8Pv78GAKLNg1w9SS9AwxLeUEsSAbA+9zT5eS/AoRdTT7xkDkrxS
+UnfJZDh3iv2OpsB93xY8xduLIETs/PLr1wGePxd1OgQtgRbMyPKnQoYoBkg
f83o8RLcH25c3lnOgNooni9yDUvAWJ93zusTA/rzaiNaZZnQfPz7lztTDGih
80zt2sqEpmARsSAGA2pU9I/FqDDBcnr9Lb9pBqRmfxCw1GQC319p06dnGeCY
VXev9xgTSEachBSLAaPJ9VFjvkwoU5e7t4efBPrdzw/YjUwwSUpeJ6JEQt8n
gVn7diakp+9zb95GQhOfsXlNFxMC+7PmI7aTkBfWKBY0xIQ+Fiue2kGCR3DT
Q94lJqyvi1Ju3UPC7LWWR2vllyHyn+PeG3VJWHbtSNx2dRn+Xrsvw8aWBPO9
dvd3+C9DYtjttR/sSMiljYbuDl6Gd5yKaVUHEuzjFjwPRS6DDKN9hnmGhLcf
pA6bpS+DcHe14K3zJNzefGb274ZlaOy/XajnRcLaL/Rj9VIsKHzZ9SwxlAS3
tCs6jTIscDGoL26/jePYjdJsk2eB3PckNb5wEq5wi2zp3cGCjDVzF7wiSOhW
11gidVjQe/XMklo0CSkRV59I/MUC5VDlIId4Erb/sYrjXMGCXadv6ERnk/Ay
O2drVw0L6HU2gzk5JGiImZodqWOBYYPdsw+5JBwci8vc3sqC7qyOrN95JJjc
UzaaHmXB5dchF/cXkuDVbRznJ8qGqL1zsm4VJMzr/Ho7IcEGOK8i71pJwrXc
2Mk/N+JxjfBjzlUkBPv3a2srsUHgSaGQdTUJsQqeI1zabPD//slB6T0JZZ4x
u+5eYINB7uqt7g0kaH/bZ8t2Z8NUVkKEyScS3ul9D3H3YcNObbN1qp9JaJBQ
7Db1Z0O8jtrj4UYSeqte+4s/ZMNgep7voVYSCL5vnx/XsOHU23Kz2K8kGKbL
ni+Q4ED1Zd704UG83jhBxTppDtjoaIzcHCJhc+TycI8sB550GEdIDJPA9Ot0
5FHhwJGjRwm9ERJemIXbWyIONPq53Asfw/tFm7Fgu3Dg3c/9Gh8n8fMWvouJ
unPAUkQny3CKhKmphnZFbw4kcjSv1WHXdWWamd7gwG5lunE1nQS/l1bGGfc5
kPzhemwySUK/Q43ekXIOnF6zs0jgNwmfLV5w21dzgIwSt/DGLjVKeOdVywHV
rjGrLux/NH1QUhMHSssswpNnSdAXUjpIDnJg9dtT98TmSdi1QnyZe5wD4p7P
9d2xNy3TytfTOdAy+vN0Hfbi6DdNnQUOWGzRqPFcICHnTdTuh/wUJPygyxYv
khBXdP3Xc2EK5N7kzdCW8P5lXyh4I06BzRk7eWNs+1hdtXEZCroXg171YYu4
Lygf0KBAxG3ek8EkgXN2+Ofx/RSs81Ww3rFMwoR16zMnbQo+GepkuGHX6uco
Rh6mQE9L//Qwtu9GB7kBWwo8znrcqGGR4Giqfqr3DAWb7HP8f2GbBNHufHWm
oD5keFaOTYLiz4yZRg8KBG3N9vlji0pfVvj3MgXP+UJW5mCzTQysa69SAKMl
hp3YHUXjNeXBFNjJi29R4JBQM1Y2WxxOwUjoH1VHsXOkIpQKIilwWefW4I59
K0A1+mkcBQ6VFYdeYbsXct6nJ1PQ3vYjoxXberR5ITmdAp11PDdIbPVjXg4x
uRSIyuuHKVIkSPvrPogqoMCb4VgO2KteiX28U0JB08hNB0vsX8MjzJAKChT4
4n0vYvdJvN4RWEOB758FXLewG46GOV7/QEFt90fiIXbxDetY3wYKBEJ6PbOw
U18qN3g1U2BqR1qUYN8dWmZf7KAg0pF4UYv997rGnRe6KfgYI+Tbin32yONz
Tn0UsH5LF/Vim1y/FO8wRIFKgJLTKLZWPmq0Gafg1P5dtxnYioMitFN0Cq7L
aG2cwxYRH9Iw+0VB8i6kyMRmGRa5HFugoNxLL52NPX41JMmQRUFrv8F9Cnvi
1HaXNIJAQ36Gv//z6em1XDLcBJpBBvUc7C/hrMSkFQRa0tAVZmEbbRnZI8VL
ILaF9qcF7JrKxuZHfARiZWguzWDvPVVyQXwNgeY3qSVMYOeSj7kfCBFosk4+
bwBbLvx2srAogb4lrt/zFTtOzkMzUoxAdcl8ap+wBSutWvklCJT7mZlYhR1s
8cdf4ZIEilT6eS0Pe4mxbcUqaQK5FnQ2JWO7h4mmBG8ikM75mpgI7GHZ5X1c
sgQSP/q80Re7xfyzG1sBzxd7Oc4I24BRtPKaEoE8CGvl3diVt5NTF5UJpPZI
S00S+2m5e8dvNQKlGC3e/4HjRdrc0t1zF4FML3SQb7H/oQMvqUGg5cK8mjTs
m5tFDk7sJ5Bei12FLfZs2VLn+YMEGkjbNaKJ7Xpy8NKINoH8UlfcEsG2CC3M
+KFLoET5LLEaHO8qUxb8X40JlHG4NZkPu9T8WPUdUwKV5z+V6cTnSbdKx1v7
JIHkvqCmZGybSLVvT6wINHK6omAbdrj66hyfswQ66N56fzs+n2LxlL2SM4F6
m6v8xvD5TqXNi/a6EKhp2i0yDbu0bfCqrjuBsjzWagtjj/pUHhX1I5CiS2DJ
V5xPvL6/4ny4RiCz2iCeEGy2/vNXfjcJ1Nh/2F8dW0wiVmogiEBl5huWA3E+
0i27NJEfSaAzewf4hXC+SmXL3THOJBDZNX2/9Rden7OkNu0pgXYoy+SewX7d
JPSr6DmBqrWEf5MzuN6nsKyl8wnUEa+1ahU2+48v2ybL8Psef3lYBudbm9Dw
f8OaCcRJkFFfnMDvy/C/cbCNQCcG/Nb9he1peWXndAeBFkZjt/X+JCFM6Wy8
ZQ+B9qhLfikdJ6Gk4eAFxRECBZZrH7YdxfVAaJq3lkkgi7w1940GSGirunP7
CBvHs0LKq9wfeH/dFFY2UwSSbTl6SABbtMGGu4eHhnorpu/V9WGHfGCTgjS0
aeaKtFIvCcLLCb82bKGhjjY3xuMvON6e7/FMU6AhTa+0tNFOEqKtWkhFJRpa
pzddpYItVLKCvlOVhg779+4sasfx7ukxZqhJQ74nyZUvW0gQGNPv9TaioZXe
nHN/4vr6+eEPmyVjGlLQ+pId/i/OH3rXum+a0lD17nqrknoS+NNffgm3oKHz
b5gk30cS+Ow2tKY40NCtnQn8abhe87ZPf/jkTUOTke8WAnC956lOzN+SREPB
imUZQi9I6Dmod7j/MQ2xw6dl53B/kV8+9SMhjYZyVXa+68L9h03JIVHRpzT0
Qq3JJeEZCQUv+n2IV3h9Kr4mqzJxfUnaovX9Iw1dooKv3U7A8eWXUxv7m4bc
BaNtZXF/FLlw0u7EPA1lW5EbPgXj/HaZNbdmiYakBy3ZXkH/rd94awiHhtJf
6SlWBZBwzoUM917NhfYcvSd84Br+3pa7j5vKcKHAkz0G3y+R8JdGRfdqIy70
vOmsVoUlzj8tnbmlxlwod5TxUP0UCeIXp/3Pm3KhIGajfKY5CdVPFBQ/WHCh
bPGw3hAzvP8S0V4Bp7nQgORU4W4jEiqWnPgXLnMhhrU3135t/D2rBQ8Np3Kh
0NKbmybkcL054pj6Zh7PT4adGB1lgIaKrDYscSG/YZk+vhEGvBH88a16mQvZ
/zPTpTqE++V2O4m3BDfylNSXvtTPgFk768j3fNyouCO3u+8rA7S9TK/Xb+JG
r6mbat71+P4Ebas2A26Us3WH4SXcz89NSgmPxnIjo+rXisVnGRCTPPYxKZ4b
lTnvbtXDvxd2Hy/yP5mE52uwzWyzZ4DnK2OyJo0bWdSX1o5bM4D+d0BTYi43
0kp4SOccZ8DIitG7Zu+40YO4wf62AwzolClYXUXnRiHUvwaSogwoPmnIHaPH
g9yuNG3cXEYH/8MhKUWjPKhPvVTbhJoC2e9HuzJCVqCkNfmVWupToKUZHCO5
ayXyvbh1IGX3JNhual6ita9EvC5CgdWqEzDXcG/QI3AV8kipFTs2Nw5xPPY+
J+R50a2WHtWSkjFY21eczlXLi4Rj3ffvOzcKK24Emu/3XI0WgvPusnqGgXhu
nz8oyodkppyLkkyHwCsh/57oOz5UtbMu/mLYAFRtD+MVcedHPvpzTxtP9YPI
US+VW4ICKLUr0uLNs2/Qq9rS7lcpgG7SerR9vL7Cy8cgP2y/BtVnjnIumLSD
Xf5ekY2cNSjY8abheakmCAhJC+zNFkSl4xulp9xr4cX4xkTBY0LINDNKoYAq
hrDkkNN9JkJo+r6NW+bzYnA6QVfIMxNC4w9Lh26fLAbpysqXxpb4/gFVJ5mn
RXAn6s+6u45CaH0oOyfauBBc9sbP8PkJIZeVOy2vP3oJcsFih1dlCaGAulbN
ae0s4Oy7vubrMyG0GalODEY+gW76UFtWjhAixvLYxX2ZEG1ZaGdQgOevkD/M
vpEBlPIJ75BKIYT8e1yFK1KhtzXqMXe7EKqZ6G26bx8LpaELZ9s7sa9bWwUx
YyDmgMO2jC4hlOoil7kn9gEYPdlRpNOHbRJ/q/dzNJT/3fhv4E88X/reEmf3
UIhV3RNlNoWff26ObpEeBJ6DSeayJB7vPZZd1xkASsfc+mtm8finiDPWV64A
D60jM3oBm2ya0+3xgB/FB1xPM7HnQhXPXnWGStcMNXU2dsmTsbDrp+CRDP8c
RWH///+Q/wH3G8Op
      "]]}}, {{}, {}, 
    {Hue[0.67, 0.6, 0.6], Thickness[0.012], Dashing[{0, Small}], 
     LineBox[CompressedData["
1:eJwt2Hk4lN8XAPB3UAkZhrKkBZH6SirRIueG4luIyJYtVJIIlaVFi1FUKEuI
KEpFUUmUSqL6CpEt2ca+zyvJMGbm/d2e5/fXPJ9nZu48955zzznvKLv77T0o
RBAEg0YQf193HRysKx06aVBZOrSQIFggYqR4vFPBBpqyfjDmzmHBhvSk1BcK
nrAz+/MOcTEW7K5ufp6mcAIs5j0wl5FlgZ0n5+1NhXAQ1/HsU9BgQfvay0bX
FeJBC/Xr0CxZkLFwT0SUQhYoq9JsNqWz4ILoi5WRCgXwTObmTdOtXWDvcDdv
/Fc57DWt+vX9YjeIUxecTJZ+gyl2ibNRdg+oWbEHP15tAFhwHbyKeyGoZjMk
TbZAgZOMzuuGPpArkO6g0Tqh0Nvq5/i3fijsNqr6pt8NT2fstlbVDUCZd9pi
h9FeQFqyxzxLB+GP+jb6k2MDUHNnQcDEjSEQmsmRWqw2DM9clzwUHBoGXcqt
0PrpKGjwPBpjl49AVbhOzafVJLiftV5MVI7AstiRmUfscXCKpbg/A0dhhNPZ
0ag9AdMzg+ab5oxB1vCbSsno37Bt18v80PgxkFySTfb2ToLWxvN6mQw2XDvy
8lDGiil4qSKz2vk0G6ZQTq9XGAcMiuxbmzvYUJI1cjsonAP82Fsn17LYcFFU
0zoikgOaB3SNIrrYIFmb+yEzjgNNA3HB63rZoO769E5HNgdco2t2nxtig+3Z
Z/Y2tRwwRobxv36z4WXxqypQngZnPdUnBqIknFhfXrDo4zSUB3wVBGiRcEhn
ecaNL9OQPxj3I28tCfa6Z65K1ExD6EPFshFtErZu0XEXapmGx3M8yt02kCBk
mEVns6fhjG4nEzaREGMV7l2hOAN9/kzet+0kPD5uvPxEwAxU7Yks0rchITUg
Q5wMmoFY2uKo/ftIuH6CN3Xk7Ays53sfDbEl4XhwQbXrlRmQ/b7D+bk9CXrn
V5zefWcGTCf6+fLOJJTHiDSpVM5AkETz+uKDJHQ+Lb9ap8yFwWzfoztOkVA7
JjK6fiUXDpeJRm0PIqFUc4dZvCYXNIMlPugHk5DxuELCTo8LzJeWwdqhOI4P
Pl1vM+NCcFCV+IJzJPSnfYkZCOKCk/yNTylMEsauVcXxq7mwssbiqmg8CR1f
JSZd6rlgZaX0agC7RszcpvQHF0r9rGcrEkh4eqVa9lIPF/zOCarCbuH9hNck
iM5wQaLHJGEwhYTJ07W3ZFbMgsl/2cXRd0mY9W64vSp0Fkrmp1qteUqCja7z
Da2wWbAo/xjZjZ1L64/YED4LByjn6cQ8ElySOP7bomdBijMUzM8n4UOFoqnV
vVm4Muo678MLEi4vPzAZXDkL/eRHB5ViEmSaxsy+KPLA0d6nwfwjCT53TxlW
L+OBjmrvzyHsch9K7/sKHtzwrZFjlpNwSlhatU2LB98juDrFFSS0aOvMkIY8
8H2bz5P7QkL61dD7ckd5sNAo4UNeFQn/bJ8nOPSGBwr5BsqmjSTkP85Z+aOU
B6c81vxqxNaRtbT69xMPVvRpNbg3kaA/kJT1Tx0PfKy960OaSbC4vnr3eD8P
XreWFaa2kBDQYp4UwuCD6W2uVGE7CVOGEx+G5fiQsWERY2MHCadzE0f2L8Hv
pxirv8AOD+s0MNDgQ8T3lsu5nSQkqvn3CRnwoZTdtza+i4Ri//j1147wQbUp
XEavjwSD1k1OfF8+nLKu3pGNXWbczvQ9wQf5dI2ri/pJqJRTb7EM44PZXbk9
E9htb1+FLUzgg79V85s7gyQQYq1Vd0r5kOPWrvF1hASTe8qHn8kJgLVFxCrg
F95vkqT6JyUBrFFOCXiPvTx6tvensgD2Dj+oEJ8ggRvS6C6iKYAVamrEPewn
VpEudkgA/foFn8p/43jRfu3jewmga1IppecP/j1OuyzDVwC5osr1qlMkjI5W
1qsHCsCCur3NA/vTjywry7MCUEyYetCJHZJvb555QwA17gZfazj4friWGv/7
WgD5EfKOETMkVO17IuzyXgDTn6MeF2MX7U4pCygXwKLRQM1R7Jt6J1BqjQDa
2h6XW3BJ2EHX0Ce7BRDulrNTbJaE9XMWzgoPCiCqqEFFD3vpLO21/JgAvH6f
0PbAnu5v1TPkCOCxtCKrCDvnXcyGBHEKzMenYh15JCQVnJl4JEWBtGvz9Hns
8MdHnr1bSMGTfK2bD7BdEo3WDi6jwIe33YHElvblrN6qQ4Go7uymID4JAo/e
oT2bKbj65qbmLexhh7qHngYU9KvetSrELt+Rox5tSoFKmor2BHbQEleVLicK
itYVGbgJ8H231LZtO0ABPa8RQrAtLtGimg9R0GsYEHoDW30o81f1cQrmPdVI
fY/NUDqp9t9JCmyYhpcasfkWOx3KQylYHtiaOYzdUDBY+jqcAq2bUTcYFK43
A8WTLyMpCPiY4aKGnaN4VeNZNAU64roH9bAvnl8Tm51EgXZH+1IHbN8Xgo/3
0ijwPjJe54Xt0P+Nk3aPAmXxi++CsLXNAlzjcymYf1PFOA5bKcwoLuYZBVuC
1rWnY897Lvs5qpCCgYD3eTnYE719XOYbChjMqjeF2B1yr7QulFJQ8sSe9gG7
ctcV9zMVFHSPepyvxH551iExqJKCCEP2pnrsjPzVlQHfKHj4lLO6Fftazyz/
WAMFJuvO23ZjBy+qXnekhQLPystvBrE9/r1z0LODAkGIpCMb2+KMX7JrDwWL
kOz639hb8lC14yAFOUrJRhxs9W5pmu0YBe/oadFcbOmFPTpWExRYKCyX4WPz
TAq8zDgUOG9WqRNgD4YyU014FAz6ZX6hsIdt//G6SxBooiRz5q/dxmWElgkT
KHi5qudfN0XybqfOIdCZFGXRv9/frdq3UVGUQILV6X2zf+NTUv3tlhh23W3e
NLaubeGRhQsIdDpGzvwPdi55RziOTqBTHozmcWyVyMtpUgwCsc2vpYxgJ6kc
14uWJVCPBfNWH7ZkiX2duByBbA/xqzuww/dtPxqpQCCT+Mltzdgz7FVz5ikR
6OUP74Gav/G+wkgPX0qguxvcKiuwe5VnNwkpE0jsfkP/G+xamyofvhpe7+uW
qvvYO9kFc09rEGjTec2EZOySy2kZ06sJlLQ77dY17OzXvg2/1xKoVo1nevxv
ftjY+fqvJ9BDnWGOG/bNMRAldfB+HexYltjnlkvrD28mkMrgU2ct7MnimcbD
+gQat0yeWIztbd3t12dAIP1aoQ+i2PsiXmSyjAhkwbAWY+F81xzdJ95sTqC9
WYMWTOwiG7P3UZYEam+uj/HGNnprGGhgTSDpo8sHLLAdo9e23rcnUEB++w9Z
7Ejt+TknPAi09NXglwR8P2WTKReNQ/h8BzpKArEzaFOMNi8CHQ7W/WyJXfS9
O9TIl0DWRfOXiWL3nyjZxQghkEwBaj2K60NA+3NBxWkCaXRvv2iIzd/x6HnI
OQL1+2WBPLasXKJi1yUCOT2+zi/F9cio2G84L5pA2rfHmfOwM/gqUeZZOH98
pr944fqneUjBgJZNILkEepM29qsa+kTBIwK5Lbkyw5nG/T6d56CUR6Bhs7RL
l7D525tWjRQTaGClfVYMrreOEZH/XflGoLBquvwZXL/72WFn9b8T6NG4/tWN
2P52p9aNN+D8DPwqy54k4YqGR7LdTwIpJkkcdcIurNQ/ot5HIOS8bIXW335A
Hxct5xJodXPEl/vjJHx/G3X5Xz6O5809DrbYN33U5n6jCCTldX/pXGxGpaPw
TxEaYjtP7/QgsZkVfFKShmKCt0rKskmQmk2ZWKxKQ95HdIP24P5V+2ij/101
GlIqrrX8PUxCrH0tqa5BQ+Iq0y6J2PTCOWPr1tBQFrDlfw7hfPc/PmCiR0Ml
j4KE7XE/lBjY0Ra4m4Yubaaer8H9tCqB5ThjTkOMJUcby3tx/TA+3XLOkoZY
Cp6a+7HF7+U3Re6jIR1XfhCzhwQx58V16a409EG+mlmL+7Vo/XjF10AaOmXS
dRrh/i7y/naeaioNGca11V3G88NPfWPTzjs0JDCejuXi+SLv9Sgr5S4N2SbK
H/DBdizcxmBk01CT3GEd8wYSnj3pPEE8x/tL3Jot/B33l1TVLe2faagorOyt
UTXOr5Cc8sTfNKQ3z/SpFJ6HojnWznunaGhfLuf6wTJc307y/iyYoSHJXznn
ij/83b/5SqaAhqwcVOJcSkk46EVGBs4XQor3d15Je4vP227DHstlQqh01bFM
9isSjuq8aZm/WwjZDKxLa8/B9ae2MbfIXAjZBnJ2yWMvPDYedthSCBnyDzH2
Pibh/X019Yp9QqhRzJhd9hDHXy424LybEBqXmGpJvk/CmxlPcc5JIcTJ3XxB
KR2f53vJbb0ZQsjICegnb+B+8697xrspIdQUZLwqMBDPI5rKBjAjhPQn6H7M
ABLeSbJa388KobX/BY8m+uP41zvLfSCEUdE1lehXfrgeODtEfxQTRo7eTT7k
UTwvBVie+bJUGLWFvb+12RN/PsXA/vtOYdQkcytTD8/zf0YUpfoThdGDzv1x
P9eREJ828Dk1WRg5vUj2uoefFzbsKQizTsXrHdTaewQ/T/g/NydL7wqj1Z5O
7pOaeL4OPl9zO1cYLamuPEWtJKFvTv81qzJhtMvsl9/QEhIalz2b/3ZMGJVR
npkS83G/sjYRjjcWQbpbByRj29gQZspML+gXQX7yTsuyw9ig3L7rRyZzDqqJ
sHNZIs+GLXrh8Qrr56KSwrjxb8lj4LT02wytfi4SKbhc2rloDP5UXu8+fmEe
KtrjLvYgdBSSRFxO7F0hirZ7jS3a3zoCMh0v7wmViyLR3a+UUtePwJyzF2w2
+89HZwztdp47NgzEI5e8boYYkjq1wdHi4RAEpORdZ5SJoQ75nird8kF4+88V
UWlfceRsxT/yonEApHcFaF6UlEAahR4Ja4f7oW1NbX1IiQRyO19IT2vrg/w7
sKLXZQFa/6g4LKW+F5zzdKWXCBYgyypy0OxjD5xn3r3Q9lgSyb29dKn9ejc8
GVxyW9KMjnZw7Rmzrl1wJY3p1mFBR8seVexMcewCz71jak+t6Mglcuu5Tfu6
QKmkJN/cjo4WdhhO+e/qgqiY/Z+uudOR+4/3Yi06XeClm/xLLISODkkFVgTN
7wKVcFnTeQ/oSCf63QXOMxYINp1Z0PyQjmjeVnJBuSxoGev5/iCHjjYFjeX9
ecCCWLsXzjuf0dFPte3D5G0WUKv3BjJL6Ihbb3vpB5MFbXUxd4Tr6SgncKtJ
qAMLiiI4HvWNdPT74IEFw9YsiN/quirzBx3di4xtsrdgwe77WgWGHXS05aBY
wAYjFrwOrv7vwhAdGR/zqW7TZEHimo0xVqN0VDncmmO8kgX+3ak2yiQdFSXb
XM9RZoGGmU9n6SQdfb16wOHUIhaI0BqyYjl0RNb8MfopxQLWy63eblw6CjWK
W7dNnAUl3plrtfl05Du0WSV9DgtuLRP/Q1F4/f//H/I/T8rDuQ==
      "]]}}},
  AspectRatio->1,
  Axes->True,
  AxesOrigin->{0, 0},
  BaseStyle->{FontFamily -> "Helvetica", FontWeight -> "Bold", FontSize -> 22},
  Frame->{True, True, False, True},
  FrameLabel->{
    FormBox["\"OSR\"", TraditionalForm], 
    FormBox[
    "\"Prop males expressing\\ntactic 1 (\\!\\(\\*SubscriptBox[\\n \
StyleBox[\\\"m\\\",\\nFontSlant->\\\"Italic\\\"], \\\"1\\\"]\\))\"", 
     TraditionalForm], None, 
    FormBox[
    "\"Female fitness costs\\n(\\!\\(\\*SubscriptBox[\\n \
StyleBox[\\\"C\\\",\\nFontSlant->\\\"Italic\\\"], \\n \
StyleBox[\\\"f\\\",\\nFontSlant->\\\"Italic\\\"]]\\))\"", TraditionalForm]},
  FrameTicks->{{{0, 
      FormBox[
       TagBox[
        InterpretationBox["\"0\"", 0, Editable -> False], NumberForm[#, 4]& ],
        TraditionalForm], {0, 0.02}}, {1, 
      FormBox[
       TagBox[
        InterpretationBox["\"1\"", 1, Editable -> False], NumberForm[#, 4]& ],
        TraditionalForm], {0, 0.02}}, {2, 
      FormBox[
       TagBox[
        InterpretationBox["\"2\"", 2, Editable -> False], NumberForm[#, 4]& ],
        TraditionalForm], {0, 0.02}}, {3, 
      FormBox[
       TagBox[
        InterpretationBox["\"3\"", 3, Editable -> False], NumberForm[#, 4]& ],
        TraditionalForm], {0, 0.02}}, {4, 
      FormBox[
       TagBox[
        InterpretationBox["\"4\"", 4, Editable -> False], NumberForm[#, 4]& ],
        TraditionalForm], {0, 0.02}}, {0., 
      FormBox["\"\"", TraditionalForm], {0, 0.01}}, {0.5, 
      FormBox["\"\"", TraditionalForm], {0, 0.01}}, {1., 
      FormBox["\"\"", TraditionalForm], {0, 0.01}}, {1.5, 
      FormBox["\"\"", TraditionalForm], {0, 0.01}}, {2., 
      FormBox["\"\"", TraditionalForm], {0, 0.01}}, {2.5, 
      FormBox["\"\"", TraditionalForm], {0, 0.01}}, {3., 
      FormBox["\"\"", TraditionalForm], {0, 0.01}}, {3.5, 
      FormBox["\"\"", TraditionalForm], {0, 0.01}}, {4., 
      FormBox["\"\"", TraditionalForm], {0, 0.01}}}, {{0., 
      FormBox[
       TagBox[
        InterpretationBox["\"0.0\"", 0., AutoDelete -> True], 
        NumberForm[#, {4, 1}]& ], TraditionalForm], {0, 0.02}}, {0.5, 
      FormBox[
       TagBox[
        InterpretationBox["\"0.5\"", 0.5, AutoDelete -> True], 
        NumberForm[#, {4, 1}]& ], TraditionalForm], {0, 0.02}}, {1., 
      FormBox[
       TagBox[
        InterpretationBox["\"1.0\"", 1., AutoDelete -> True], 
        NumberForm[#, {4, 1}]& ], TraditionalForm], {0, 0.02}}, {0., 
      FormBox["\"\"", TraditionalForm], {0, 0.01}}, {0.1, 
      FormBox["\"\"", TraditionalForm], {0, 0.01}}, {0.2, 
      FormBox["\"\"", TraditionalForm], {0, 0.01}}, {0.30000000000000004`, 
      FormBox["\"\"", TraditionalForm], {0, 0.01}}, {0.4, 
      FormBox["\"\"", TraditionalForm], {0, 0.01}}, {0.5, 
      FormBox["\"\"", TraditionalForm], {0, 0.01}}, {0.6000000000000001, 
      FormBox["\"\"", TraditionalForm], {0, 0.01}}, {0.7000000000000001, 
      FormBox["\"\"", TraditionalForm], {0, 0.01}}, {0.8, 
      FormBox["\"\"", TraditionalForm], {0, 0.01}}, {0.9, 
      FormBox["\"\"", TraditionalForm], {0, 0.01}}, {1., 
      FormBox["\"\"", TraditionalForm], {0, 0.01}}}, None, {{0., 
      FormBox[
       TagBox[
        InterpretationBox["\"0.0\"", 0., AutoDelete -> True], 
        NumberForm[#, {4, 1}]& ], TraditionalForm], {0, 0.02}}, {0.5, 
      FormBox[
       TagBox[
        InterpretationBox["\"0.5\"", 0.5, AutoDelete -> True], 
        NumberForm[#, {4, 1}]& ], TraditionalForm], {0, 0.02}}, {1., 
      FormBox[
       TagBox[
        InterpretationBox["\"1.0\"", 1., AutoDelete -> True], 
        NumberForm[#, {4, 1}]& ], TraditionalForm], {0, 0.02}}, {0., 
      FormBox["\"\"", TraditionalForm], {0, 0.01}}, {0.1, 
      FormBox["\"\"", TraditionalForm], {0, 0.01}}, {0.2, 
      FormBox["\"\"", TraditionalForm], {0, 0.01}}, {0.30000000000000004`, 
      FormBox["\"\"", TraditionalForm], {0, 0.01}}, {0.4, 
      FormBox["\"\"", TraditionalForm], {0, 0.01}}, {0.5, 
      FormBox["\"\"", TraditionalForm], {0, 0.01}}, {0.6000000000000001, 
      FormBox["\"\"", TraditionalForm], {0, 0.01}}, {0.7000000000000001, 
      FormBox["\"\"", TraditionalForm], {0, 0.01}}, {0.8, 
      FormBox["\"\"", TraditionalForm], {0, 0.01}}, {0.9, 
      FormBox["\"\"", TraditionalForm], {0, 0.01}}, {1., 
      FormBox["\"\"", TraditionalForm], {0, 0.01}}}},
  FrameTicksStyle->Directive[18],
  ImagePadding->95,
  ImageSize->400,
  PlotRange->{{0, 4}, {0, 1.05}},
  PlotRangeClipping->True,
  PlotRangePadding->{Automatic, Automatic}]], "Output",
 CellChangeTimes->{
  3.7147540876098537`*^9, 3.7147541349162817`*^9, 3.7147542293219767`*^9, 
   3.714754275553772*^9, 3.7147543221441936`*^9, 3.7147544334511414`*^9, 
   3.7147546689338217`*^9, 3.7147547000328712`*^9, 3.7147547649098883`*^9, 
   3.714754812220491*^9, {3.714754852700795*^9, 3.7147548667240543`*^9}, 
   3.714754942592457*^9, 3.7147549733281183`*^9, {3.71475636849946*^9, 
   3.7147563867286367`*^9}, {3.714765117576551*^9, 3.714765151031308*^9}}]
}, Open  ]]
}, Open  ]]
}, Open  ]],

Cell[CellGroupData[{

Cell[TextData[StyleBox["Figure 2. Number of male interactions per female as a \
function of OSR and population density.", "Subsubtitle",
 FontFamily->"Times"]], "Section",
 CellChangeTimes->{{3.617379573098185*^9, 3.617379588208654*^9}, {
   3.61737962297633*^9, 3.6173796591860943`*^9}, {3.6173797257663927`*^9, 
   3.617379733346785*^9}, {3.617379861280211*^9, 3.617379936318478*^9}, 
   3.617380302488337*^9, 3.617387612382246*^9, 3.617475712898035*^9, {
   3.617482368188212*^9, 3.61748236973071*^9}, {3.6174829833634233`*^9, 
   3.617482994243813*^9}, {3.617554119013537*^9, 3.6175541205108843`*^9}, 
   3.617554685379291*^9, {3.703083413740426*^9, 3.7030834138332367`*^9}, {
   3.714756980564163*^9, 3.714756980779701*^9}}],

Cell[BoxData[{
 StyleBox[
  RowBox[{"\"\<Clear all previous definitions:\>\"", ";"}],
  FontFamily->"Times"], "\[IndentingNewLine]", 
 RowBox[{"Clear", "[", "\"\<Global`*\>\"", 
  "]"}], "\[IndentingNewLine]"}], "Input",
 CellChangeTimes->{{3.617380500410893*^9, 3.6173805497587442`*^9}, {
   3.617380625099147*^9, 3.617380659490505*^9}, {3.6173807435822144`*^9, 
   3.61738074475721*^9}, 3.617390703323926*^9, {3.6174755688483143`*^9, 
   3.617475578942223*^9}}],

Cell[BoxData[{
 StyleBox[
  RowBox[{"\"\<Define x- and y-axes for all Figure 2:\>\"", ";"}],
  FontFamily->"Times"], "\[IndentingNewLine]", 
 RowBox[{
  RowBox[{"xticks", "=", 
   RowBox[{"Join", "[", 
    RowBox[{
     RowBox[{"Table", "[", 
      RowBox[{
       RowBox[{"{", 
        RowBox[{"x", ",", 
         RowBox[{"NumberForm", "[", 
          RowBox[{"x", ",", "4"}], "]"}], ",", 
         RowBox[{"{", 
          RowBox[{"0", ",", "0.02"}], "}"}]}], "}"}], ",", 
       RowBox[{"{", 
        RowBox[{"x", ",", "0", ",", "4.5", ",", "1"}], "}"}]}], "]"}], ",", 
     RowBox[{"Table", "[", 
      RowBox[{
       RowBox[{"{", 
        RowBox[{"x", ",", "\"\<\>\"", ",", 
         RowBox[{"{", 
          RowBox[{"0", ",", "0.01"}], "}"}]}], "}"}], ",", 
       RowBox[{"{", 
        RowBox[{"x", ",", "0", ",", "4.5", ",", "0.5"}], "}"}]}], "]"}]}], 
    "]"}]}], ";"}], "\[IndentingNewLine]", 
 RowBox[{
  RowBox[{
   RowBox[{"yticks", "=", 
    RowBox[{"Join", "[", 
     RowBox[{
      RowBox[{"Table", "[", 
       RowBox[{
        RowBox[{"{", 
         RowBox[{"y", ",", 
          RowBox[{"NumberForm", "[", 
           RowBox[{"y", ",", "4"}], "]"}], ",", 
          RowBox[{"{", 
           RowBox[{"0", ",", "0.02"}], "}"}]}], "}"}], ",", 
        RowBox[{"{", 
         RowBox[{"y", ",", "0", ",", "4.5", ",", "1"}], "}"}]}], "]"}], ",", 
      RowBox[{"Table", "[", 
       RowBox[{
        RowBox[{"{", 
         RowBox[{"y", ",", "\"\<\>\"", ",", 
          RowBox[{"{", 
           RowBox[{"0", ",", "0.01"}], "}"}]}], "}"}], ",", 
        RowBox[{"{", 
         RowBox[{"y", ",", "0", ",", "4.5", ",", "0.5"}], "}"}]}], "]"}]}], 
     "]"}]}], ";"}], "\[IndentingNewLine]"}], "\[IndentingNewLine]", 
 StyleBox[
  RowBox[{"\"\<Define figure format for all Figure 2:\>\"", ";"}],
  FontFamily->"Times"], "\[IndentingNewLine]", 
 RowBox[{
  RowBox[{"SetOptions", "[", 
   RowBox[{"Plot", ",", 
    RowBox[{"BaseStyle", "\[Rule]", 
     RowBox[{"{", 
      RowBox[{
       RowBox[{"FontFamily", "\[Rule]", "\"\<Helvetica\>\""}], ",", 
       RowBox[{"FontWeight", "\[Rule]", "\"\<Bold\>\""}], ",", 
       RowBox[{"FontSize", "\[Rule]", "20"}]}], "}"}]}], ",", 
    RowBox[{"PlotRange", "\[Rule]", 
     RowBox[{"{", 
      RowBox[{
       RowBox[{"{", 
        RowBox[{"0", ",", "4"}], "}"}], ",", 
       RowBox[{"{", 
        RowBox[{"0", ",", "4.45"}], "}"}]}], "}"}]}], ",", 
    RowBox[{"Axes", "\[Rule]", "True"}], ",", 
    RowBox[{"Frame", "\[Rule]", 
     RowBox[{"{", 
      RowBox[{"True", ",", "True", ",", "False", ",", "False"}], "}"}]}], ",", 
    RowBox[{"FrameTicks", "\[Rule]", 
     RowBox[{"{", 
      RowBox[{"xticks", ",", "yticks", ",", "None", ",", "None"}], "}"}]}], 
    ",", 
    RowBox[{"FrameTicksStyle", "\[Rule]", 
     RowBox[{"Directive", "[", "18", "]"}]}], ",", 
    RowBox[{"FrameLabel", "\[Rule]", 
     RowBox[{"{", 
      RowBox[{
      "\"\<OSR\>\"", ",", 
       "\"\<Number of male interactions\nper female (\!\(\*
StyleBox[\"n\",
FontSlant->\"Italic\"]\))\>\""}], "}"}]}], ",", 
    RowBox[{"ImagePadding", "\[Rule]", "90"}], ",", 
    RowBox[{"AspectRatio", "\[Rule]", "0.9"}], ",", 
    RowBox[{"ImageSize", "\[Rule]", "400"}]}], "]"}], ";"}]}], "Input",
 CellChangeTimes->{
  3.617381154024775*^9, {3.617382238300074*^9, 3.617382247838431*^9}, {
   3.617382538275028*^9, 3.617382545248274*^9}, {3.617383137889475*^9, 
   3.6173831390348387`*^9}, {3.617387004460998*^9, 3.617387009397588*^9}, {
   3.6173905243915873`*^9, 3.6173905327153893`*^9}, {3.617474887603985*^9, 
   3.617474892468872*^9}, {3.617475546026778*^9, 3.617475559569253*^9}, {
   3.6174787946952*^9, 3.617478806266178*^9}, {3.617482254899407*^9, 
   3.617482344811927*^9}, {3.6174825146068907`*^9, 3.617482537255432*^9}, 
   3.617482570271234*^9, 3.6174829127059526`*^9, {3.632432365356461*^9, 
   3.632432378216022*^9}, {3.632432427376321*^9, 3.632432431901465*^9}, 
   3.632432558457038*^9, {3.632432851484569*^9, 3.6324329361383743`*^9}, {
   3.632432968355864*^9, 3.632432986967808*^9}, {3.704740701237628*^9, 
   3.704740707766877*^9}, {3.7147560385275173`*^9, 3.714756065009351*^9}, {
   3.714756136035098*^9, 3.714756136732913*^9}, {3.71475617387579*^9, 
   3.714756199242011*^9}, {3.714756251923469*^9, 3.714756267236456*^9}, {
   3.7147563098469667`*^9, 3.7147563250988493`*^9}, {3.7147564364017887`*^9, 
   3.7147564742125072`*^9}, {3.7147651697973623`*^9, 
   3.7147651714708767`*^9}, {3.714765287097817*^9, 3.714765295132092*^9}, {
   3.714765514151637*^9, 3.7147655142732267`*^9}, {3.7156466001946774`*^9, 
   3.715646615877507*^9}}],

Cell[CellGroupData[{

Cell[TextData[{
 "i) The number of male interactions per female (",
 StyleBox["n",
  FontSlant->"Italic"],
 ") varies with male density ",
 Cell[BoxData[
  FormBox[
   RowBox[{"(", 
    SubscriptBox["\[Rho]", "m"]}], TraditionalForm]]],
 ")."
}], "Subsubsection",
 CellChangeTimes->{{3.617380061129294*^9, 3.6173801037944393`*^9}, {
   3.6173802220941257`*^9, 3.617380223806073*^9}, {3.617380335359089*^9, 
   3.6173804014741287`*^9}, {3.617380931395472*^9, 3.617380999527008*^9}, 
   3.6173852871757603`*^9, {3.617386661657831*^9, 3.6173866630687437`*^9}, {
   3.617386834206064*^9, 3.617386836113953*^9}, {3.617387333465424*^9, 
   3.617387365459351*^9}, {3.617388469514454*^9, 3.6173885782877913`*^9}, {
   3.617476636061105*^9, 3.617476641611432*^9}, {3.703530830276647*^9, 
   3.703530844481724*^9}, {3.7035309764419823`*^9, 3.7035309769875717`*^9}, {
   3.703533458048235*^9, 3.703533458353033*^9}, 3.704650480476063*^9, {
   3.714507868348778*^9, 3.714507877909741*^9}, {3.714760678040175*^9, 
   3.7147606961519613`*^9}, {3.7147607801292543`*^9, 
   3.7147608024652157`*^9}, {3.715646622352294*^9, 3.715646625988809*^9}}],

Cell[BoxData[{
 RowBox[{
  StyleBox[
   RowBox[{
   "\"\<\[Rho] = population density, total number of reproductively active \
individuals within encounter range of female during current time period; \
curves shown for three different population densities\>\"", ";"}],
   FontFamily->"Times"], "\[IndentingNewLine]"}], "\[IndentingNewLine]", 
 StyleBox[
  RowBox[{"\"\<Population density = 2 (solid line):\>\"", ";"}],
  FontFamily->"Times"], "\[IndentingNewLine]", 
 RowBox[{
  RowBox[{"\[Rho]0", "=", "0"}], 
  StyleBox[";",
   FontFamily->"Times"]}], "\[IndentingNewLine]", 
 RowBox[{
  RowBox[{"n0", "=", 
   RowBox[{"\[Rho]0", "*", 
    RowBox[{"(", 
     RowBox[{"OSR", "/", 
      RowBox[{"(", 
       RowBox[{"OSR", "+", "1"}], ")"}]}], ")"}]}]}], 
  ";"}], "\[IndentingNewLine]", 
 RowBox[{
  RowBox[{
   RowBox[{"pi0", "=", 
    RowBox[{"Plot", "[", 
     RowBox[{"n0", ",", 
      RowBox[{"{", 
       RowBox[{"OSR", ",", "0", ",", "4"}], "}"}], ",", 
      RowBox[{"PlotStyle", "\[Rule]", 
       RowBox[{"{", 
        RowBox[{"Thickness", "[", "0.03", "]"}], "}"}]}]}], "]"}]}], ";"}], 
  "\[IndentingNewLine]"}], "\[IndentingNewLine]", 
 StyleBox[
  RowBox[{"\"\<Population density = 4 (dashed line):\>\"", ";"}],
  FontFamily->"Times"], "\[IndentingNewLine]", 
 RowBox[{
  RowBox[{"\[Rho]2", "=", "2"}], 
  StyleBox[";",
   FontFamily->"Times"]}], "\[IndentingNewLine]", 
 RowBox[{
  RowBox[{"n2", "=", 
   RowBox[{"\[Rho]2", "*", 
    RowBox[{"(", 
     RowBox[{"OSR", "/", 
      RowBox[{"(", 
       RowBox[{"OSR", "+", "1"}], ")"}]}], ")"}]}]}], 
  ";"}], "\[IndentingNewLine]", 
 RowBox[{
  RowBox[{
   RowBox[{"pi2", "=", 
    RowBox[{"Plot", "[", 
     RowBox[{"n2", ",", 
      RowBox[{"{", 
       RowBox[{"OSR", ",", "0", ",", "4"}], "}"}], ",", 
      RowBox[{"PlotStyle", "\[Rule]", 
       RowBox[{"{", 
        RowBox[{
         RowBox[{"Thickness", "[", "0.012", "]"}], ",", "Dashed"}], "}"}]}]}],
      "]"}]}], ";"}], "\[IndentingNewLine]"}], "\[IndentingNewLine]", 
 StyleBox[
  RowBox[{"\"\<Population density = 6 (dotted line):\>\"", ";"}],
  FontFamily->"Times"], "\[IndentingNewLine]", 
 RowBox[{
  RowBox[{"\[Rho]4", "=", "4"}], 
  StyleBox[";",
   FontFamily->"Times"]}], "\[IndentingNewLine]", 
 RowBox[{
  RowBox[{"n4", "=", 
   RowBox[{"\[Rho]4", "*", 
    RowBox[{"(", 
     RowBox[{"OSR", "/", 
      RowBox[{"(", 
       RowBox[{"OSR", "+", "1"}], ")"}]}], ")"}]}]}], 
  ";"}], "\[IndentingNewLine]", 
 RowBox[{
  RowBox[{
   RowBox[{"pi4", "=", 
    RowBox[{"Plot", "[", 
     RowBox[{"n4", ",", 
      RowBox[{"{", 
       RowBox[{"OSR", ",", "0", ",", "4"}], "}"}], ",", 
      RowBox[{"PlotStyle", "\[Rule]", 
       RowBox[{"{", 
        RowBox[{
         RowBox[{"Thickness", "[", "0.012", "]"}], ",", "Dotted"}], "}"}]}]}],
      "]"}]}], ";"}], "\[IndentingNewLine]"}], "\[IndentingNewLine]", 
 StyleBox[
  RowBox[{
  "\"\<Show curves for all three population densities in one plot:\>\"", ";"}],
  FontFamily->"Times"], "\[IndentingNewLine]", 
 RowBox[{"Show", "[", 
  RowBox[{"pi0", ",", "pi2", ",", "pi4"}], "]"}]}], "Input",
 CellChangeTimes->{{3.6174748521677933`*^9, 3.617474865370926*^9}, {
   3.617474952539962*^9, 3.6174749627142773`*^9}, {3.617475367087768*^9, 
   3.6174754250930767`*^9}, {3.617475608808813*^9, 3.617475668795705*^9}, 
   3.6174757745253477`*^9, {3.617475915267502*^9, 3.617475938494536*^9}, {
   3.6174759850268593`*^9, 3.61747599397851*^9}, {3.617476209790831*^9, 
   3.617476235177917*^9}, {3.6174807897294273`*^9, 3.6174807943806753`*^9}, {
   3.617482437228653*^9, 3.617482465563521*^9}, 3.617482577547928*^9, {
   3.617482609211564*^9, 3.617482824511442*^9}, {3.617482919794118*^9, 
   3.617482948303347*^9}, {3.617546826844296*^9, 3.6175468598024807`*^9}, {
   3.617546897331551*^9, 3.61754698872771*^9}, {3.617547363948971*^9, 
   3.617547389591731*^9}, {3.617547474915592*^9, 3.617547548875445*^9}, {
   3.617548999437461*^9, 3.617549051275839*^9}, {3.6324323070959167`*^9, 
   3.6324323122911663`*^9}, {3.632433051966475*^9, 3.632433095958356*^9}, {
   3.7145117085482483`*^9, 3.714511754307523*^9}, {3.714756006404228*^9, 
   3.7147560122137413`*^9}, {3.714756513815629*^9, 3.714756553757999*^9}, {
   3.714756628067531*^9, 3.714756674538978*^9}, {3.714760636590873*^9, 
   3.71476065140061*^9}, {3.714760713942025*^9, 3.7147607662264853`*^9}, {
   3.714760869922073*^9, 3.7147609052027197`*^9}, {3.714760949248124*^9, 
   3.71476096078194*^9}, {3.71476518725806*^9, 3.714765230000124*^9}, {
   3.7156467106079206`*^9, 3.7156467245645*^9}, {3.715646764086197*^9, 
   3.715646767556602*^9}}],

Cell[BoxData[
 GraphicsBox[{{{}, {}, 
    {Hue[0.67, 0.6, 0.6], Thickness[0.03], LineBox[CompressedData["
1:eJxF0HssFAAcB/A7To7LcXrY0bETlVdMUlJRWuRR82iyvCYkvZBWWk3X7qQQ
azcp70dKN47cWcsp42bLPNIxbNzVdZPHeZVzoe6qLb/fb/vuu89/3/2YcVdD
EnQIBELQ3/xr/4TJgfap64cJ/4/kY54io4d5rXtPeVFJMz0eHNA7/LqUng4O
j1e3PaazwePO933y6FxwxZZTWQ/pNWAWuXnnA7oAfCaikr+wKAZTtKxIX8t+
sG3w3GRnziD4Rp+HV9HSKNhMQJMSiTJwi9ynp/+gHNyRXGoRoVSAVTsOGddf
/gbWWeGZWNhOg921sS2hDUpwD9utr8t+HmxVMLNSN7cAnlHLpEMu38E1063d
1Ec/wFTGi3mFYgmce0GYWGGzDF725imSMtXgdFexYGvnT7CsQZwzwFwFryUP
FtvdWgM7HNHXJLb+AvtWMc83mWnwX4wY6y+RWrCj8jRlOIjgve5Nxgtk8Sqa
9L6Yv72ECL7o1jpqEKAD5p2Iq3i3jFbNmJtMFOqChaG+utxjJHCmH6dcMIFm
jvuPVHP0wAf2sbl01w3gSMv+FaIErerOk6ew9MFFpOj0EBsy7pcKq3TEaL07
rDCPVAMwoS6aLzc1BKc94+eZdqDbHLLJtCsUMM0/zfEedSN4zOmjJEOEbizz
slFEG4Gj+O40hgZ9l1PJGntFBddPMoqpgcbg7FJOrPQkOj5k1rYhGL1NJGoM
Ckc/zD/blRuHTnJ/umiYgbZmb/bTr0Vr9t82Gn6JHp39+qmWhy4Ib4463oTW
2odc44jQYwP5ZboS9Jss9TnJEJrrGWNXPYIOeL5bcFSKfnuz9wNrCl3otDc/
WIlOlZeEMefRuwIvydqX0CTiYE2BGv1Z6Jkcu4oWJVc7u/xGP7GiqLRa9B8U
Sxnt
      "]]}}, {{}, {}, 
    {Hue[0.67, 0.6, 0.6], Thickness[0.012], Dashing[{Small, Small}], 
     LineBox[CompressedData["
1:eJwVzXs803scx/FhGLIf6XKW2EMktUo5uqhTn292zlG0yuVQJ6lEl+WU4jSd
I1ltpRChxSHVOF04kYZ6NM5xWM4jD8VQrLBjjcjE7PoT29n54/14PZ5/vd2i
T4bEmhMIBIZp/zcwdljcMPLzZnrioKBhhLuZSF8QL6WEQTF/xve6Uwx8fTu/
SECJgZMH63c52ydC0KvuJ7coidDrX+hwjsCBiBhdfQ6FA4pttb7ZH3Ohz/sy
PZOSB/ydp3tTakvgztydl65SSmGvbV8HLUIAbJJgyRVKNQx2x4VO8hth9567
lRNKESTMf9I+ZhSDnZEdGeDaBuoyZmo4SQKLgz8PN6V3gfZGRxPVWQqs136Q
r5aAZe48fjRLBvOrHfvNzKTgPeR/r10mh1oZvbXtGxkcT7EO6Nj4ERqZt5z3
KOQQvP2dKI4xAhrPTdijnz7C0heGIpr9KJjj5Q7Oiz+Bc+GHnrn/KGCt8UBt
aIUC3i+k0cbgM7RyfF83LxuHwJ6qy19yx4GaPYo//DwBiDy9XJ0wAaM6af+b
VZPwtNFvTYKVEko/CVvI11QQnjWckVagBLLL/XG5XA1Lmqze7KZOQsaxmsN3
PLQAX03//UfuJGhRufzoeR2wy6pcL9uoINFHVD2vSQ8TA71zzsSrQFohShe7
TcE75dtRS4kKvjC7Cpf+8gW6lC+8v/NTA22LteGwcBp2eIo2dWeqIYDvdqRq
vgHe75+TGmb6ZbnsXzQQaQTt1bb6/FUaWK74wa6bQUBvCXbGFJYGnLAJkmiK
gFIO3cWYDRog/lVY6V5khtpbmN0zBC0c9xVKbILMUWQ8lZJM10L5tug7f2rN
UfaDX5OS2VrQjC5wGOJZoLrxG/sKnmmhJjTAIu9bIlK5jmkLlVo4v5V7u3qI
iISqnUnHPHTg1hfYU8K1RJPN8g2UMB1sWMfJo/hYIcejL6Zvc3UQ6dqGm3Va
IRUlunagSgealkxZPNsatcTyqH1SHeQToxJDPEgorcLzR1sbPTj11/DNRSTE
qvLhvPfWg+U5dpjfKRtU68NYF7pbD4SHUZWy2bboAWd9W2myHk7/Vpk5u9EW
iRwm+y7w9VBPSyM5nrBDL90vTNCb9eAYeHr5BfIsRGSUCplDeuhd0d55tm4W
uui1w86WhMPjYvCQR9mjt1NUFOqJw77KtY4uBns0e7isgkTHIZV7l91bRkYb
0lYT3Q/i8GjYpZC8HUOGsuOMoGQc0m5xD/TvwND9VDGv0eSYkLHFFcEYaiV5
tfmdw2FhXd1jRgSGcHHNLK8UHK5m7W3OiMYQm/VcaJGKw9G1BUrbsxgSL+Ip
nl7EYRFnzlbrexhKZ4mfOKXjYFifbN/9AEMPt+waSDNZMvah4145hrI6fIwz
JmdHCPZ9X4WhZUdW2wxn4GBcFpLArcOQTH8mXHgNh15xVrFFJ4ZWxq6RROXg
8OyS7lDnGwwpXXjGDpPzNu5fWtKDIXJpztyAXByCfl9Z7d+PoQRdnIN3Hg7P
k169ZI9giFRs7W+4gQNvxZqsYAWGcsrvD57i4XBKVhTmNo6hMJoxadBkr+1x
0gY1hs5skZ1ovYkD0ayrNFuHoSM1iWLIx+Hfmo3MA1MYEoS3ugtMrmOWeK+a
wVDtdUWsZwEON6l2GqMRQxJxz80Ck/8D3epiPg==
      "]]}}, {{}, {}, 
    {Hue[0.67, 0.6, 0.6], Thickness[0.012], Dashing[{0, Small}], 
     LineBox[CompressedData["
1:eJwVx38803kcwPH93vdLfEk/bok9RFKrlNMPdfV5Z3enaJUfR11SKf1YrhTX
dCdZTSlEfiyOVOP6wUUaq0fjzrHcIw/FRqH8OGtEJr8tv7bb/fF6vB5Pu+BT
PiEUEonEM/b/PUN6lBW9P2/mRnRJK3rTN9O4C8I6WH4oRzLjesMqAn19OyNb
yjqMTh0s32VtJkJer5qe3GJFoFb3LIvzpDQUcFhXnsISIe02mWvyx1zU5nyF
m8hKQ5KdZ1qjZVJ0Z+7Oy9dYeWivSZuKE1CFhJh0yVVWCepqCvUdlqjQ7j13
iwaHFCh8/pP6fkMnMjUIAz1s69BoPj/GH+tFi70/91TFN6LxdFUV23oACV67
oYzRFkRPnScJFgyj+SWW7WRyB3Ludr9Xrx5FMjW3tu4bNToRzfRQbdShSv4t
6z1aDfLe/k4RyptAY46biEc/fURLX+izOWZTiDJRYGG9+BOyzvrQPPefabTW
cEDmW6hF7xdyOP1Ij2pFrq+rlw0gz+biK1OpBsRO7pt4+HkQgfn08tFwEvTp
OtrfrBpGTyvd1oQzyJD3SV5jfn0E+Sf1JMRlksHc5v6ARjOKllQx3uxmUyDh
eOmROw7jCH01/fcfqRQYhwLNsQs6JMwvtr2CUyHCRVEyr+oLGuxsnXM2jAod
hYp4pd0kejf0to/eQoUpfmPW0l+mUOPQC+fv3GjA2cLUH5FPox2Oik1NiTTw
kNgdLZ6vR+/3z4nx09BAYLN/UWegAY1fqyvPWEWH5dofTJt4JHhLMjVEC+hg
RQxiikkSRB+6S/Ar6ED7K6vIPpsM9TX8phkSA064yltwLwoEhrFZUVwGFGwL
vvPnOAWSH/waGSVkwFjfAotuMRXKBtL3ZT5jQKmvBzXtWxqM2PaPZw0x4MLW
2Nsl3TSQj+yMPO7ABLs2z+bcWDoMV2s2sPyYsGGdKI3lwgDLYy+mb8cyIdC2
boLcwIARVrCss5gJYzWJ6jAhE2pCxOy2DiZk0IIifBwwiCt0/NEEx8CqvVRC
UWAgKHYRvXfGgH5e6Od2GgeZC2+d724MSA+DitSzTeCBaH1dXhQGZ34rSpxd
aQIKi+G2ixIMyjlxmOVJU3hpf3GQW42BpeeZ5RfNZwGNlyfnd2PQuqK+4VzZ
LLjktMPUBMPhcQ5y0ASZwdtJNvg64rCvaK2ljd4MZvfkF2JcHGJi7wpb881h
Q9xqmv1BHB712GSZbydAn3+C5xWFQ9yt2APtOwi4H6MUVxp92Kd/caE3AbWY
U53beRwWlpU95gUQMKEsneUUjcO1pL3VCcEECAXP5dQYHI6tzRwyOUeAcpFY
+/QSDotEc7Yy7xEQL1A+sYrHQb8+yqzpAQEPt+zqjDO6pf+D6l4BAUkqF8OM
0ckB0n3fFxOw7OhqvCcBB8Myn/DYMgLUX876y6/j0KpMyqE2ELAyZE1LUAoO
zy7rDjW8IWDIRmxQGZ22cf/S3GYCzPNS5nqk4uD1+8oS93YCwnWhFs5pODyP
fPVS2EsAlsN016fjIF6xJslbS0BKwf2u02IcTquz/ewGCPDjGCK7jHbaHtpR
MUrA2S3qk7U3caCRG/OSdQQcLY1Qogwc/i3dyD8wSYDUv9ZeanQZP9d51QwB
shvaEMdMHG6yTccMBgJalM03M43+D/OwLUg=
      "]]}}, 
   StyleBox[InsetBox[
     StyleBox[Cell[" \[Rho] = 4",
       GeneratedCell->False,
       CellAutoOverwrite->False,
       CellBaseline->Baseline,
       TextAlignment->Left],
      FontSize->24,
      Background->GrayLevel[1.]], {2.927272727272727, 3.494823232323233}, {
     Left, Baseline}, {1.5636363636363635`, 0.7416666666666667}, {{1., 0.}, {
     0., 1.}},
     Alignment->{Left, Top}],
    FontSize->22], 
   StyleBox[InsetBox[
     StyleBox[Cell[" \[Rho] = 2",
       GeneratedCell->False,
       CellAutoOverwrite->False,
       CellBaseline->Baseline,
       TextAlignment->Left],
      FontSize->24,
      Background->GrayLevel[1.]], {2.927272727272727, 1.8991161616161616`}, {
     Left, Baseline}, {1.5636363636363635`, 0.7416666666666667}, {{1., 0.}, {
     0., 1.}},
     Alignment->{Left, Top}],
    FontSize->22], 
   StyleBox[InsetBox[
     StyleBox[Cell[" \[Rho] = 0",
       GeneratedCell->False,
       CellAutoOverwrite->False,
       CellBaseline->Baseline,
       TextAlignment->Left],
      FontSize->24,
      Background->GrayLevel[1.]], {2.927272727272726, 0.3483585858585849}, {
     Left, Baseline}, {1.5636363636363635`, 0.7416666666666667}, {{1., 0.}, {
     0., 1.}},
     Alignment->{Left, Top}],
    FontSize->22]},
  AspectRatio->0.9,
  Axes->True,
  AxesOrigin->{0, 0},
  BaseStyle->{FontFamily -> "Helvetica", FontWeight -> "Bold", FontSize -> 20},
  Frame->{True, True, False, False},
  FrameLabel->{
    FormBox["\"OSR\"", TraditionalForm], 
    FormBox[
    "\"Number of male interactions\\nper female (\\!\\(\\*\\nStyleBox[\\\"n\\\
\",\\nFontSlant->\\\"Italic\\\"]\\))\"", TraditionalForm]},
  FrameTicks->{{{0, 
      FormBox[
       TagBox[
        InterpretationBox["\"0\"", 0, Editable -> False], NumberForm[#, 4]& ],
        TraditionalForm], {0, 0.02}}, {1, 
      FormBox[
       TagBox[
        InterpretationBox["\"1\"", 1, Editable -> False], NumberForm[#, 4]& ],
        TraditionalForm], {0, 0.02}}, {2, 
      FormBox[
       TagBox[
        InterpretationBox["\"2\"", 2, Editable -> False], NumberForm[#, 4]& ],
        TraditionalForm], {0, 0.02}}, {3, 
      FormBox[
       TagBox[
        InterpretationBox["\"3\"", 3, Editable -> False], NumberForm[#, 4]& ],
        TraditionalForm], {0, 0.02}}, {4, 
      FormBox[
       TagBox[
        InterpretationBox["\"4\"", 4, Editable -> False], NumberForm[#, 4]& ],
        TraditionalForm], {0, 0.02}}, {0., 
      FormBox["\"\"", TraditionalForm], {0, 0.01}}, {0.5, 
      FormBox["\"\"", TraditionalForm], {0, 0.01}}, {1., 
      FormBox["\"\"", TraditionalForm], {0, 0.01}}, {1.5, 
      FormBox["\"\"", TraditionalForm], {0, 0.01}}, {2., 
      FormBox["\"\"", TraditionalForm], {0, 0.01}}, {2.5, 
      FormBox["\"\"", TraditionalForm], {0, 0.01}}, {3., 
      FormBox["\"\"", TraditionalForm], {0, 0.01}}, {3.5, 
      FormBox["\"\"", TraditionalForm], {0, 0.01}}, {4., 
      FormBox["\"\"", TraditionalForm], {0, 0.01}}, {4.5, 
      FormBox["\"\"", TraditionalForm], {0, 0.01}}}, {{0, 
      FormBox[
       TagBox[
        InterpretationBox["\"0\"", 0, Editable -> False], NumberForm[#, 4]& ],
        TraditionalForm], {0, 0.02}}, {1, 
      FormBox[
       TagBox[
        InterpretationBox["\"1\"", 1, Editable -> False], NumberForm[#, 4]& ],
        TraditionalForm], {0, 0.02}}, {2, 
      FormBox[
       TagBox[
        InterpretationBox["\"2\"", 2, Editable -> False], NumberForm[#, 4]& ],
        TraditionalForm], {0, 0.02}}, {3, 
      FormBox[
       TagBox[
        InterpretationBox["\"3\"", 3, Editable -> False], NumberForm[#, 4]& ],
        TraditionalForm], {0, 0.02}}, {4, 
      FormBox[
       TagBox[
        InterpretationBox["\"4\"", 4, Editable -> False], NumberForm[#, 4]& ],
        TraditionalForm], {0, 0.02}}, {0., 
      FormBox["\"\"", TraditionalForm], {0, 0.01}}, {0.5, 
      FormBox["\"\"", TraditionalForm], {0, 0.01}}, {1., 
      FormBox["\"\"", TraditionalForm], {0, 0.01}}, {1.5, 
      FormBox["\"\"", TraditionalForm], {0, 0.01}}, {2., 
      FormBox["\"\"", TraditionalForm], {0, 0.01}}, {2.5, 
      FormBox["\"\"", TraditionalForm], {0, 0.01}}, {3., 
      FormBox["\"\"", TraditionalForm], {0, 0.01}}, {3.5, 
      FormBox["\"\"", TraditionalForm], {0, 0.01}}, {4., 
      FormBox["\"\"", TraditionalForm], {0, 0.01}}, {4.5, 
      FormBox["\"\"", TraditionalForm], {0, 0.01}}}, None, None},
  FrameTicksStyle->Directive[18],
  ImagePadding->{{90., 90.}, {90., 90.}},
  ImageSize->400,
  PlotRange->{{0., 4.}, {0., 4.45}},
  PlotRangeClipping->True,
  PlotRangePadding->Automatic]], "Input",
 CellChangeTimes->{{3.715646844353875*^9, 3.715646926828071*^9}, {
  3.715646977318274*^9, 3.715647000047379*^9}}]
}, Open  ]],

Cell[CellGroupData[{

Cell[TextData[{
 "ii) The number of male interactions per female (",
 StyleBox["n",
  FontSlant->"Italic"],
 ") varies with operational sex ratio ",
 Cell[BoxData[
  FormBox[
   RowBox[{"(", "OSR"}], TraditionalForm]]],
 ")."
}], "Subsubsection",
 CellChangeTimes->{{3.617380061129294*^9, 3.6173801037944393`*^9}, {
   3.6173802220941257`*^9, 3.617380223806073*^9}, {3.617380335359089*^9, 
   3.6173804014741287`*^9}, {3.617380931395472*^9, 3.617380999527008*^9}, 
   3.6173852871757603`*^9, {3.617386661657831*^9, 3.6173866630687437`*^9}, {
   3.617386834206064*^9, 3.617386836113953*^9}, {3.617387333465424*^9, 
   3.617387365459351*^9}, {3.617388469514454*^9, 3.6173885782877913`*^9}, {
   3.617476636061105*^9, 3.617476641611432*^9}, {3.703530830276647*^9, 
   3.703530844481724*^9}, {3.7035309764419823`*^9, 3.7035309769875717`*^9}, {
   3.703533458048235*^9, 3.703533458353033*^9}, 3.704650480476063*^9, {
   3.714507868348778*^9, 3.714507877909741*^9}, {3.714760678040175*^9, 
   3.7147606961519613`*^9}, {3.7147607801292543`*^9, 3.714760831327059*^9}, {
   3.715647458802376*^9, 3.715647475766942*^9}}],

Cell[CellGroupData[{

Cell[BoxData[{
 RowBox[{
  StyleBox[
   RowBox[{"\"\<Curve is the same for all population densities\>\"", ";"}],
   FontFamily->"Times"], "\[IndentingNewLine]"}], "\[IndentingNewLine]", 
 RowBox[{
  RowBox[{"nii", "=", "OSR"}], ";"}], "\[IndentingNewLine]", 
 RowBox[{
  RowBox[{
   RowBox[{"pii", "=", 
    RowBox[{"Plot", "[", 
     RowBox[{"nii", ",", 
      RowBox[{"{", 
       RowBox[{"OSR", ",", "0", ",", "4"}], "}"}], ",", 
      RowBox[{"PlotStyle", "\[Rule]", 
       RowBox[{"{", 
        RowBox[{"Thickness", "[", "0.02", "]"}], "}"}]}]}], "]"}]}], ";"}], 
  "\[IndentingNewLine]"}], "\[IndentingNewLine]", 
 StyleBox[
  RowBox[{"\"\<Show curve in plot\>\"", ";"}],
  FontFamily->"Times"], "\[IndentingNewLine]", 
 RowBox[{"Show", "[", "pii", "]"}]}], "Input",
 CellChangeTimes->{{3.6174748521677933`*^9, 3.617474865370926*^9}, {
   3.617474952539962*^9, 3.6174749627142773`*^9}, {3.617475367087768*^9, 
   3.6174754250930767`*^9}, {3.617475608808813*^9, 3.617475668795705*^9}, 
   3.6174757745253477`*^9, {3.617475915267502*^9, 3.617475938494536*^9}, {
   3.6174759850268593`*^9, 3.61747599397851*^9}, {3.617476209790831*^9, 
   3.617476235177917*^9}, {3.6174807897294273`*^9, 3.6174807943806753`*^9}, {
   3.617482437228653*^9, 3.617482465563521*^9}, 3.617482577547928*^9, {
   3.617482609211564*^9, 3.617482824511442*^9}, {3.617482919794118*^9, 
   3.617482948303347*^9}, {3.617546826844296*^9, 3.6175468598024807`*^9}, {
   3.617546897331551*^9, 3.61754698872771*^9}, {3.617547363948971*^9, 
   3.617547389591731*^9}, {3.617547474915592*^9, 3.617547548875445*^9}, {
   3.617548999437461*^9, 3.617549051275839*^9}, {3.6324323070959167`*^9, 
   3.6324323122911663`*^9}, {3.632433051966475*^9, 3.632433095958356*^9}, {
   3.7145117085482483`*^9, 3.714511754307523*^9}, {3.714756006404228*^9, 
   3.7147560122137413`*^9}, {3.714756513815629*^9, 3.714756553757999*^9}, {
   3.714756628067531*^9, 3.714756674538978*^9}, {3.714756715316745*^9, 
   3.714756715611895*^9}, {3.7147567476345787`*^9, 3.714756799733687*^9}, {
   3.714756847251643*^9, 3.714756851706792*^9}, {3.714756904061185*^9, 
   3.7147569349478903`*^9}, 3.71475704196172*^9, {3.714760846716062*^9, 
   3.714760849734902*^9}, {3.714760923270028*^9, 3.7147609340260077`*^9}, {
   3.715647525592795*^9, 3.7156475290534554`*^9}}],

Cell[BoxData[
 GraphicsBox[{{}, {}, 
   {Hue[0.67, 0.6, 0.6], Thickness[0.02], LineBox[CompressedData["
1:eJxFxW0w03EcAPBtJmMZo3J/GjdReYqTlFSUrslDndHJ5emEtJ6QTro6rdsk
D3HdTivPDyntGNlclynHzl3OQxqHO7ZaO3mYpzILtVUvfH8vPvehJ9xgJhFw
OFzoP/8PSpoe6py5dWxzYoB1qgKL8Nt8fyW/rBVLhIP7R9+UYxlwZKK24wnG
gSfdHwYUYjy4avvZnDysDmaTWvc8wkTw+ahq4dKyFCbr2dEM20HYMWxhujt/
GM4c8PHjr4zDViKqHI9XwG3KgL7BI0q4i1VuE6VWwZrdR80ar32HCWsCcxvH
WdhbH98W3qSG+zheAz3Oi7Bd8dxaw8ISPKdVyEc8fsB1s+29lMc/YQrt5aJK
tQIXXBYnVzmswqv+AlVKthbO8JSKdnT/ghVN0vwh+jq8wRoudbqzAbscN9Il
t/+GGTX0Sy1WOjiTFmf/NVoPu6rPkUdDcf6bW5otkaTraOKHUuGuMjx8xat9
3DiYAAtOJ1S9X0Vr5qzNp0oMYHE4w4B3kghnB3IrRVNo+mTQWC3XED58kMPD
PLfA0baDa3gZWtNbqExlG8F8YmwG04EEW8rFNQQp2vAeO8InzRjGNcQKlRYm
cPpzYaFFF7rDJZdEvU6GqUHprg8oW+EJt0+yLAm6ucLPQRVrCscIvak0Hfo+
t5o98ZoCN07TSikhZnBuOTdefgadyJx3bApD75RImkMj0XlFF3oKEtAp3s+W
TbLQ9pxtgUb1aN2hu6ajr9Dj898+1wvQxZGtMada0Hpn5k2uBD0xVFRhIEO/
zdFelI2geb5xTrVj6OAX+0Qn5Oh3t/s/smfQJW4HisLU6DRlWQR9Eb035Kqi
cwVNxA/XFWvRX8S+rPh1tIRV6+7xB/3UjqzR69F/AcVpMd8=
     "]]}},
  AspectRatio->0.9,
  Axes->True,
  AxesOrigin->{0, 0},
  BaseStyle->{FontFamily -> "Helvetica", FontWeight -> "Bold", FontSize -> 20},
  Frame->{True, True, False, False},
  FrameLabel->{
    FormBox["\"OSR\"", TraditionalForm], 
    FormBox[
    "\"Number of male interactions\\nper female (\\!\\(\\*\\nStyleBox[\\\"n\\\
\",\\nFontSlant->\\\"Italic\\\"]\\))\"", TraditionalForm]},
  FrameTicks->{{{0, 
      FormBox[
       TagBox[
        InterpretationBox["\"0\"", 0, Editable -> False], NumberForm[#, 4]& ],
        TraditionalForm], {0, 0.02}}, {1, 
      FormBox[
       TagBox[
        InterpretationBox["\"1\"", 1, Editable -> False], NumberForm[#, 4]& ],
        TraditionalForm], {0, 0.02}}, {2, 
      FormBox[
       TagBox[
        InterpretationBox["\"2\"", 2, Editable -> False], NumberForm[#, 4]& ],
        TraditionalForm], {0, 0.02}}, {3, 
      FormBox[
       TagBox[
        InterpretationBox["\"3\"", 3, Editable -> False], NumberForm[#, 4]& ],
        TraditionalForm], {0, 0.02}}, {4, 
      FormBox[
       TagBox[
        InterpretationBox["\"4\"", 4, Editable -> False], NumberForm[#, 4]& ],
        TraditionalForm], {0, 0.02}}, {0., 
      FormBox["\"\"", TraditionalForm], {0, 0.01}}, {0.5, 
      FormBox["\"\"", TraditionalForm], {0, 0.01}}, {1., 
      FormBox["\"\"", TraditionalForm], {0, 0.01}}, {1.5, 
      FormBox["\"\"", TraditionalForm], {0, 0.01}}, {2., 
      FormBox["\"\"", TraditionalForm], {0, 0.01}}, {2.5, 
      FormBox["\"\"", TraditionalForm], {0, 0.01}}, {3., 
      FormBox["\"\"", TraditionalForm], {0, 0.01}}, {3.5, 
      FormBox["\"\"", TraditionalForm], {0, 0.01}}, {4., 
      FormBox["\"\"", TraditionalForm], {0, 0.01}}, {4.5, 
      FormBox["\"\"", TraditionalForm], {0, 0.01}}}, {{0, 
      FormBox[
       TagBox[
        InterpretationBox["\"0\"", 0, Editable -> False], NumberForm[#, 4]& ],
        TraditionalForm], {0, 0.02}}, {1, 
      FormBox[
       TagBox[
        InterpretationBox["\"1\"", 1, Editable -> False], NumberForm[#, 4]& ],
        TraditionalForm], {0, 0.02}}, {2, 
      FormBox[
       TagBox[
        InterpretationBox["\"2\"", 2, Editable -> False], NumberForm[#, 4]& ],
        TraditionalForm], {0, 0.02}}, {3, 
      FormBox[
       TagBox[
        InterpretationBox["\"3\"", 3, Editable -> False], NumberForm[#, 4]& ],
        TraditionalForm], {0, 0.02}}, {4, 
      FormBox[
       TagBox[
        InterpretationBox["\"4\"", 4, Editable -> False], NumberForm[#, 4]& ],
        TraditionalForm], {0, 0.02}}, {0., 
      FormBox["\"\"", TraditionalForm], {0, 0.01}}, {0.5, 
      FormBox["\"\"", TraditionalForm], {0, 0.01}}, {1., 
      FormBox["\"\"", TraditionalForm], {0, 0.01}}, {1.5, 
      FormBox["\"\"", TraditionalForm], {0, 0.01}}, {2., 
      FormBox["\"\"", TraditionalForm], {0, 0.01}}, {2.5, 
      FormBox["\"\"", TraditionalForm], {0, 0.01}}, {3., 
      FormBox["\"\"", TraditionalForm], {0, 0.01}}, {3.5, 
      FormBox["\"\"", TraditionalForm], {0, 0.01}}, {4., 
      FormBox["\"\"", TraditionalForm], {0, 0.01}}, {4.5, 
      FormBox["\"\"", TraditionalForm], {0, 0.01}}}, None, None},
  FrameTicksStyle->Directive[18],
  ImagePadding->90,
  ImageSize->400,
  PlotRange->{{0, 4}, {0, 4.45}},
  PlotRangeClipping->True,
  PlotRangePadding->{Automatic, Automatic}]], "Output",
 CellChangeTimes->{
  3.617482959530324*^9, 3.632432328379842*^9, 3.632432396711789*^9, 
   3.632432439099988*^9, 3.632432862527748*^9, {3.632432912930706*^9, 
   3.6324329404986277`*^9}, {3.632432972757421*^9, 3.6324329922031183`*^9}, {
   3.63243307642883*^9, 3.632433102028659*^9}, 3.704740718600924*^9, 
   3.7147560187436047`*^9, 3.714756068357052*^9, 3.714756146957649*^9, 
   3.71475620312889*^9, {3.714756254819689*^9, 3.7147562745303907`*^9}, 
   3.7147563278655157`*^9, {3.714756468597123*^9, 3.7147564768195667`*^9}, 
   3.7147566492579107`*^9, 3.7147566842534857`*^9, {3.7147568039892273`*^9, 
   3.714756855099805*^9}, 3.71475693788556*^9, 3.714760971682666*^9, {
   3.714765174917098*^9, 3.7147652326405897`*^9}, 3.714765297970084*^9, 
   3.714765589466915*^9, 3.715646794909053*^9}]
}, Open  ]]
}, Open  ]]
}, Open  ]],

Cell[CellGroupData[{

Cell[TextData[{
 StyleBox["Figure 3. Variation in female fitness costs associated with \
OSR-dependent male ARTs. The solid surfaces represent female fitness costs \
when the number of male-female interactions is directly proportional to male \
density (", "Subsubtitle",
  FontFamily->"Times"],
 Cell[BoxData[
  StyleBox[
   SubscriptBox[
    StyleBox["\[Rho]",
     FontSlant->"Italic"], 
    StyleBox["m",
     FontSlant->"Italic"]],
   FontFamily->"Times",
   FontSize->16]],
  CellChangeTimes->{
   3.617381154024775*^9, {3.617382238300074*^9, 3.617382247838431*^9}, {
    3.617382538275028*^9, 3.617382545248274*^9}, {3.617383137889475*^9, 
    3.6173831390348387`*^9}, {3.617387004460998*^9, 3.617387009397588*^9}, {
    3.6173905243915873`*^9, 3.6173905327153893`*^9}, {3.617474887603985*^9, 
    3.617474892468872*^9}, {3.617475546026778*^9, 3.617475559569253*^9}, 
    3.6174768144483852`*^9, 3.617476862507841*^9, {3.617478418340774*^9, 
    3.61747845957171*^9}, {3.617479686914331*^9, 3.61747968857121*^9}, {
    3.6174832030001287`*^9, 3.617483211490143*^9}, {3.617557855785324*^9, 
    3.6175578672478952`*^9}, {3.632506625352892*^9, 3.632506625687468*^9}, {
    3.63250670911994*^9, 3.632506713449671*^9}, {3.6325068550601463`*^9, 
    3.632506855468783*^9}, {3.632506896999517*^9, 3.6325069066367407`*^9}, {
    3.632507182464369*^9, 3.632507189146016*^9}, {3.6325073209386797`*^9, 
    3.632507417165614*^9}, {3.6325079384353447`*^9, 3.63250796353703*^9}, {
    3.63250808760296*^9, 3.6325080884683743`*^9}, {3.632508161815572*^9, 
    3.6325081865302763`*^9}, {3.6325083576584806`*^9, 
    3.6325083656969833`*^9}, {3.6325084817015467`*^9, 3.632508553950098*^9}, {
    3.632508653063944*^9, 3.632508654003413*^9}, {3.632508698818578*^9, 
    3.6325086992759113`*^9}, {3.6325091104942713`*^9, 3.632509169844117*^9}, {
    3.632509218938202*^9, 3.6325092201043377`*^9}, {3.6325210088471613`*^9, 
    3.63252100922651*^9}, {3.6325212725496693`*^9, 3.6325212726670427`*^9}, {
    3.632521396298006*^9, 3.632521457657529*^9}, {3.632522363871294*^9, 
    3.632522364372951*^9}, {3.632523597364201*^9, 3.6325236869734297`*^9}, {
    3.632523852490676*^9, 3.632523876899432*^9}, {3.63252397145367*^9, 
    3.63252397486403*^9}, {3.632524174490121*^9, 3.632524185066071*^9}, {
    3.632524575806981*^9, 3.632524581318965*^9}, {3.632524631996531*^9, 
    3.63252463519061*^9}, {3.632524674634597*^9, 3.632524675528537*^9}, {
    3.6325247435197077`*^9, 3.632524744319724*^9}, {3.632525484460165*^9, 
    3.632525514130781*^9}, {3.632525666987705*^9, 3.6325256673673573`*^9}, {
    3.6325257381243067`*^9, 3.632525744606475*^9}, {3.63252582652271*^9, 
    3.632525837018037*^9}, {3.632526047906479*^9, 3.632526077125881*^9}, {
    3.632526111814247*^9, 3.632526112582568*^9}, {3.632526176179308*^9, 
    3.632526177532551*^9}, {3.6325263384338837`*^9, 3.632526378566691*^9}, {
    3.6325264637321568`*^9, 3.632526464635315*^9}, {3.6325265912649508`*^9, 
    3.6325266119810467`*^9}, {3.63252968190166*^9, 3.632529688776598*^9}, {
    3.63252972529519*^9, 3.6325297268425493`*^9}, {3.632529757315551*^9, 
    3.632529761626894*^9}, {3.632529982798072*^9, 3.632530004347076*^9}, {
    3.632530268780807*^9, 3.632530342448679*^9}},
  FontFamily->"Times",
  FontSize->16],
 StyleBox[") or the operational sex ratio (OSR). ", "Subsubtitle",
  FontFamily->"Times"],
 StyleBox["The transparent surfaces represent female fitness costs associated \
with male ARTs when male-female interaction rates are constant (", 
  "Subsection",
  FontFamily->"Times",
  FontSize->16],
 Cell[BoxData[
  StyleBox[
   RowBox[{"n", " "}],
   FontSlant->"Italic"]],
  CellChangeTimes->{
   3.617381154024775*^9, {3.617382238300074*^9, 3.617382247838431*^9}, {
    3.617382538275028*^9, 3.617382545248274*^9}, {3.617383137889475*^9, 
    3.6173831390348387`*^9}, {3.617387004460998*^9, 3.617387009397588*^9}, {
    3.6173905243915873`*^9, 3.6173905327153893`*^9}, {3.617474887603985*^9, 
    3.617474892468872*^9}, {3.617475546026778*^9, 3.617475559569253*^9}, 
    3.6174768144483852`*^9, 3.617476862507841*^9, {3.617478418340774*^9, 
    3.61747845957171*^9}, {3.617479686914331*^9, 3.61747968857121*^9}, {
    3.6174832030001287`*^9, 3.617483211490143*^9}, {3.617557855785324*^9, 
    3.6175578672478952`*^9}, {3.632506625352892*^9, 3.632506625687468*^9}, {
    3.63250670911994*^9, 3.632506713449671*^9}, {3.6325068550601463`*^9, 
    3.632506855468783*^9}, {3.632506896999517*^9, 3.6325069066367407`*^9}, {
    3.632507182464369*^9, 3.632507189146016*^9}, {3.6325073209386797`*^9, 
    3.632507417165614*^9}, {3.6325079384353447`*^9, 3.63250796353703*^9}, {
    3.63250808760296*^9, 3.6325080884683743`*^9}, {3.632508161815572*^9, 
    3.6325081865302763`*^9}, {3.6325083576584806`*^9, 
    3.6325083656969833`*^9}, {3.6325084817015467`*^9, 3.632508553950098*^9}, {
    3.632508653063944*^9, 3.632508654003413*^9}, {3.632508698818578*^9, 
    3.6325086992759113`*^9}, {3.6325091104942713`*^9, 3.632509169844117*^9}, {
    3.632509218938202*^9, 3.6325092201043377`*^9}, {3.6325210088471613`*^9, 
    3.63252100922651*^9}, {3.6325212725496693`*^9, 3.6325212726670427`*^9}, {
    3.632521396298006*^9, 3.632521457657529*^9}, {3.632522363871294*^9, 
    3.632522364372951*^9}, {3.632523597364201*^9, 3.6325236869734297`*^9}, {
    3.632523852490676*^9, 3.632523876899432*^9}, {3.63252397145367*^9, 
    3.63252397486403*^9}, {3.632524174490121*^9, 3.632524185066071*^9}, {
    3.632524575806981*^9, 3.632524581318965*^9}, {3.632524631996531*^9, 
    3.63252463519061*^9}, {3.632524674634597*^9, 3.632524675528537*^9}, {
    3.6325247435197077`*^9, 3.632524744319724*^9}, {3.632525484460165*^9, 
    3.632525514130781*^9}, {3.632525666987705*^9, 3.6325256673673573`*^9}, {
    3.6325257381243067`*^9, 3.632525744606475*^9}, {3.63252582652271*^9, 
    3.632525837018037*^9}, {3.632526047906479*^9, 3.632526077125881*^9}, {
    3.632526111814247*^9, 3.632526112582568*^9}, {3.632526176179308*^9, 
    3.632526177532551*^9}, {3.6325263384338837`*^9, 3.632526378566691*^9}, {
    3.6325264637321568`*^9, 3.632526464635315*^9}, {3.6325265912649508`*^9, 
    3.6325266119810467`*^9}, {3.63252968190166*^9, 3.632529688776598*^9}, {
    3.63252972529519*^9, 3.6325297268425493`*^9}, {3.632529757315551*^9, 
    3.632529761626894*^9}, {3.632529982798072*^9, 3.632530004347076*^9}, {
    3.632530268780807*^9, 3.632530342448679*^9}},
  FontFamily->"Times",
  FontSize->16],
 StyleBox["= 1).", "Subsection",
  FontFamily->"Times",
  FontSize->16]
}], "Section",
 CellChangeTimes->{{3.617379573098185*^9, 3.617379588208654*^9}, {
   3.61737962297633*^9, 3.6173796591860943`*^9}, {3.6173797257663927`*^9, 
   3.617379733346785*^9}, {3.617379861280211*^9, 3.617379936318478*^9}, 
   3.617380302488337*^9, 3.617387612382246*^9, 3.617475712898035*^9, {
   3.617482368188212*^9, 3.61748236973071*^9}, {3.6174829833634233`*^9, 
   3.617482994243813*^9}, {3.617554119013537*^9, 3.6175541205108843`*^9}, 
   3.617554685379291*^9, {3.703083413740426*^9, 3.7030834138332367`*^9}, {
   3.7030834445250187`*^9, 3.7030834784344683`*^9}, {3.703531192361413*^9, 
   3.703531260195364*^9}, {3.703531294613356*^9, 3.703531294833465*^9}, {
   3.703531361768549*^9, 3.703531362175515*^9}, {3.703531529339512*^9, 
   3.7035315314726*^9}, {3.70456094581215*^9, 3.7045610244215384`*^9}, {
   3.704561082514039*^9, 3.704561155508288*^9}, {3.70456123485026*^9, 
   3.704561252038274*^9}, {3.714508208482649*^9, 3.7145082094378347`*^9}, {
   3.714756989979433*^9, 3.7147569901435623`*^9}, {3.7156479594595737`*^9, 
   3.7156479601800222`*^9}}],

Cell[BoxData[{
 StyleBox[
  RowBox[{"\"\<Clear all previous definitions:\>\"", ";"}],
  FontFamily->"Times"], "\[IndentingNewLine]", 
 RowBox[{"Clear", "[", "\"\<Global`*\>\"", 
  "]"}], "\[IndentingNewLine]"}], "Input",
 CellChangeTimes->{{3.617380500410893*^9, 3.6173805497587442`*^9}, {
   3.617380625099147*^9, 3.617380659490505*^9}, {3.6173807435822144`*^9, 
   3.61738074475721*^9}, 3.617390703323926*^9, {3.6174755688483143`*^9, 
   3.617475578942223*^9}}],

Cell[BoxData[{
 StyleBox[
  RowBox[{"\"\<Define global figure format for all Figure 2:\>\"", ";"}],
  FontFamily->"Times"], "\[IndentingNewLine]", 
 RowBox[{
  RowBox[{
   RowBox[{"SetOptions", "[", 
    RowBox[{"Plot3D", ",", 
     RowBox[{"BaseStyle", "\[Rule]", 
      RowBox[{"{", 
       RowBox[{
        RowBox[{"FontFamily", "\[Rule]", "\"\<Helvetica\>\""}], ",", 
        RowBox[{"FontWeight", "\[Rule]", "\"\<Bold\>\""}]}], "}"}]}], ",", 
     RowBox[{"PlotRange", "\[Rule]", 
      RowBox[{"{", 
       RowBox[{
        RowBox[{"{", 
         RowBox[{"0", ",", "4.3"}], "}"}], ",", 
        RowBox[{"{", 
         RowBox[{"0", ",", "4"}], "}"}], ",", 
        RowBox[{"{", 
         RowBox[{
          RowBox[{"-", "1"}], ",", "4"}], "}"}]}], "}"}]}], ",", 
     RowBox[{"Axes", "\[Rule]", "True"}], ",", 
     RowBox[{"BoxStyle", "\[Rule]", 
      RowBox[{"Directive", "[", "Dashed", "]"}]}], ",", 
     RowBox[{"Ticks", "\[Rule]", 
      RowBox[{"{", 
       RowBox[{"xticks", ",", "yticks", ",", "zticks"}], "}"}]}], ",", 
     RowBox[{"AxesLabel", "\[Rule]", 
      RowBox[{"{", 
       RowBox[{
        RowBox[{"Framed", "[", 
         RowBox[{"\"\<OSR\>\"", ",", 
          RowBox[{"FrameStyle", "\[Rule]", "None"}], ",", 
          RowBox[{"FrameMargins", "\[Rule]", "15"}]}], "]"}], ",", 
        RowBox[{"Framed", "[", 
         RowBox[{"\"\<\[Rho]\>\"", ",", 
          RowBox[{"FrameStyle", "\[Rule]", "None"}], ",", 
          RowBox[{"FrameMargins", "\[Rule]", "20"}]}], "]"}], ",", 
        RowBox[{"Framed", "[", 
         RowBox[{"\"\<\!\(\*SubscriptBox[
StyleBox[\"C\",
FontSlant->\"Italic\"], 
StyleBox[\"f\",
FontSlant->\"Italic\"]]\)\>\"", ",", 
          RowBox[{"FrameStyle", "\[Rule]", "None"}], ",", 
          RowBox[{"FrameMargins", "\[Rule]", "20"}]}], "]"}]}], "}"}]}], ",", 
     
     RowBox[{"AxesEdge", "\[Rule]", 
      RowBox[{"{", 
       RowBox[{
        RowBox[{"{", 
         RowBox[{
          RowBox[{"-", "1"}], ",", 
          RowBox[{"-", "1"}]}], "}"}], ",", 
        RowBox[{"{", 
         RowBox[{
          RowBox[{"+", "1"}], ",", 
          RowBox[{"-", "1"}]}], "}"}], ",", 
        RowBox[{"{", 
         RowBox[{
          RowBox[{"-", "1"}], ",", 
          RowBox[{"-", "1"}]}], "}"}]}], "}"}]}], ",", 
     RowBox[{"TicksStyle", "\[Rule]", 
      RowBox[{"Directive", "[", 
       RowBox[{
        RowBox[{"FontSize", "\[Rule]", "25"}], ",", "Thick"}], "]"}]}], ",", 
     RowBox[{"AxesStyle", "\[Rule]", 
      RowBox[{"FontSize", "\[Rule]", "35"}]}], ",", 
     RowBox[{"ImagePadding", "\[Rule]", "88"}], ",", 
     RowBox[{"AspectRatio", "\[Rule]", "1"}], ",", 
     RowBox[{"ImageSize", "\[Rule]", "550"}]}], "]"}], ";"}], 
  "\[IndentingNewLine]"}], "\[IndentingNewLine]", 
 StyleBox[
  RowBox[{"\"\<Define global x- and y-axes for all Figure 2:\>\"", ";"}],
  FontFamily->"Times"], "\[IndentingNewLine]", 
 RowBox[{
  RowBox[{"xticks", "=", 
   RowBox[{"Join", "[", 
    RowBox[{
     RowBox[{"Table", "[", 
      RowBox[{
       RowBox[{"{", 
        RowBox[{"x", ",", 
         RowBox[{"NumberForm", "[", 
          RowBox[{"x", ",", "4"}], "]"}], ",", 
         RowBox[{"{", 
          RowBox[{"0", ",", "0.01"}], "}"}]}], "}"}], ",", 
       RowBox[{"{", 
        RowBox[{"x", ",", "0", ",", "4", ",", "1"}], "}"}]}], "]"}], ",", 
     RowBox[{"Table", "[", 
      RowBox[{
       RowBox[{"{", 
        RowBox[{"x", ",", "\"\<\>\"", ",", 
         RowBox[{"{", 
          RowBox[{"0", ",", "0.01"}], "}"}]}], "}"}], ",", 
       RowBox[{"{", 
        RowBox[{"x", ",", "0", ",", "4", ",", "0.5"}], "}"}]}], "]"}]}], 
    "]"}]}], ";"}], "\[IndentingNewLine]", 
 RowBox[{
  RowBox[{"yticks", "=", 
   RowBox[{"Join", "[", 
    RowBox[{
     RowBox[{"Table", "[", 
      RowBox[{
       RowBox[{"{", 
        RowBox[{"y", ",", 
         RowBox[{"NumberForm", "[", 
          RowBox[{"y", ",", "4"}], "]"}], ",", 
         RowBox[{"{", 
          RowBox[{"0", ",", "0.002"}], "}"}]}], "}"}], ",", 
       RowBox[{"{", 
        RowBox[{"y", ",", "0", ",", "4", ",", "1"}], "}"}]}], "]"}], ",", 
     RowBox[{"Table", "[", 
      RowBox[{
       RowBox[{"{", 
        RowBox[{"y", ",", "\"\<\>\"", ",", 
         RowBox[{"{", 
          RowBox[{"0", ",", "0.01"}], "}"}]}], "}"}], ",", 
       RowBox[{"{", 
        RowBox[{"y", ",", "0", ",", "4", ",", "0.5"}], "}"}]}], "]"}]}], 
    "]"}]}], ";", 
  RowBox[{"zticks", "=", 
   RowBox[{"Join", "[", 
    RowBox[{
     RowBox[{"Table", "[", 
      RowBox[{
       RowBox[{"{", 
        RowBox[{"z", ",", 
         RowBox[{"NumberForm", "[", 
          RowBox[{"z", ",", "4"}], "]"}], ",", 
         RowBox[{"{", 
          RowBox[{"0", ",", "0.002"}], "}"}]}], "}"}], ",", 
       RowBox[{"{", 
        RowBox[{"z", ",", 
         RowBox[{"-", "1"}], ",", "4", ",", "1"}], "}"}]}], "]"}], ",", 
     RowBox[{"Table", "[", 
      RowBox[{
       RowBox[{"{", 
        RowBox[{"z", ",", "\"\<\>\"", ",", 
         RowBox[{"{", 
          RowBox[{"0", ",", "0.01"}], "}"}]}], "}"}], ",", 
       RowBox[{"{", 
        RowBox[{"z", ",", 
         RowBox[{"-", "1"}], ",", "4", ",", "0.5"}], "}"}]}], "]"}]}], 
    "]"}]}], ";"}]}], "Input",
 CellChangeTimes->{
  3.617381154024775*^9, {3.617382238300074*^9, 3.617382247838431*^9}, {
   3.617382538275028*^9, 3.617382545248274*^9}, {3.617383137889475*^9, 
   3.6173831390348387`*^9}, {3.617387004460998*^9, 3.617387009397588*^9}, {
   3.6173905243915873`*^9, 3.6173905327153893`*^9}, {3.617474887603985*^9, 
   3.617474892468872*^9}, {3.617475546026778*^9, 3.617475559569253*^9}, 
   3.6174768144483852`*^9, 3.617476862507841*^9, {3.617478418340774*^9, 
   3.61747845957171*^9}, {3.617479686914331*^9, 3.61747968857121*^9}, {
   3.6174832030001287`*^9, 3.617483211490143*^9}, {3.617557855785324*^9, 
   3.6175578672478952`*^9}, {3.632506625352892*^9, 3.632506625687468*^9}, {
   3.63250670911994*^9, 3.632506713449671*^9}, {3.6325068550601463`*^9, 
   3.632506855468783*^9}, {3.632506896999517*^9, 3.6325069066367407`*^9}, {
   3.632507182464369*^9, 3.632507189146016*^9}, {3.6325073209386797`*^9, 
   3.632507417165614*^9}, {3.6325079384353447`*^9, 3.63250796353703*^9}, {
   3.63250808760296*^9, 3.6325080884683743`*^9}, {3.632508161815572*^9, 
   3.6325081865302763`*^9}, {3.6325083576584806`*^9, 
   3.6325083656969833`*^9}, {3.6325084817015467`*^9, 3.632508553950098*^9}, {
   3.632508653063944*^9, 3.632508654003413*^9}, {3.632508698818578*^9, 
   3.6325086992759113`*^9}, {3.6325091104942713`*^9, 3.632509169844117*^9}, {
   3.632509218938202*^9, 3.6325092201043377`*^9}, {3.6325210088471613`*^9, 
   3.63252100922651*^9}, {3.6325212725496693`*^9, 3.6325212726670427`*^9}, {
   3.632521396298006*^9, 3.632521457657529*^9}, {3.632522363871294*^9, 
   3.632522364372951*^9}, {3.632523597364201*^9, 3.6325236869734297`*^9}, {
   3.632523852490676*^9, 3.632523876899432*^9}, {3.63252397145367*^9, 
   3.63252397486403*^9}, {3.632524174490121*^9, 3.632524185066071*^9}, {
   3.632524575806981*^9, 3.632524581318965*^9}, {3.632524631996531*^9, 
   3.63252463519061*^9}, {3.632524674634597*^9, 3.632524675528537*^9}, {
   3.6325247435197077`*^9, 3.632524744319724*^9}, {3.632525484460165*^9, 
   3.632525514130781*^9}, {3.632525666987705*^9, 3.6325256673673573`*^9}, {
   3.6325257381243067`*^9, 3.632525744606475*^9}, {3.63252582652271*^9, 
   3.632525837018037*^9}, {3.632526047906479*^9, 3.632526077125881*^9}, {
   3.632526111814247*^9, 3.632526112582568*^9}, {3.632526176179308*^9, 
   3.632526177532551*^9}, {3.6325263384338837`*^9, 3.632526378566691*^9}, {
   3.6325264637321568`*^9, 3.632526464635315*^9}, {3.6325265912649508`*^9, 
   3.6325266119810467`*^9}, {3.63252968190166*^9, 3.632529688776598*^9}, {
   3.632531654051504*^9, 3.632531656395205*^9}, {3.7035317392459497`*^9, 
   3.703531744039646*^9}, {3.704568770088204*^9, 3.704568770461958*^9}, {
   3.704568877043086*^9, 3.704568879918458*^9}, {3.704568959430429*^9, 
   3.704568996961713*^9}, {3.7045692596098413`*^9, 3.704569317666873*^9}, {
   3.704569378343432*^9, 3.7045694466628923`*^9}, {3.704569476854474*^9, 
   3.704569504759837*^9}, {3.7045696017084503`*^9, 3.704569624854199*^9}, {
   3.7045696952513638`*^9, 3.704569751143553*^9}, {3.704569854951363*^9, 
   3.704569860588931*^9}, {3.704569897748822*^9, 3.704569928775415*^9}, {
   3.704570020546007*^9, 3.704570157184765*^9}, {3.704570309226776*^9, 
   3.7045703426238127`*^9}, {3.704570373949419*^9, 3.7045706075498133`*^9}, {
   3.704570644520316*^9, 3.7045706724687557`*^9}, {3.7045707068429213`*^9, 
   3.704570708238605*^9}, {3.704570868357944*^9, 3.704570885389565*^9}, {
   3.704571079121586*^9, 3.704571143767289*^9}, {3.704571195626011*^9, 
   3.7045712005182657`*^9}, 3.7045712711717043`*^9, {3.704571616431587*^9, 
   3.704571621801468*^9}, {3.7045717059695797`*^9, 3.704571715588908*^9}, {
   3.70457178811207*^9, 3.704571793539961*^9}, {3.7045718403303823`*^9, 
   3.704571845604969*^9}, {3.704571879333714*^9, 3.704571888437414*^9}, {
   3.704571930053426*^9, 3.704571969480329*^9}, 3.70457201072972*^9, {
   3.704572075263973*^9, 3.704572080313725*^9}, {3.704572118632929*^9, 
   3.704572126345646*^9}, 3.7045721939470167`*^9, 3.704572234428743*^9, {
   3.704572280493885*^9, 3.7045723321971397`*^9}, {3.704572392653133*^9, 
   3.704572494229693*^9}, {3.704572917012369*^9, 3.704572934252943*^9}}],

Cell[BoxData[{
 StyleBox[
  RowBox[{"\"\<Define global model parameters for all Figure 2:\>\"", ";"}],
  FontFamily->"Times"], "\[IndentingNewLine]", 
 StyleBox[
  RowBox[{
  "\"\<Female fitness costs associated with male interactions:\>\"", ";"}],
  FontFamily->"Times"], "\[IndentingNewLine]", 
 RowBox[{
  RowBox[{"c1", "=", "1"}], ";", 
  StyleBox["\"\<\!\(\*
StyleBox[SubscriptBox[
StyleBox[\"c\",
FontFamily->\"Times\"], 
StyleBox[\"1\",
FontSlant->\"Plain\"]],
FontSlant->\"Italic\"]\) = female fitness cost associated with alternative \
male reproductive tactic 1\>\"",
   FontFamily->"Times"], 
  StyleBox[";",
   FontFamily->"Times"]}], "\[IndentingNewLine]", 
 RowBox[{
  RowBox[{
   RowBox[{"c2", "=", "0.5"}], ";", 
   StyleBox["\"\<\!\(\*
StyleBox[SubscriptBox[
StyleBox[\"c\",
FontFamily->\"Times\"], 
StyleBox[\"2\",
FontSlant->\"Plain\"]],
FontSlant->\"Italic\"]\) = female fitness cost associated with alternative \
male reproductive tactic 2\>\"",
    FontFamily->"Times"], 
   StyleBox[";",
    FontFamily->"Times"]}], "\[IndentingNewLine]"}], "\[IndentingNewLine]", 
 StyleBox[
  RowBox[{"\"\<Male-female interactions:\>\"", ";"}],
  FontFamily->"Times"], "\[IndentingNewLine]", 
 RowBox[{
  RowBox[{"n", "=", "1"}], ";", 
  StyleBox["\"\<Number of male-female interactions is constant = 1\>\"",
   FontFamily->"Times"], 
  StyleBox[";",
   FontFamily->"Times"]}], "\[IndentingNewLine]", 
 RowBox[{
  RowBox[{"\[Rho]m", "=", 
   RowBox[{"\[Rho]", "*", 
    RowBox[{"(", 
     RowBox[{"OSR", "/", 
      RowBox[{"(", 
       RowBox[{"OSR", "+", "1"}], ")"}]}], ")"}]}]}], ";", "\"\<\!\(\*
StyleBox[SubscriptBox[
StyleBox[\"\[Rho]\",
FontSlant->\"Italic\"], \"m\"],
FontFamily->\"Times\"]\)\!\(\*
StyleBox[\" \",
FontFamily->\"Times\"]\)\!\(\*
StyleBox[\"=\",
FontFamily->\"Times\"]\)\!\(\*
StyleBox[\" \",
FontFamily->\"Times\"]\)\!\(\*
StyleBox[\"male\",
FontFamily->\"Times\"]\)\!\(\*
StyleBox[\" \",
FontFamily->\"Times\"]\)\!\(\*
StyleBox[\"density\",
FontFamily->\"Times\"]\)\>\"", ";"}], "\[IndentingNewLine]", 
 RowBox[{
  RowBox[{"k\[Rho]", "=", "1"}], ";"}], "\[IndentingNewLine]", 
 RowBox[{
  RowBox[{"b\[Rho]", "=", "0"}], ";"}], "\[IndentingNewLine]", 
 RowBox[{
  RowBox[{"d\[Rho]", "=", "1"}], ";"}], "\[IndentingNewLine]", 
 RowBox[{
  RowBox[{"n\[Rho]", "=", 
   RowBox[{
    RowBox[{"k\[Rho]", "*", "\[Rho]m", "*", "d\[Rho]"}], "+", "b\[Rho]"}]}], 
  ";", 
  StyleBox[
   "\"\<Number of male-female interactions is directly proportional to male \
density\>\"",
   FontFamily->"Times"], 
  StyleBox[";",
   FontFamily->"Times"]}], "\[IndentingNewLine]", 
 RowBox[{
  RowBox[{"kOSR", "=", "1"}], ";"}], "\[IndentingNewLine]", 
 RowBox[{
  RowBox[{"bOSR", "=", "0"}], ";"}], "\[IndentingNewLine]", 
 RowBox[{
  RowBox[{"nOSR", "=", 
   RowBox[{
    RowBox[{"kOSR", "*", "OSR"}], "+", "bOSR"}]}], ";", 
  StyleBox[
   "\"\<Number of male-female interactions is directly proportional to \
OSR\>\"",
   FontFamily->"Times"], 
  StyleBox[";",
   FontFamily->"Times"]}]}], "Input",
 CellChangeTimes->{
  3.617381154024775*^9, {3.617382238300074*^9, 3.617382247838431*^9}, {
   3.617382538275028*^9, 3.617382545248274*^9}, {3.617383137889475*^9, 
   3.6173831390348387`*^9}, {3.617387004460998*^9, 3.617387009397588*^9}, {
   3.6173905243915873`*^9, 3.6173905327153893`*^9}, {3.617474887603985*^9, 
   3.617474892468872*^9}, {3.617475546026778*^9, 3.617475559569253*^9}, 
   3.6174768144483852`*^9, 3.617476862507841*^9, {3.617478418340774*^9, 
   3.61747845957171*^9}, {3.617479686914331*^9, 3.61747968857121*^9}, {
   3.6174832030001287`*^9, 3.617483211490143*^9}, {3.617557855785324*^9, 
   3.6175578672478952`*^9}, {3.632506625352892*^9, 3.632506625687468*^9}, {
   3.63250670911994*^9, 3.632506713449671*^9}, {3.6325068550601463`*^9, 
   3.632506855468783*^9}, {3.632506896999517*^9, 3.6325069066367407`*^9}, {
   3.632507182464369*^9, 3.632507189146016*^9}, {3.6325073209386797`*^9, 
   3.632507417165614*^9}, {3.6325079384353447`*^9, 3.63250796353703*^9}, {
   3.63250808760296*^9, 3.6325080884683743`*^9}, {3.632508161815572*^9, 
   3.6325081865302763`*^9}, {3.6325083576584806`*^9, 
   3.6325083656969833`*^9}, {3.6325084817015467`*^9, 3.632508553950098*^9}, {
   3.632508653063944*^9, 3.632508654003413*^9}, {3.632508698818578*^9, 
   3.6325086992759113`*^9}, {3.6325091104942713`*^9, 3.632509169844117*^9}, {
   3.632509218938202*^9, 3.6325092201043377`*^9}, {3.6325210088471613`*^9, 
   3.63252100922651*^9}, {3.6325212725496693`*^9, 3.6325212726670427`*^9}, {
   3.632521396298006*^9, 3.632521457657529*^9}, {3.632522363871294*^9, 
   3.632522364372951*^9}, {3.632523597364201*^9, 3.6325236869734297`*^9}, {
   3.632523852490676*^9, 3.632523876899432*^9}, {3.63252397145367*^9, 
   3.63252397486403*^9}, {3.632524174490121*^9, 3.632524185066071*^9}, {
   3.632524575806981*^9, 3.632524581318965*^9}, {3.632524631996531*^9, 
   3.63252463519061*^9}, {3.632524674634597*^9, 3.632524675528537*^9}, {
   3.6325247435197077`*^9, 3.632524744319724*^9}, {3.632525484460165*^9, 
   3.632525514130781*^9}, {3.632525666987705*^9, 3.6325256673673573`*^9}, {
   3.6325257381243067`*^9, 3.632525744606475*^9}, {3.63252582652271*^9, 
   3.632525837018037*^9}, {3.632526047906479*^9, 3.632526077125881*^9}, {
   3.632526111814247*^9, 3.632526112582568*^9}, {3.632526176179308*^9, 
   3.632526177532551*^9}, {3.6325263384338837`*^9, 3.632526378566691*^9}, {
   3.6325264637321568`*^9, 3.632526464635315*^9}, {3.6325265912649508`*^9, 
   3.6325266119810467`*^9}, {3.63252968190166*^9, 3.632529688776598*^9}, {
   3.63252972529519*^9, 3.6325297268425493`*^9}, {3.632529757315551*^9, 
   3.632529761626894*^9}, {3.632529982798072*^9, 3.632530004347076*^9}, {
   3.632530268780807*^9, 3.632530342448679*^9}, {3.703533230707693*^9, 
   3.70353323105028*^9}, {3.7145082395299797`*^9, 3.714508336630702*^9}, 
   3.7156480911835537`*^9, {3.715648155971479*^9, 3.715648180017776*^9}, {
   3.716312049361236*^9, 3.7163120889369164`*^9}}],

Cell[CellGroupData[{

Cell[TextData[{
 "i) The expression of male tactic 1 does not vary with OSR ",
 Cell[BoxData[
  FormBox[
   RowBox[{"(", 
    RowBox[{
     SubscriptBox["m", "1"], "=", " ", 
     RowBox[{
      SubscriptBox["m", "2"], "=", " ", "0.5"}]}]}], TraditionalForm]]],
 ")."
}], "Subsubsection",
 CellChangeTimes->{{3.617380061129294*^9, 3.6173801037944393`*^9}, {
   3.6173802220941257`*^9, 3.617380223806073*^9}, {3.617380335359089*^9, 
   3.6173804014741287`*^9}, {3.617380931395472*^9, 3.617380999527008*^9}, 
   3.6173852871757603`*^9, {3.617386661657831*^9, 3.6173866630687437`*^9}, {
   3.617386834206064*^9, 3.617386836113953*^9}, {3.617387333465424*^9, 
   3.617387365459351*^9}, {3.617388469514454*^9, 3.6173885782877913`*^9}, {
   3.632529639542562*^9, 3.632529645110374*^9}, {3.6325306665271893`*^9, 
   3.632530674003306*^9}, {3.632530993565548*^9, 3.632530997637446*^9}, {
   3.703083281464353*^9, 3.703083305214484*^9}, {3.703531986675866*^9, 
   3.7035319994579077`*^9}, 3.703532118609809*^9, {3.7035329321496964`*^9, 
   3.703532940884841*^9}, {3.7035329915901117`*^9, 3.703533011703397*^9}, {
   3.703533440138836*^9, 3.703533441107174*^9}, {3.704567767435575*^9, 
   3.704567809076364*^9}, {3.7045678460492477`*^9, 3.7045678513336153`*^9}, {
   3.704568056046014*^9, 3.704568070157892*^9}, 3.704568126465431*^9, {
   3.7045681644765177`*^9, 3.704568186772386*^9}, {3.714508342083013*^9, 
   3.714508350971649*^9}}],

Cell[CellGroupData[{

Cell[BoxData[{
 StyleBox[
  RowBox[{
  "\"\<Proportion of males expressingt tactic 1 = proportion of males \
expressingt tactic 2 = 0.5\>\"", ";"}],
  FontFamily->"Times"], "\[IndentingNewLine]", 
 RowBox[{
  RowBox[{"m1i", "=", "0.5"}], ";"}], "\[IndentingNewLine]", 
 RowBox[{
  RowBox[{
   RowBox[{"m2i", "=", 
    RowBox[{"1", "-", "m1i"}]}], ";", 
   StyleBox["\"\<Proportion of males expressing tactic 1 + tactic 2 = 1\>\"",
    FontFamily->"Times"], 
   StyleBox[";",
    FontFamily->"Times"]}], "\[IndentingNewLine]"}], "\[IndentingNewLine]", 
 StyleBox[
  RowBox[{
  "\"\<Female cost curve when number of male-female interactions is constant \
= 1 (transparent surface):\>\"", ";"}],
  FontFamily->"Times"], "\[IndentingNewLine]", 
 RowBox[{
  RowBox[{
   RowBox[{"ploti", "=", 
    RowBox[{"Plot3D", "[", 
     RowBox[{
      RowBox[{
       RowBox[{"(", 
        RowBox[{
         RowBox[{"c1", "*", "m1i"}], "+", 
         RowBox[{"c2", "*", "m2i"}]}], ")"}], "*", "n"}], ",", 
      RowBox[{"{", 
       RowBox[{"OSR", ",", "0", ",", "4"}], "}"}], ",", 
      RowBox[{"{", 
       RowBox[{"\[Rho]", ",", "0", ",", "6"}], "}"}], ",", 
      RowBox[{"PlotStyle", "\[Rule]", "None"}]}], "]"}]}], ";"}], 
  "\[IndentingNewLine]"}], "\[IndentingNewLine]", 
 StyleBox[
  RowBox[{
  "\"\<Female cost curve when number of male-female interactions is directly \
proportional to male population density (solid surface in Ai):\>\"", ";"}],
  FontFamily->"Times"], "\[IndentingNewLine]", 
 RowBox[{
  RowBox[{
   RowBox[{"plotAi", "=", 
    RowBox[{"Plot3D", "[", 
     RowBox[{
      RowBox[{
       RowBox[{"(", 
        RowBox[{
         RowBox[{"c1", "*", "m1i"}], "+", 
         RowBox[{"c2", "*", "m2i"}]}], ")"}], "*", "n\[Rho]"}], ",", 
      RowBox[{"{", 
       RowBox[{"OSR", ",", "0", ",", "4"}], "}"}], ",", 
      RowBox[{"{", 
       RowBox[{"\[Rho]", ",", "0", ",", "6"}], "}"}], ",", 
      RowBox[{"PlotStyle", "\[Rule]", 
       RowBox[{"{", 
        RowBox[{"Thickness", "[", "0.02", "]"}], "}"}]}]}], "]"}]}], ";"}], 
  "\[IndentingNewLine]"}], "\[IndentingNewLine]", 
 StyleBox[
  RowBox[{
  "\"\<Female cost curve when number of male-female interactions is directly \
proportional to OSR (solid surface in Bi):\>\"", ";"}],
  FontFamily->"Times"], "\[IndentingNewLine]", 
 RowBox[{
  RowBox[{
   RowBox[{"plotBi", "=", 
    RowBox[{"Plot3D", "[", 
     RowBox[{
      RowBox[{
       RowBox[{"(", 
        RowBox[{
         RowBox[{"c1", "*", "m1i"}], "+", 
         RowBox[{"c2", "*", "m2i"}]}], ")"}], "*", "nOSR"}], ",", 
      RowBox[{"{", 
       RowBox[{"OSR", ",", "0", ",", "4"}], "}"}], ",", 
      RowBox[{"{", 
       RowBox[{"\[Rho]", ",", "0", ",", "6"}], "}"}], ",", 
      RowBox[{"PlotStyle", "\[Rule]", 
       RowBox[{"{", 
        RowBox[{"Thickness", "[", "0.02", "]"}], "}"}]}]}], "]"}]}], ";"}], 
  "\[IndentingNewLine]"}], "\[IndentingNewLine]", 
 RowBox[{
  RowBox[{"Show", "[", 
   RowBox[{"ploti", ",", "plotAi", ",", 
    RowBox[{"ViewPoint", "\[Rule]", 
     RowBox[{"{", 
      RowBox[{"1.527161876000964`", ",", 
       RowBox[{"-", "2.8826863552358257`"}], ",", "0.8988303409578481`"}], 
      "}"}]}]}], "]"}], "\[IndentingNewLine]"}], "\[IndentingNewLine]", 
 RowBox[{"Show", "[", 
  RowBox[{"ploti", ",", "plotBi", ",", 
   RowBox[{"ViewPoint", "\[Rule]", 
    RowBox[{"{", 
     RowBox[{"1.527161876000964`", ",", 
      RowBox[{"-", "2.8826863552358257`"}], ",", "0.8988303409578481`"}], 
     "}"}]}]}], "]"}]}], "Input",
 CellChangeTimes->{{3.6325294206181097`*^9, 3.632529425950803*^9}, {
   3.6325295172930202`*^9, 3.632529518110132*^9}, 3.632529562522653*^9, {
   3.632529627644279*^9, 3.632529628577963*^9}, {3.632530125959804*^9, 
   3.63253022581922*^9}, {3.632530550953331*^9, 3.6325305598507023`*^9}, {
   3.632530676180544*^9, 3.632530720922451*^9}, {3.632530908467725*^9, 
   3.632530925034539*^9}, {3.632531008569319*^9, 3.6325310437909822`*^9}, {
   3.632531297373419*^9, 3.6325313119582777`*^9}, {3.632531514471731*^9, 
   3.632531536732711*^9}, {3.703532137682016*^9, 3.703532185071273*^9}, {
   3.703532217099737*^9, 3.7035322333517857`*^9}, {3.7035325001418467`*^9, 
   3.7035325001419687`*^9}, {3.703532845217366*^9, 3.7035328474480133`*^9}, {
   3.7035329088180513`*^9, 3.703532911938777*^9}, {3.7035330392519503`*^9, 
   3.7035330963189707`*^9}, {3.7035331570996037`*^9, 3.703533158250774*^9}, {
   3.703533420855044*^9, 3.7035334239682198`*^9}, {3.703533489166232*^9, 
   3.703533585517499*^9}, 3.7035337151415577`*^9, {3.7045679808926086`*^9, 
   3.704568023135652*^9}, {3.704568337253334*^9, 3.704568370108274*^9}, {
   3.7045685102558537`*^9, 3.704568557077518*^9}, {3.704568595104953*^9, 
   3.704568643542375*^9}, {3.71450835334809*^9, 3.7145083867124043`*^9}, {
   3.714508463947522*^9, 3.714508523741747*^9}, 3.714512577070863*^9, {
   3.715648232731347*^9, 3.7156482404349613`*^9}, {3.716312105148346*^9, 
   3.716312132353808*^9}}],

Cell[BoxData[
 Graphics3DBox[{GraphicsComplex3DBox[CompressedData["
1:eJx13Hu8lXO+wPG1Sze2W5IK53DOw1wkCUljSoNqqeGlMTNoiMJgrCIpHHSM
y2HKbeVkzNRIdgaNGTM6q8tOuY2RS2pHNEuGKJXqCJFUa6y1f5+1Xj6/eeYf
0/v1vNb+Pp/99NvP+q1nd/DwUUMubJHJZPq0ymRafv3fB8+cOfu2rpP6bN7l
xn1efXZKn0zlf2v7Xtqtz/2HZJv62v+wdkUpya6KPJnX4ajZuY8iX/zXbz2Z
ZD+J/Ffd/vpKrvh55P3vG76mkPsq8rrm/3OCfdisxROTbIvIn7p4audsfpfI
9z/wsodzxdaRX7O091H5pF3kb97S7ulCbrfIj+n91uBiYffI79n08IpSac/I
6Tz15JUXzskV+7qznc52OtvpbKeznc52OtvpbKeznc52OtvpbKeznc52Otet
fGF8uZM72+lsp7OdznY62+lsp7OdznY62+lsp7OdznY62+lsp/NvJpx2UTb/
WdTZTmc7ne10ttPZTmc7ne10ttPZTmc7ne10ttPZTmc7nZ98pLF+9tfn5852
OtvpbKeznc52OtvpbKeznc52OtvpbKeznc52OtvpvGbVpLPySd0J7myns53O
djrb6Wyns53Odjrb6Wyns53Odjrb6Wyns53OV25e1LU8lzvb6Wyns53Odjrb
6Wyns53Odjrb6Wyns53Odjrb6Wync/Of20ad7XS209lOZzud7XS209lOZzud
7XS209lOZzud7XS20/mOPXouq71erbOdznY62+lsp7OdznY62+lsp7OdznY6
2+lsp7OdznY6d6l8/T2iznY62+lsp7OdznY62+lsp7OdznY62+lsp7OdznY6
2+m8bN+lx+eTvaPOdjrb6Wyns53Odjrb6Wyns53Odjrb6Wyns53Odjrb6dy5
8vXbR53tdLbT2U5nO53tdLbT2U5nO53tdLbT2U5nO53tdLbTeVjSZq9svkPU
2U5nO53tdLbT2U5nO53tdLbT2U5nO53tdLbT2U5nO51nHDb9miTbMepsp7Od
znY62+lsp7OdznY62+lsp7OdznY62+lsp7Odzht6fP/9Umm/qLOdznY62+ls
p7OdznY62+lsp7OdznY62+lsp7OdzvbVc1u/cmj22b5vdNy1x7zcy9H7RPuI
e/tOKv8ctfP6dl5/4J9Gdcsnta/L69t5/TRPm9/7kBxv5/i0Pv66f19y35Hf
yf6l78lzR7z0VK6xel7X9ruyUMjteYKd47tcsbxtNl97HY630yHt9T0/r582
v1+f49P2b/11q/efKfP769ZfO6q+LrMk2l899ejdrsxk3o2+Lu7jJ898Z1j5
vz4e9/Gj9j7r0Ezm4+h43Md/fdABmcxn0fG4j/86wj6ZzNboeNzHDz1pcrtM
Znt0fKn5f5FzvF+H4+1NK4/+qlSqi64H3Mc3NF7yeanUMjoe9/Fj7//d5lKp
VXQ87uMHjlu2oVRqEx2P+/guP267tlSKP3fAfXzzdRZ/HoH7+AV7jX6nVIo/
p8B9PNet93u5Pu1ch3auNzvXlZ3rx871YOd6sPN9t/P9tfN9tPP9svN9sdPf
Tmc7nb3fS2c7ne10ttPZTmc7ne10ttPZTmc7ne10ttPZTmc7ne109n4vne10
ttPZTmc7ne10ttPZTmc7ne10ttPZTmc7ne10ttPZ+710ttPZTmc7ne10ttPZ
Tmc7ne10ttPZTmc7ne10ttPZTmfv99LZTmc7ne10ttPZTmc7ne10ttPZTmc7
ne10ttPZTmc7nZv/XNvvpbOdznY62+lsp7OdznY62+lsp7OdznY62+lsp7Od
znY6e7+XznY62+lsp7OdznY62+lsp7OdznY62+lsp7OdznY62+ns/V462+ls
p7OdznY62+lsp7OdznY62+lsp7OdznY62+lsp7P3e+lsp7OdznY62+lsp7Od
znY62+lsp7OdznY62+lsp7Odzt7vpbOdznY62+lsp7OdznY62+lsp7OdznY6
2+lsp7OdznY6e7+XznY62+lsp7OdznY62+lsp7OdznY62+lsp7OdznY62+ns
/V462+lsp7OdznY62+lsp7OdznY62+lsp7OdznY62+lsp7P36+hsp7OdznY6
2+lsp7OdznY62+lsp7OdznY62+mcts+517G/z9dl3oreX9/07SsWnpJ/PXp/
/Vnn722YlCyN3l8v0j45PR/7cuqEwfnno/fX+2qflp5/3NHxq+dzM6P31xNS
9g/rND89R2t+eq7S/NXrVvPT81bNT89X53xzfno2vnFYx7cL66KeYxbf/Yfy
n92z69+2/OCQ7Jqo5+qFZ6/I5j+Iek6ds3DUyOKqqOeP/5y0npS8F/Xc/4x9
jhtVfCfqufXtf73/9qTmp+dlmp+eiean59uan573an56Dtb8rAP1mp/OX7T5
5Z+LhU+jzmfcPGt7rvhJ1PmJzIcDMplPos7113eelE82R50v/nLQO0n246jz
bR9tHzKyuCnqfMIH56/LJxujzpNT9t8+1fx0Pk3z03mm5qdzG81P5xGan87j
NT+de2n+6vpwyKafZvPbos6XPXjQQ8XCl1HnRQf+aFOuuDXqfMhvbjmu9v64
1vnGjnNuzidfRJ1X5te/lmQ/jzoft+eB+8/ObYk6/zFl/61e89P5Ys1P5+c1
P50P0vx0vl7z03mF5qdzT81P5w4HHz6+WOB5ulrnE4e90JBka07nVb0X3lss
lKLOfWZv/keuuDPeTz4qOSyT2Rl1/vxPPxmbT3ZEnYd0vf2ZJLs96vxByv5b
e81P536an84rNT+de2t+Ok/W/HT+RPPT+TTNT+fpR4wYkk/i/bclue3jioWW
Vafzzpn/OzXJ1pzOXdd3ey5XbFF1Op/97RfXFnI1r64bF52/RyZTczoXGrYd
lc3H+5xXpOy/TdP8dF6s+em8XfPT+buan85nan4636r56TxL89O58lhDvk3V
6XzOdT0G5ZOa03nCvJcvLxZaV53Oc7deMDnJ1pzOH/bc2Zgrtqp69b7iqvve
K+RqTucTn+zeJpOpOZ13Vv5Tm4fOXTU/nc/W/HS+TfPTuaD56fyB5qdze81P
536an87zB7+2tVTaNeq8/lcX/1s2X3M6d1pUd1I+qTmd+7f57SXFQruq03nM
yUfflWRrTufpN706K1eM9zmXPHPR3wu5eJ9zQsr+2zzNT+e1mp/OHTU/nU/S
/HQerfnpPE3z03mx5qfzwKGtXink4v23cZW5dq969f3dm8ful83X/Jv7QjWv
fq56xqXDi4X6qPMR+Za3Jdma0/mcJVMezxXjfc5OKftv/TU/ncdofjpP1/x0
XqL56bzzR9+cn85dNT+dh2p+Oq+fNfW1wsa9os7NfWpe3Rf6tOeW0via07l7
5evWnM4DjlzSJdu+5nSeP+24ocXCnlWn8/p3mv47ydaczk0p+2/rNH91317z
03k/zU/nbpqfzv01P53nan46r9X8dO4+v9dx+YZ4/21A5TqJ99+GbVt6brFn
vP/WfB7xPucdvX5xc7Io3udsqFxX8T5n49hdHssNjfc5O6Xsvx2h+encX/PT
+RzNT+cxmp/OEzU/nR/S/HSep/npPPa5ZdNzQ+P9tzuGTzsmn8T7bzPqci8W
Nu4TdW6+Pmte3U/u23pTaXzN6dx83da8+jzGDQ/sk21fczqfm7L/dpXmp/NE
zU/nhzQ/nedpfjo3aX46r9P81c+hNH/15+BLI+uz7eP9t2WXfO+BXHHfqPNH
bdv2yDfUnM4tHnn9+UKu5tX95AEP/rTYs+Z07r4mt75Uivc5B9zS+/pkUbzP
2ZCy/9ao+encpPnpvE7zVz/v0/x07qT56XyE5qdzf81P55ZN7cYmi+L9Nz9f
R+cj93rot7mh8f6bn0us7iefevwzhY3xPufYjW3PKBbifc47Jr6xpjQ+3uf8
KGX/rYXmr+7ba346d9f8dB6g+el8ruan81Wan57Jzm/ud1XfJ+74195N+128
zp3qwPETU7yVOuBp+4Rp/86A9w953tLO88x2nme28zyzneeZ7TzPbOd5ZjvP
M9t5ntnO88x2nme28zyzneeZ7fT0PiE97fS009NOTzs97fS009NOTzs97fS0
09NOTzs97TwPbKez9wPpbKeznc52OtvpbKeznc52OtvpbKeznc52OtvpbKez
nc6Hat+MznY62+lsp7OdznY62+lsp7OdznY62+lsp7OdznY62+k8RftjdLbT
2U5nO53tdLbT2U5nO53tdLbT2U5nO53tdLbT2U7n27UPRmc7ne10ttPZTmc7
ne10ttPZTmc7ne10ttPZTmc7ne10Pkn7XXhJ+3X09/G4j+f74uNxH8/3y8fj
Pp7vo4/HfTzfXx+P+3i+7z4e9/FcDz4e9/FcJz4e9/FcPz4e9/FcVz4e9/Fc
bz4e9/Fchz4e9/Fcnz4e9/Fctz4e9/Fct97n5Pq0cx3aud7sXFd2rh8714md
68HO993O99fO99HO98vO98VOfzud7XS+SvuZdLbT2U5nO53tdLbT2U5nO53t
dLbT2U5nO53tdLbT2U7nTtq3pLOdznY62+lsp7OdznY62+lsp7OdznY62+ls
p7OdznY6e3+VznY62+lsp7OdznY62+lsp7OdznY62+lsp7OdznY62+n8uvYh
6Wyns53Odjrb6Wyns53Odjrb6Wyns53Odjrb6Wyns53OPbTfSGc7ne10ttPZ
Tmc7ne10ttPZTmc7ne10ttPZTmc7ne10vlv7fvS009NOTzs97fS009NOTzs9
7fS009NOTzs97fS0X3/n6Ln55L1oX3HLsMc3JNn1kRc6fXZXsbA58tE33vNo
+Xkge7fKcxjbIl8W9qvtR1Y+F4z3J+/q39Qhm4/3Jzdum/Zg+XNu+6DK/nW8
P/noiD6NhVy8P9mq0+4Dy58v2l9o1f/hfLIu2id84BdPX1Z+Ls0+9PVzbi0W
tkS+3/e/eiDJbot8Bp9Ty1te3uum8nMV9vMrn2O1jXzhW29MyRV3jfzAOxq+
U/48286/D2D/nwUTs9n8x9F+3Ynf+u6IfLIl8tJdf7uu/JyZ/erw+YJ9+Q9z
NyTZtpEf3eL43crPQ9jzhV1/nSvWR77p0hVJPon35S4Pn794H6nrtZ/3LT+n
aF9bed7ry8hPCZ+D2B+pfL61a+St3728dTZfHzn/roW9Q/g8yPswS445r2c2
vzXyA8LnL/Zr2705pvz8QbQv9NSMumx+j8jnhM+bvC+xKXyOYx/84W6XJ9k9
Ir8wZb/i0ZR9hoNT9hNeTdk3uD1lf+DklH2A5v/G7/fPTXlfPz/l/XuXlPfp
V6e8H1+e8r776JT310+Hz6H8/vrulPfX14T12e8HN4f12f5/YX22XxHWZ/vh
YX22dw/rsP3OsA7bN4R12H5KWIftj4R12M46bH8mrMN+vzYlrMP2M8M6bN83
rMN21mE767D9vLAO2xeEddh+QFiHo/ezYR223xLWYb9v6hfWYfuOsA7bx4V1
2P5GWIftPcI6HL2PC+uwfWNYh+2HhfXW70dYb+2DwnprZ721s97aWW/tHcN6
6/v2prDe2g8M6639v8J6a38rrLf2+WG99X3sx2G9tZ8a1lv7Czvnbj88Oz26
j2I9sXO/Z7+11Pw6vg/84prmz8HtvH+xPxe+rr1F+PtrXz/klbcLuVI0/9AJ
/Upzci9H90XLZvx6bvk5afuAynOQddF9y9T/aFg9qvhCdB9y/KwBZ71dWBl5
Y+W51Z2Rz+9e91YhVxfdV3RZ/doF5eeP7e+Ff5/KP9/fLV39yuxcMfKfnz6u
88jimsgbBh15ZbGwI/LuZ/+8f/l5dPudledNW0a+4dldzisWWkU+ZHrTBY25
xui+4peDHus7KVkRea8v9lxWLKyO/IkXT2ld/v0K+8Tf7Tit/Jy6vaHyHGr8
uViLXlP65ZOWkZ+34dLF5eeD7Qsqz1e1iXxp+Peyos+h7iv+ZWRxeeTtpj4y
sfx7O/YbR76/sFjYGPn2f7/ry0Lu08jHVJ5f3x55p8eP+s9sPv58auz5LZ4o
P49uf73ynGWryHu89MCiQq5N5HffMPIn5eeA7Y+H9cH3Fc+vqj+0/Hti9hU/
6Nd/du79yE/vcN012fyGyFePHrq8/Hs79mnFrf9fyH0R+c/C80v2icvvv6f8
+xL25ue5489lBvY9dmauGH/+8vCnrXqVn1O371J5Piz+PGX4zx46vViIPzdp
EZ7/8f3G2rBe2X8Y1iv/vM6G58TsS8I6Zmcds98b1jH/PO0d1rHo5zLPvcvn
hvXN3hjWN3vnsL7ZPwzrm3+efhDWN/tFYX2zs77ZWd/srG921jf7uLC++efv
nWF9sx8f1jf7rLC+Ra8T1jf7jLC+2VuG9c0+PKxv9qfD+hbdhyxtXt98P3Bs
WN/se4f1zX57WN/smYOa1zf71WF9i/b9wvoW7fuF9S3a9wvrW7TvF9Y3ez6s
b/Z/hHXM9xVrwjpmPzesY/aPwjpm/31Yx+wjwjpmvzusY/ZNYR2zDw7rmP2x
sI7Z24Z1zH5RWMfsPKfq+yueU7XznKqd51TtPKca3b+FPvamlP09nke18zyq
nedR7TyPaud51LQOvm+kg736+0FyOkT7fqGDvSFlf4/ztVef25dzvnbO187z
rmnn6/tYztfO+do5X/vYlH0/ziu6rw7nZee87JxX2u87+76X87JzXnbOyz4w
ZT+Q+aP78DC/nfnT5vT9LXPamdPeJWWfkHmi++owT9rX9X0mX9e+IWX/kNe3
89y197tYx+z8/bXzfbfT08552Yem3K/iPr75z6XIWffsrAN2/r7Yud6i/cnw
/bXT374gZb8RT+vv+1762+lvp7+d/nY6p/2+pJ1u9urv48jpFu1bhm726u89
pXTwfTsd7HSw08FOB3tDyv4kHex0sNPBXv09Du9nhg5p5+v3C5yvnfO1c752
zsvOedmrvwck57zsnFfa/H5/Uf09HTnz2wem7GcyZ/S+JsxpZ86030P0+wXm
tDOnvUvKPifz2Jkn7ev6vp2va9+Qsv/J66e9ju97WYd9v8fPF9//cLydddvO
6/h+g3Uy+jw0vL6d17fz99rO1/V9Al/XzrpkZx4780T7kGEeO38f7czp+wfm
tDOnnfXEzvx25o/2G8P8dua38/fUznn5voXzsnNeds7Lzt9fO+dr53ztnG+0
3xjO18752lkH0u7TfP9ABzsd7HSw08HOemKnj50+dvrY6RPtN/LvLcjpY2cd
s9en7Csyv53j/XP21JR9RV7HXv29Zjmv7593vL59csq+Il/Xzte1099e/f1x
/VxjHjvz2JnHzjzRPmSYx871YGdO/7xjTjtz2rn+7cwffS4Z5rczv5357VzP
ds4r+vwxnJed87JzXnb+Xts5Xzvna+d87ZyvnfO18/c37Xx9X8H52jlfO+dr
Zx1Lu2+x08FOBzsd7HSw08HOOmZfkPL5MtdP2vH2fwLslSE9
    
    "], {{{}, {}, {}, {}, {}}, {
      {GrayLevel[0], Line3DBox[CompressedData["
1:eJwt0jkvRFEYgOFrX8cS0RINUVCKglIUVCIKOqKgIBEFpULodPwCWiL0Ejr7
MvY1ImJr7Gt4TqJ45zm5c3LPdzJT0t7b1JMQRdGwXhXWj7rUbGIU5XGBxVxn
JU9Zywc28pttzE6Kopi6rcs5yGqOsp4TbOEUOznPfi6Fd/Ca79rWs+61bKAd
rjDOVe5yjXthJu5zgwfc5JYOw3t4xB0eM84T7vKUezzjPs857R43/NCFXsId
NWa2LQ5xkX2cYwcn2cxx1nGEVRxgGUvVZZ3BVn46o4F3rOExK8K9WBTOtu+K
b8rVU9irQjPmsIAx5jM77GEWY8xkFjPCeUxnKlOUZp3E1PAbh2f8VbJ+wnf6
kjGiGR+3//+HP+YPSw4=
        "]]}, {
       Line3DBox[{690, 1015, 473, 689, 1123, 912, 691, 1124, 913, 692, 1125, 
        914, 693, 1126, 915, 694, 1127, 916, 695, 1128, 1023, 1240, 696, 1129,
         917, 697, 1130, 918, 698, 1131, 919, 699, 1132, 920, 700, 1133, 921, 
        701, 1134, 922, 702, 1340, 1016, 923, 1017}], 
       Line3DBox[{704, 1024, 1241, 703, 488, 705, 1135, 924, 706, 1136, 925, 
        707, 1137, 926, 708, 1138, 927, 709, 1139, 1025, 1242, 710, 1026, 
        1243, 711, 1140, 928, 712, 1141, 929, 713, 1142, 930, 714, 1143, 931, 
        715, 1144, 932, 716, 1145, 933, 717}], 
       Line3DBox[{719, 1027, 1244, 718, 1028, 1245, 720, 504, 721, 1146, 934, 
        722, 1147, 935, 723, 1148, 936, 724, 1149, 1029, 1246, 725, 1030, 
        1247, 726, 1031, 1248, 727, 1150, 937, 728, 1151, 938, 729, 1152, 939,
         730, 1153, 940, 731, 1154, 941, 732}], 
       Line3DBox[{734, 1032, 1249, 733, 1033, 1250, 735, 1034, 1251, 736, 
        1155, 942, 737, 1156, 943, 738, 1157, 944, 739, 1158, 1035, 1252, 740,
         1036, 1253, 741, 1037, 1254, 742, 1038, 1255, 743, 1159, 945, 744, 
        1160, 946, 745, 1161, 947, 746, 1162, 948, 747}], 
       Line3DBox[{749, 1039, 1256, 748, 1040, 1257, 750, 1041, 1258, 751, 
        1042, 1259, 752, 1163, 949, 753, 1164, 950, 754, 1165, 1043, 1260, 
        755, 1044, 1261, 756, 1045, 1262, 757, 1046, 1263, 758, 1047, 1264, 
        759, 1166, 951, 760, 1167, 952, 761, 1168, 953, 762}], 
       Line3DBox[{764, 1048, 1265, 763, 1049, 1266, 765, 1050, 1267, 766, 
        1051, 1268, 767, 1052, 1269, 768, 1169, 954, 769, 1170, 1053, 1270, 
        770, 1054, 1271, 771, 1055, 1272, 772, 1056, 1273, 773, 1057, 1274, 
        774, 1058, 1275, 775, 1171, 955, 776, 1172, 956, 777}], 
       Line3DBox[{781, 1173, 957, 779, 1174, 958, 783, 1175, 959, 785, 1176, 
        960, 787, 1177, 961, 789, 1178, 962, 791, 1180, 1181, 963, 793, 1182, 
        964, 795, 1183, 965, 797, 1184, 966, 799, 1185, 967, 801, 1186, 968, 
        803, 1187, 969, 805, 1189, 971, 807}], 
       Line3DBox[{806, 970, 1188, 804, 1288, 1071, 802, 1287, 1070, 800, 1286,
         1069, 798, 1285, 1068, 796, 1284, 1067, 794, 1283, 1066, 792, 1282, 
        1065, 1179, 790, 1281, 1064, 788, 1280, 1063, 786, 1279, 1062, 784, 
        1278, 1061, 782, 1277, 1060, 778, 1276, 1059, 780}], 
       Line3DBox[{809, 1072, 1289, 808, 1190, 972, 810, 1191, 973, 811, 1192, 
        974, 812, 1193, 975, 813, 1194, 976, 814, 1195, 1073, 1290, 815, 585, 
        816, 1196, 977, 817, 1197, 978, 818, 1198, 979, 819, 1199, 980, 820, 
        1200, 981, 821, 1201, 982, 822}], 
       Line3DBox[{824, 1074, 1291, 823, 1075, 1292, 825, 1202, 983, 826, 1203,
         984, 827, 1204, 985, 828, 1205, 986, 829, 1206, 1076, 1293, 830, 
        1077, 1294, 831, 1207, 987, 832, 1208, 988, 833, 1209, 989, 834, 1210,
         990, 835, 1211, 991, 836, 1212, 992, 837}], 
       Line3DBox[{839, 1078, 1295, 838, 1079, 1296, 840, 1080, 1297, 841, 
        1213, 993, 842, 1214, 994, 843, 1215, 995, 844, 1216, 1081, 1298, 845,
         1082, 1299, 846, 1083, 1300, 847, 1217, 996, 848, 1218, 997, 849, 
        1219, 998, 850, 1220, 999, 851, 1221, 1000, 852}], 
       Line3DBox[{854, 1084, 1301, 853, 1085, 1302, 855, 1086, 1303, 856, 625,
         857, 1222, 1001, 858, 1223, 1002, 859, 1224, 1087, 1304, 860, 1088, 
        1305, 861, 1089, 1306, 862, 1090, 1307, 863, 1225, 1003, 864, 1226, 
        1004, 865, 1227, 1005, 866, 1228, 1006, 867}], 
       Line3DBox[{869, 1091, 1308, 868, 1092, 1309, 870, 1093, 1310, 871, 
        1094, 1311, 872, 1229, 1007, 873, 1230, 1008, 874, 1231, 1095, 1312, 
        875, 1096, 1313, 876, 1097, 1314, 877, 1098, 1315, 878, 1099, 1316, 
        879, 1232, 1009, 880, 1233, 1010, 881, 1234, 1011, 882}], 
       Line3DBox[{884, 1100, 1317, 883, 1101, 1318, 885, 1102, 1319, 886, 
        1103, 1320, 887, 1104, 1321, 888, 1235, 1012, 889, 1236, 1105, 1322, 
        890, 1106, 1323, 891, 1107, 1324, 892, 1108, 1325, 893, 1109, 1326, 
        894, 1110, 1327, 895, 1237, 1013, 896, 1238, 1014, 897}], 
       Line3DBox[{911, 1022, 1021, 1342, 910, 1339, 1122, 909, 1338, 1121, 
        908, 1337, 1120, 907, 1336, 1119, 906, 1335, 1118, 905, 1334, 1117, 
        904, 1333, 1116, 1239, 903, 1332, 1115, 902, 1331, 1114, 901, 1330, 
        1113, 900, 1329, 1112, 899, 1328, 1111, 898, 1341, 1019, 1018, 
        1020}]}, {
       Line3DBox[{251, 474, 1123, 252, 488, 280, 1245, 503, 295, 1250, 518, 
        310, 1257, 533, 325, 1266, 548, 340, 1277, 563, 1174, 355, 578, 1190, 
        370, 1292, 593, 385, 1296, 608, 400, 1302, 623, 415, 1309, 638, 430, 
        1318, 653, 445, 1328, 668, 460}], 
       Line3DBox[{253, 475, 1124, 254, 489, 1135, 281, 504, 296, 1251, 519, 
        311, 1258, 534, 326, 1267, 549, 341, 1278, 564, 1175, 356, 579, 1191, 
        371, 594, 1202, 386, 1297, 609, 401, 1303, 624, 416, 1310, 639, 431, 
        1319, 654, 446, 1329, 669, 461}], 
       Line3DBox[{255, 476, 1125, 256, 490, 1136, 282, 505, 1146, 297, 520, 
        1155, 312, 1259, 535, 327, 1268, 550, 342, 1279, 565, 1176, 357, 580, 
        1192, 372, 595, 1203, 387, 610, 1213, 402, 625, 417, 1311, 640, 432, 
        1320, 655, 447, 1330, 670, 462}], 
       Line3DBox[{257, 477, 1126, 258, 491, 1137, 283, 506, 1147, 298, 521, 
        1156, 313, 536, 1163, 328, 1269, 551, 343, 1280, 566, 1177, 358, 581, 
        1193, 373, 596, 1204, 388, 611, 1214, 403, 626, 1222, 418, 641, 1229, 
        433, 1321, 656, 448, 1331, 671, 463}], 
       Line3DBox[{259, 478, 1127, 260, 492, 1138, 284, 507, 1148, 299, 522, 
        1157, 314, 537, 1164, 329, 552, 1169, 344, 1281, 567, 1178, 359, 582, 
        1194, 374, 597, 1205, 389, 612, 1215, 404, 627, 1223, 419, 642, 1230, 
        434, 657, 1235, 449, 1332, 672, 464}], 
       Line3DBox[{261, 479, 1128, 263, 493, 1139, 285, 508, 1149, 300, 523, 
        1158, 315, 538, 1165, 330, 553, 1170, 345, 568, 1179, 1180, 360, 583, 
        1195, 375, 598, 1206, 390, 613, 1216, 405, 628, 1224, 420, 643, 1231, 
        435, 658, 1236, 450, 673, 1239, 465}], 
       Line3DBox[{265, 481, 1129, 266, 1243, 495, 287, 1247, 510, 302, 1253, 
        525, 317, 1261, 540, 332, 1271, 555, 347, 1283, 570, 1182, 362, 585, 
        377, 1294, 600, 392, 1299, 615, 407, 1305, 630, 422, 1313, 645, 437, 
        1323, 660, 452, 1334, 675, 467}], 
       Line3DBox[{267, 482, 1130, 268, 496, 1140, 288, 1248, 511, 303, 1254, 
        526, 318, 1262, 541, 333, 1272, 556, 348, 1284, 571, 1183, 363, 586, 
        1196, 378, 601, 1207, 393, 1300, 616, 408, 1306, 631, 423, 1314, 646, 
        438, 1324, 661, 453, 1335, 676, 468}], 
       Line3DBox[{269, 483, 1131, 270, 497, 1141, 289, 512, 1150, 304, 1255, 
        527, 319, 1263, 542, 334, 1273, 557, 349, 1285, 572, 1184, 364, 587, 
        1197, 379, 602, 1208, 394, 617, 1217, 409, 1307, 632, 424, 1315, 647, 
        439, 1325, 662, 454, 1336, 677, 469}], 
       Line3DBox[{271, 484, 1132, 272, 498, 1142, 290, 513, 1151, 305, 528, 
        1159, 320, 1264, 543, 335, 1274, 558, 350, 1286, 573, 1185, 365, 588, 
        1198, 380, 603, 1209, 395, 618, 1218, 410, 633, 1225, 425, 1316, 648, 
        440, 1326, 663, 455, 1337, 678, 470}], 
       Line3DBox[{273, 485, 1133, 274, 499, 1143, 291, 514, 1152, 306, 529, 
        1160, 321, 544, 1166, 336, 1275, 559, 351, 1287, 574, 1186, 366, 589, 
        1199, 381, 604, 1210, 396, 619, 1219, 411, 634, 1226, 426, 649, 1232, 
        441, 1327, 664, 456, 1338, 679, 471}], 
       Line3DBox[{275, 486, 1134, 276, 500, 1144, 292, 515, 1153, 307, 530, 
        1161, 322, 545, 1167, 337, 560, 1171, 352, 1288, 575, 1187, 367, 590, 
        1200, 382, 605, 1211, 397, 620, 1220, 412, 635, 1227, 427, 650, 1233, 
        442, 665, 1237, 457, 1339, 680, 472}], 
       Line3DBox[{277, 682, 1340, 683, 278, 501, 1145, 293, 516, 1154, 308, 
        531, 1162, 323, 546, 1168, 338, 561, 1172, 353, 576, 1188, 1189, 368, 
        591, 1201, 383, 606, 1212, 398, 621, 1221, 413, 636, 1228, 428, 651, 
        1234, 443, 666, 1238, 458, 685, 1342, 686, 687}], 
       Line3DBox[{459, 667, 1341, 684, 444, 652, 1317, 429, 637, 1308, 414, 
        622, 1301, 399, 607, 1295, 384, 592, 1291, 369, 577, 1289, 354, 1173, 
        562, 1276, 339, 547, 1265, 324, 532, 1256, 309, 517, 1249, 294, 502, 
        1244, 279, 487, 1241, 250, 473, 681, 688}], 
       Line3DBox[{466, 674, 1333, 451, 659, 1322, 436, 644, 1312, 421, 629, 
        1304, 406, 614, 1298, 391, 599, 1293, 376, 584, 1290, 361, 1181, 569, 
        1282, 346, 554, 1270, 331, 539, 1260, 316, 524, 1252, 301, 509, 1246, 
        286, 494, 1242, 264, 480, 1240, 262}]}, {}, {}}},
    VertexNormals->CompressedData["
1:eJztyLEJgDAARcGP4iBZRHdwBME6KziyI6QLKKRPca95cOWq570k2bdkTe/5
/j0455xzzjnnnHPOOeeccz70X5xzzjnnnHPOOeecc84555xzzjnnnHPOOeec
c84555xzzjnnnHPOOeecc84555xzzjnnnHPOOeecc84555xzzmf1BiFpL70=

     "]], GraphicsComplex3DBox[CompressedData["
1:eJxcm3c41f///+29Z4XKrlQiRSWPZ/ZIpWEVDZFCUUhWRkZZJRWlEtES2SuO
nWzZZNOxj73O4Xyf/a5+nz/e/jnXdbte18vrdXuux+PuEL9y67Q1HQ0NzSN2
Ghp6/NmlXix9ajFS7cbOh2mU17FqMQMpOgPuD4BjZe8Lab1fkPss8UPMlDlh
m9QX/mf7H8DzU3uoUnqDYKJAz8wfZk2IvJ1J2F/qDyOprxRzHCYgTvzuI5Ga
G4S9QQe+B5r7A6coOV1Kbw6MHe/65dvdJLjrthmR6f2heTy+1qF7CZJAzJYp
2JFg46ynTvzuB13eOn+yHchw2J3ifSHYicCtXJZg4OcHVznGqfgHdFf8GyZP
3SbUmQW89jTygwfxFaFSenToikDt1tHZ2wQ+pxaOSzv84Gz1s816kQxoJdZt
S6fLHcKfP/ObLjD6Qc9b6ySHbiZ0to6vbHDoDkHO6uvGIaIvpB86sD9SihVN
GVAt6I85E0xK575y1PmC7AeG4mwHduTldjnr12NnQmlPh7tYti+szDUf787m
RGPf71YvtToTwpMVGXvf+UK9VEInlcqNGK6wrTjwuRC2HNRm643whSGt/JMD
PNcJYr7JVrkO3dAs+Mza7r4/BGfOreru+gWi7Lq3NM90g54ngy1jeSa8P/Rq
lqQ2CIOi5s5z6t3wQMpfJ0O+GE6Ws1oH2UxAdn227jmVbhgQfh+epFAOzAe2
vPPUngO1l2Ez1H3doJ7i8nVt+w/wGlyMtepcgrm8ON8vct3gvhh9mefiT+iz
Y/+x2Z4MYvGhmxJku8FP3UKCR6oGYtsElNM2qHDl/ENXT6lueDi9W/JjZC3M
xdkrvdSlQxTDj/mL4t0Qo7zJzqGkDt6ZrPW1PGFAwedYRIa3dUOAoP1QNqEe
OMuvJbFhz1/pL37btbUbeLa8/20Y3QB1+4d6VbHnttZAgyzRbiCFjVz32dkI
SdZ0d+yxZ5fxE/YuIt3g9ubXcq17I/jfF2N6iT2/sJmwvrSlG1iZS9qPljYC
w0NZzkrs+XJ1gMLNzd2gJdA/4k/bBLGbUvYtSLsSjm9v8P47HynHb14wOOwL
z1tfJ93l+gX72/n8pC5PwFgdT/CUaxlsd4vz2XdgEPwlLQobTCcg4DPtn89b
G+DjY0sz34sTsP1pv9eZMxOQF8q95cuzZthU/oq7R2MOuAtedoacnIBNSorj
h4Lb4M1VU32L9iWQXjQ+23h8Auysc8nVVR0Qv/4s0vsGGbjZQj6V6E9Av2Sq
UVlEFySdKrpjtU6FRhO2Vlm9CSidzd21RO2GTW0z0jzYs7UsSbtfZwJG7Ydi
ePb1wF2afb8uYc/aLoe+tWhPQLS6xdg9+V7IdvUp+dDFhCir4kJLWhNgM8NE
ZWLtAxqL8VdESVZkapHPcxjzffYCP8PL+8A/3VlBAntulvu2N0ZzAqqy1Hpn
9veDTaXcD1Ps2fx8zBon5re0Pz3N8OjH64VHOxR7rj5AuRClMQFtBF819YJ+
qPZLnFC96UlQCxmx1otcABX59rhrnl4QG+p66dZyE5jwnj96J3QBRnNcmfsD
aoGLNPxIY/cgrPU+Ct8fvADj5zNeLTK0w/Dhz0ersfeJmVb5cwELIK89vOjG
2wM0rx1XDY/NgbBbFc95/wU4awxqqYR+6L37NcyydQn0tyjfJ/kuwCnpdvNO
x0FYuXdxB9GWDOjcu899Ppizv/gcXzkEecn2OcIUKjx9J3+dE/Oc/Q3mh7qH
oYl443OgDh1KNlfZa3N/AZTvJbh8JIzAS5cskanHDMjA+pdQr/cCXN6qsN//
/h84rPWOTwt7JpGnlB0wN7fkYZ2SIIKYdqRHJPb8zK5ZhAvzfW5/Kn6mEqFd
9wdThz07opW/MPDdawFMnZze3t01ClODRS+EsWedmkOZrpiX6U87aj0fhV8v
ih+exp49AoTdDmF+ZarqfPHiKBip7BQ4u8uHkIQuc+TgfbGsgu4io8w9EFFI
5LIbaYKL3zVMLuL3/nbPyMvy5y8gBHhEXJQahDfazW8Fr5JBfWrogeG9XpA+
K3fw/ukJeCbuPMZ/mQxLL56v79cegguHjl5uU5uDx/csGTcsyUDRu+hMOfwH
ylUfdt1oXoI/tdpnfCzI8HyHspyE1yiEfOwxOncNe15dYbe+QIaUJj42Xa1x
OMLaSa5fo4LD3BnvkPNk+Olrrm2dPQHfJG6xbmjTobSCd7595mQ4M1nPrEqc
BBcaG+I97NnpLIfqWcyvlGaHIeIULO+/nTnYieez3vreATMypJuJiJ8qmQbL
W9Two9izS4V8iA/mHX9MLul4kSDixNmNMOz5Vfio8l7Mm3d1XvbimYHivLD7
bVmcKGwt4CjRlAxHTghp3DCdAeeXUT2bsGfrZ7m2nzD/vCotszV6BiS/Zq2Y
WfkSuNbtzSKlaNFC3HsL8fcuEDng8biovQmMV1yOSUnQIrEk0nH+U+3QHdu4
95nYIJx/Y8ZDt50WcSlkPri7NAi0hm+SM/D6v9TZ8sNxKy0SepypdY5+FEhj
O6geqnMwDosPjMVoka5pmjkn9iNmmaIR0LQEAayVS6GitCjWs1JJ4+E02NIu
5lZbY4+/Zc6uiNCiOf+osLHLMzDDf0n+0SoVxDSN6YIwZ7V8lE3QnYWsReNg
V+zZtT2TcS/mxyZ/vL/MPAeBenIXmbHnNwm7Lv7Zgp8nKuGp+4c5QGJ7S3yw
Z0evCJcvmB/8wu7QJj8PEbISxFEJVhSTU7nTHfOvmozbLiXOw76085Ka2HPe
58TjpzCvHLfbUci+AJ4OxwKfYc8nLwoe3415+Jmbdt+sF6D21KB23wY3Uhvv
pXJgfq1DkPV81gKofhu+d3SvH4GV8+Puv+ezX7PglHn3bTh64E7Zvbom2KS2
3MSPn3ffVnbRvPZuWFC5NtIhPAgH3CzsyGEMqPh2s93Ob39giifqmhPeHzea
r3ReCGVAxCe8i4eKJ6FnnVtI4/AcLIx/5dsfwoBGfTSJLnh820YWbb41LEFt
sUmexSMGZCJK2h2nPwcnC6l9unidxIi95Sp5yIDOT74ukng3D0+VWxX0V6hQ
vzBjo4858/AeTc3sBajpfnF9RosOqb3T75oKZkAtZd56214twr3dGV+eReBz
UKW7KgHzN7Sbn586vwQ/bXxOb8Oev/OMKl7DfPZdfiItdQmsRhKjorBnH+k3
uUqYM4WsHdgSugzmaWs+a3bsaFzhKy0b5k8N5GTJTCug/8cx4yz2PCpnf3kk
iAFx2eTsX7y9Ah23FqsTsee+lV1vKjDXI/F0PP+1AnnP38R3ZfsRqjcN4rKJ
GXlFf843TXAEs3POnYSKJnCrr5NYX2dGg0VhDlr7+mHSLIeTm38QOOmDRufJ
zMg86yfL6PVxCP2TPZ2njs/RbLqtx9eYkdxcQ6tn0Qy8e8dza6/KHDwLdkzk
X2VGrz9tMDedmwfmJ7cvT9ctge38wLLCCjPiNB+YDz+1CHrxOSJNV8jwiH/a
M3SZGYVEhgee6l8C79SGJu5lKnj+v09mxKNeklssuQIndeUm7bDnBa/JfalL
zOjDhwsy7XtXob5014IU9nyvbOrMFczP15bbSnCvweKdq75FHUzow6vYGknM
P4vmVu2sX4PPaOADwp4P+A+RSIvMSO37AKXpNhnefZGUSMOeC9kKDpVjHsEQ
e0WZjgK3bsdyCWDPMoHknjeYbw9IeKPiQwHCSc5b9tjzboWScG/M6T0IUU0k
CqiY/+Y4KuRPGLQUaf5bJz5hLlp7ke4AsRszToOEJjDbSTnQj3/P6WstApou
g9D2Iz9VkHsQkrckvRu7zo4m35kebJCchnvpdk+D1SZAm/9mu6otO5JQ2qXT
IjoP7iw3neHgHIgF5asu27AjpzV+PjH+JYjm/1KDapfg0rkYRVbMx09EKDoa
r8D6tGzEVby/m+eLXza3ZkdWwXPjd7atwfiwb3X3IhU0uKyl2q+yo0xu9/AD
T/A+7sFmMKaJ5zMfw5oT5mOL4ncfllIgI4lqkRXOgK492roijnnymvqumdJ1
SFFgtrHEntGrbUcGrNhR6dy1Pydeb4BhSuW+KXFW5K+0XvsF86bHvZ5BZlT4
svs5ry1+/ygt7XlvzDeCmPudcN3zIWDn2+ZMTmRs3lJsivkA6atJoTYN0n9s
rrIfezbi42hSxrxl7GFcQCANyky/7Ml03p/AxH0W1+9cKHhXr5NxxQ1IELHL
vlTQBJn+118UdnKhSsk9NjX5wzDY86yqmn0QRKM2grrbuZDJcMKR5ekZ4K4/
ENpyeALmOfTf7WnjQt2MwWZyHovAP5l02VVpDj7FTI79buFCc6S4FMvGFTBj
X//+sXoJGBRsRwebudB3hR2K2vjc8zuctJPhEhkuOL29twvzTc5VNOGW62DE
IlWaskCFGNprR+N+caFtIT76CRsbYHe++Lst9rzyS0fqIOb08awgIkeDItQ/
cuhgz+mCO5IHm7jQK0GXjQsFNEib84swtZ0JMUQYeL7FnPPpx2CVg7SIeVub
2kvs+WLf0nFbzH/93nlJLI4WBVq0m23Dnge/h+8+jHlLXv7pcxRa9CPW0v4p
9tykOcLCj/mboaJMC0M6xF1HkVtb50Z/jC5dnW3kQglu70niz+jQRSvdDxzh
/gRZmUrVSCledD9YorPHxBYuECK5enOaYKFXmVotyYsiv8gpVNMQQWqEGsTN
OghpojSRwxK8SKvoxWmZ2jkIoo/6Eak8AburK3K4MM/jeLU5uHMZTl7R9/6l
OAfqwgKTl8V5kezFDcaXYWR4nZbZIvNzCWIG4wz7tvOiLKbNe/mvbMCFkNSk
b7gu4f9y+5g35vLSoXMNJ2hQY9C87sN5Kvys+u55APM1PYmjjNiP0Hu+O+Ma
dIhN1bt+fRsvqjh6/xhpgRZ1N9wR78LnR0D0tOIvzFviD9Aj/L79L8OT47Dn
TcPZmqmYn/Uk760So0d7XnMP6GDPTTwa2ZF/r99xfczlKT2SbtnF2H6DHfm9
bph1x9xD8NfvmVV61KJ/0esM9vyrxqvL5u/vjQ2xXT/DgKKtaE6WYM/5KRsJ
5zBnsJzJLUxgQHl6KTtbM/0JhzddwfOZD9Vvvpbz1NAGkmdE72zKwvvGtXWe
rC4+FB+bdlJeZwxkjlgF/2QahD03s+U7O/lQ2l5pf5dPC5BUePVUjtIEuDgp
lTJiPsQ72zCtvAZb+grMTyvMwcV3Ch/PdfChojOWX37pb0C6+U6dgh9LkCBc
PVbXzofenVCOn8ygQX82OUTcwHUebd1TUVvMVbl5z5+bpkUxxqUddnNUMKKZ
jBHB/NBj+46sSTpkO1z68ib2fMpEdMdAGx86+FVkrLiIHik6Xym4iT0Pa0uE
ZWBe8DhLWfwWAzoh0XZIA3uO5Ny5NwLz7TdMnIwZGRGZlii9tJ0Vhf5mjnLC
vLfX/1JdICMq+BUiFoE9v5mUZTf7e70xTWTIMiMyct7RyY89P1cbvKyJef8D
I5dYcyaUb3ghKRh79l4MLFTE/LRg07ppOhNyKTjHPvvLn3CAuM6tFymAHNQ6
dS4+uQpNB0tT+tObYCfF58zrJwJI4eYT/YmwCdia0vlnkGEQjpRNpNQ8FkBP
9OyqhgKXYPFhsfpBxQk4d940jRwhgH6G9Z288pwCS68/sizIz8GmoQMWepgz
h/fUMD6gQbW6+6esK5eAeYsNb2G4AKJ7qHyg7iAdsnR6elQR7x+SMz3JpzH/
sJBa2R5Gj3absrcaz1Lhsb+HFR3mrz4cKLXC80SF/dr5RXU69OxzlEBFmABy
m6myeBzMiK7nMC4zYM9birosn2FewxuaRqPHhJoOuzX/aWNCQ/Gyd29hfqc5
7/zQJBOKblMRScSeFYLaCk9h7r/pXK2kOzO6Qk1K1sGe5fWkLitjzth1wlUa
n2+bC0MDWzI4UcUW4mYJzGuN/XoOX2ZBUnwzB09hz5UGZze4Ma+IriHMF7Og
9Io3DMXj/oTdL2PuSekJIfeU77q+/FZwVuZBvkBaExxvKud8oCuE3q1ebppp
mYKLPaktevSD0E63tu+7jhASDNA4dOvqCtxMF7Ji2DcBoR96L85oCyGyVbru
8MIG1IQ+NsjaO4fPta46VczPM469SBikRYun/M7KVCzB7Xn3yGQtIVTpFauY
nEePxjh1+phxH6LIKv3rKOY9R6HQZA8jujflGaI/QwX9kbDKMU0hxK01r8WN
50/yI9N2b+xZymTXw0+Yq1t8q7I4zYz2nL8+HYvry6qYtXd3MX89YhnUK8GC
CiP2hIZgz5emd4qewjwvuXvtZgsLqnVE9Wex53OsMQr7MN/MrKh0z4EVbYpt
KaDBnuNo/eYEMdcSFwwvmmNFubsVQp9hz5ezy2lpMC/uLknouMaG6Op8GTdh
z9F6o9ZTGkJoVT2AJryBDW26m5g5sO5P8Dx4YIhKFUYl3LU+3FWXwWtttvpV
ahMwfwj1uI55RnuOyRauGZjPcFkj0Q7CrcHjvZ83hJFCQPsDQfU1oNSI3hLe
OwFqOVcKhtaFkZeM+4/8TzRoVp5EeLpnDopDLlXLY74tOuKjxjF6JLj2qYFc
tgRbX1ajWIowchlYuvJIlRFdiU7zmMB9V+3DPoedmNtdSiG01jKh21lEJR0S
3p/Fbn9rIgsjt6DrKbk8LKjpUa4cO/as+WTKPRzzZz5FZ3aKsqIaB4a8g9jz
Nf5dp8wxX2JObsynsKKMTisXBey5u+reZgXMqX6bL6wWsKEW4wgDRuy5L3Xz
FDfm3+X73tZdYkfFWvxn83Fd5bJzrHBhTRgdrZ3vMZ5hRy85Hs0YY88RZxI3
9WKe6DdU7XKTA904/V2on8KNwnYXzFdjvvSqtES2lwNNPQ3Zd0K8FJqrbAwt
T9bA6Kjaielvb+A4G/8P0Y4SMHBY8RMNGQbu/YrEXb/SYDmnrFJGrxSEufPP
XYs8Qdiq9puO/uoD0Prt7YA2zAi+y9578h1qoN5up7+7ygNwvtcwdALXMfIz
lpOcldVQoZ2n8exWCexm4J4fxP2pPLGuSbKiGs7JkKbow0vA57XMnBd3CZSL
2V00kBJGgT6XGlnvDMCPZDKlacGfMHDj2t5IzFHForKI7RU4LjR78EgHF4py
9FC23iaMNjOdHnkez46CIvhTxTDfmhsj2YLf97cE4dX8Bw5UFH7k6d+6yvTq
7L49i84E7lcjMrHRvrDmrsz6hKsEplrZbAvwvIIP8uGtQoPgYuPDSMHe3LP4
dlzA9xenW5rpamNHckHdkY4S6SAa3bRj6EwBlDy+VWlsEwGJud9MPjtwo09v
kxRPi+WDIm20yP7odLhTvudsRmwqHGK4sr4lUhjX52JtHAzNMBt+3yjsBh6X
X2hDKEwYXY2VbtNEHEji9sd4l/u6BK7DB0sKHQrg0TnbUwfsH4Cq+a3sbHx/
9EzTkJXBhXDWu+bknihfMNI7yWOO77/3yY/7ffj5p0lGUxnnm2Hj3cWJQfz8
IcyxFH58/xh649H75hzo1fEg6Z166WCtn/bRywwRPvZURZg5PwBxvbR9s3hc
Zu5F8jwWzYf7WZeM6T6kQ3nuwUIpoj8hp7yORQ8/f6FBUfKjk1awi15S9T5+
fqWriq4N2LNkc4fe7TIO9OfgYKZRYQOYytL2BBh3wx2/YLpR93Tw/qJzm4am
Hw55/5g4HmpFkNZa/2A/5A/HLNVN5kb7oOR9eMOqdjckJPpNW90rBLVDpy/S
0IzC9aETT/a12xL6mcr3sTzwh9w4JZmvy0QgJT1+qaPaDW7ZjB7iaaWg6iol
Q0MzAxWxMV9dX9sTYmxnZOL2+cMd3blKwioJgkOcohOVuiGp52Sg3acKEGZ5
KUpDswAMBQM5PjduEY6rGT5nHPeDHJbnUk/X50Hsyuew9b3dEM27OH1y5Qeo
c3Pw09CswChR4o5NlSPhaD/n8acpfnDfK06Md2MZIOsh78dduJ/vea5h3PgT
LBo9WGloKHBc1kYi5J0ToUsDFZ309IPL/3J+nf/k/G9c96bbb5BB4QhD+VHZ
bjjFZa06YlQDMf/Jq4P/5dWkcDkylUqLlJ5T6n733Cb82vSB/HyPHxx984nm
NubHXz06pC3RDSf9g4Wfv6qDs8WXl6hUeiRXRV5aOHuH8LLpQMx+Lj/g/u2k
FIh595L4Ftvt3UAZaOOQ8amH4tQXs1QqI+rOSG3NzL9D4F1Ve/ByzhfI/H4e
zzF/VLi5u2FrN1SfDooU0mmAYvu6yb99uMjeEYkHfM6E3QY9DxS7fIG6blSa
gHn1Q5WsW2LdcLt40vzjYgPk0tGPUqmsKMG3ec+6pTNBS5/q7VXuC4+EVbNT
MI+ab5E6KtoN7Ec43dZ1GkHYXQWfB+zoTCNZXDLemWB4zXKJP80XJBlS2nMw
/yn4kn2fSDfcqpC2/hTaCMROh14qlROpRGhMVfQ4E+w/f+gMf+sL6yPzgQTM
tUCfV31LNwQKGqbJVDeCkMAWne9+DSC/I0/w65UJ2M8icjhcrgSGs1IOGzb3
AQ/NPcUu8wmQXRQsuH6gFlyOXrJ+QyJClqyAwvlzEyC/U03Dlf8XVMu78sTO
k+DSWn2XndEE5L8wWmXiboW8543tu8nzEKp07bH/iQnYOMZQde9SO1jc1/OV
piwDY7trkcHxCXBQOrAj7HAnfDu1Q7abQgbdq3pbwvUnoMZtibumsAsS/pOr
l/zL1U2gwnh4gxa9/ipPw6qLryeWSnOx9YCZbVAiBx7ffhfac8I6ExDrOhYU
R+oBtPOZzB48js0Fz030tCegJ7hj6HZOL5wkkb7q4PFK67AffaE1AcpjzF41
Nn1A3R/81AKPy0Ko2Zt1zQnY9aJFmojXs7TJ+7Zb2H/Ks76TrphHuYl8HtDq
B7p+0sH72HPW0fmiDY0JKM5wdE307weJtfJT3WcawL+o3nNH2AK89+a2+Mn/
E3JR/VGO4j5ILW+hHHm4AGYehRZTLS3wsfaIMecoEQiq765bBS6A88UQd5a6
LtC4+s0odYoEJ4fm4NyDBbg7Mf74kW4f3Kv1ftC8Mg9SIru1m/wWIHy/GovM
lQH4TkO8h9aWQfmG0MBn3wWwauV8e6JyEBpr7HYZksmg5mcvW+GzANddxd0O
jg1B9n9y9ex/ufq4gZKhCfYcPnWG5H5/AcSiC6RFEkZAQO6I59MNerTRPz1L
9V4AP4U7kmEn/8ChlHL+8g1GZN9rfO0F5h0B7r8TR/6AQnVixcQGMypj6Q8/
inkS28Mf568ToVltMpwDe/Z49PUpyWsBOG5zKNf0EGEgKGpcFnt+6nja4Avm
zNvTVey0RqHFonlRDXsO0yEz38LcaP5Yr1L8KJzLAm6NfQ2wqrq4g/E6GTr5
JdZPeDWChswd/RepfZC+KKG0zZoM+xhmb/eHdQOx8tnc9gEi6O+UTtlzhQxe
ibc3V5cOgJvaixWuURKUPFJe+JsHuEUt530tHoYB7xfVoUvzMHdGrs0e96/2
EokuLfxEeOpzjN16ZRnoVH5FqeB+60OaUbE8aRQadNeul6+SQai9NlgP9wfI
SIXZ4c44qPwnV6/6l6tzXBpSqFmnRbt99OsWzMmQJFywLF4yCUHFJ8a3YM/5
kaEtrpiPfihD6MMU6Oq9sjqPPUvyJEhxYP7Ovmjx0a1p+JGvuu0x9vxmwjn/
G67jWneMHzm+jQRsG6dyCjZYkcwMOeoy5jlWhYuf80lgZjQq1r/BjgwtV+xE
MSevsqS5SczA25PMNRsbnOgEo7RXnykZyvoP/7x0aQZC4rPGOgQbQNrCoPOW
BC36ee2bgLFTCySyTDwfetcHDq4aqwHbaZGEhdFLGckBEOX/kDHZRQSOfQvi
9Nto0fJ4ck3W1j9Aq7IcXj1Igtcf2XkHxGiR86aE9drfY8DM+fKixcI8aD8r
fcr6l2eHvDtRMQkday7jz5aWYVC8UP6aKC1Srr76bVKYBP0JInfVV8ggJeQ3
PyZCiwI9Bw5WeM/A1H9ydZZ/ufrG6e2nEPZ8nraZ7hDmamU1E2GkWTA+qb09
YZ0eUdxdJVe20KIVfZsh5/tzoDnBfHB+nRHRPnh4swRzkbezNzIpc9D0dm+j
EvZcesovLxJz48DuqFc35mH8jIuIHfZscN7E9gbmKjO7DpTVzENr8Jx7NPY8
xiGvqYN5/u9swcMSC/Amn1hYhD0/mN6w3PH3/sO7ahJvLcALj0Krs3QN4KGU
UWT6mAHNaqaNhNh0gN2MlMqH533QKRzO7BXOgMptt++1vD8M5svHPt1pJYLN
6PaCeVx3Xyjaz+LgPg7cyXsfTvSQYOGsU1d5CAPiy9q1M3NlGkIPcU/qzs2D
nlb+hYFHDIjyfmjR8MgsWL3d5NC6sAxB9XzlBzCX2thiohk3B71jnISqJTJM
eT2fT3vIgIrHJQWryubh8X9ydaZ/ufpbcispm0KLtnfehtVgBvTcmiHqgfci
WFqwGO7Gnt+InBbLxvx7eeeiptwSHHbZ8zkEe77HLlHuhXmO0o+6tyVLwE0O
nepcZ0bPhSo7DTH/9fW6UbjWMli19//cgj3fNel8J4V5hE5Nw978ZWDJI7Ib
Yc82J/QbaDAvr8qsWxVfAdZAQqs39nwpKeHqQBADcr3AfnfMewW2LddkNM7X
w+30QjFVPJ67g1418lv8hoUmPS/fsD5Q35creJvCjKQXnzqWdBPhrsKBa18b
iXCl3w/+rDEj209nernapqFcWbPTpZMESyfYTJNXmVHGFq+eQ2xzUHuEQHd6
Zh7i7xutfV9hRk/rTHgG+RcgR6TIW3p+GY6Zno1jxpzAQ/7in7kIIo+uBJgu
kkFJ3vKx5zIz4vYyWyOwLIPHf3J17n+5+u78nrPy2PPbQ7acBUvMaGcEg7wL
5yrI3gt4nU2hR2qgetIF8wdX+dx42leBXf9ArxT2zJHOy3UE812KVVlBgWvQ
zjgWch973r9MzWfFnP7NdUvv7bg+G25rrF5nRaV5si59i7iuGUJG0R/J8GCm
rYsVe45oEW/Lx3zIg7UnR5wCG5blmwF71lcj1L/EnCBxo0EunAKc3NM7hkfr
YcWEZ2GzPTsSdNlqd3NXP6QaTMjzBfbBnfSYaCvcTztXhO6+pjIBx8KoDY9q
idAhJNvRYcuOsj4PXe+MnoXiJ+8WbVtJMLM5Sf75NXYkdfyeLmf0AlxqKNnj
Pj0PJ+TX417ZsKMjjpceXJtcghH9odig2WV4b7fX5Lc1OxIxqDyWXbUCq4Ny
/XPzZOhRuPhYD3NPN/OOr4ZrQPxPrp7xL1fn0b5R9IlMi1IueJ73xtzL7wb1
YiwFNsleV1XHnpuCDFMPYJ4iqhbR7rcOYZelSUUURkSf46+9aoXnY5yGir3B
BrTJHiVIY8982V/MKjEPemFbZUfeAImj+moe2PNcoFD/y7/8j2QJ9TkVNBvi
Z0vX2dFRA2MTF8xFqw5I5fPQoNpcvifUdU50r/1m7FnM63gS7LJP0KAljW/V
of31UDo9XTjXyYUkss2lB2QGIXKLoCCDTx/I7LnQcgr3i3a1pCXTZ9MQC+9r
V6uIQL/Gsr+6jQsdDknNz6ych455H6aSJhJIMt5T8W3lQq+19yZ3SS+DFoMJ
e+nkPKiyeYR7tnChbAdT5sHyVfBpetxBIeF949ueexnNXMjxfgVH728yyB6k
ZEXPkSFz9HH2JswjH8+kRkauw4n/5Opb/+XqW3eG28hgz9ueJwlpYE7yufkh
XpAG3djfatRApked/M6Ky01cSEHVRdHwBQ0SvpC/YoY933D/Y5OLebzC62wZ
Flokxtzxshav2/M36tL8MUd3Gk7I2dGiOtOmbbux55tH9/QbYz5AZY9KL6VF
0r1rZp7Ys85PY6N9mB+af/3oBQ8dSpr+pF6MPccvpdRyYW6AmPSMjelQ2YiM
r2BXPZxqDosYkuRFDUUK9XWSwxDSr87P49EH8Rm6P0Uxf7ccJXN8dQZ6yrdV
ESuI8MVgV84FCV6UVVxf+WZhERQqKHRu9SRoudEE2eK8SNzn0r4PGauwz3/6
zs6JefgtIB8sj7lGSC717GsKMDV9/R0wvQyR7buPV27HfPulNcrMBnheiSnU
nyXD9strA86YE+a5KnLsaFDdf3L11X+5+sz+Pt/ENVqkaL37GcPf+5g6ZfP1
0KIfB3bQW2LPkvQGf35v40UbRsee7nagQ5coWoJLZEaU+m19/3fMY/0jc56N
06GmS3oKztizm49nXxzmXQHjrm9N6dG1m6/8eiis6IraubyHmEc39ekM59Gj
W4fPiR3EnnnPKAy4YD7+hSDlzMOAAkJsD/hizwFH9qZexVwup9p30YIBbZUQ
1qa21IOeiW1PTRcfsqtpdxcX/wPHkzQqKa59IF3xa5ELc8q1Ah7ej3PwzDRa
UqOMCC+1ydTTnXyIGKJY9FJiBZLQ7NvAGhLoftBN+NLBh+Rqrne6HqPAh6te
Calj80DwZdUUx5xpIMGpzIUK5EnCssTUMljviErMaOdD5dpTTo/oaFHrJ4X7
rDNk0NMIVrXEvEluLleCiw49/0+urvIvV9eQUAZZ7NlwwgaNtvEhK4ZOY5/3
9GiysOH29Bo9uj5tnluEeaepFR2bBgPadybS4in2zDYzHxeLeX6K+R76Ogb0
sOlUlCj2/Fxxj5oP5sp6ktZ82owo55zNnQjseQeDpr4t5oFUY1rBNEYU+GZU
c4aC96lirZYzmJv1TSye5GFCyd9ZHNWx5+O1W3aoY56pw7MpypoJ5RuUWsw0
1gNtA+VJ+hMB9NW6OL9m6yic99f+EnsH18+SMrzUxwJIzY/x8YrxAlQqCc+Q
i7FnA6sGHczdCq8f/HxqDeiCZphGqkhQrTboHRchgKwMT3w43rAB30q/XD4z
Og9pK+YH+TE/u3MzWViWFq3S/JJtmViG/RUWL96FCyDBUqnSp6F06Kx3vXHr
NBlaSt4Y6GJ+zPRyzqNv9Gjnf3L1l/9yde5Pj398WaVFphNffGvDBJAv2Sdz
wo4RDR2XKfbBnjNHQljeYb714duYkU1M6FTdz1EF7JkuVdLVC/NVL33ZW6lM
yP5LfUsFGfcpmy/OXcR8wrNE4sF+ZrRV32XjGPbcHAriOpjnTclVan5kRg0N
SZ2fsWf9/G4aRcw1FYto5XhYUPWc6Co99uzx1KFxG+Y7Q3dwKTqwoEMHt6d+
rKuHa6m2ky90hVCZikpBkeg4xNHcX6tx7IMz5rraUzpCqPBmSiCVcQmOSRYr
MBCIsNBfKHwEc90o34913hRgpqeahFSSYPbl4psobSFUfCfd8lkKDSrUX5Lm
J86DrGmsNCPmU7wBFiee0iFnCXPZmPFlcAw+uBChJYRu72hReSWEvfXm302Z
IkPRscEZRcxz5hnQzGlG5PqfXJ3rX64+Ykg9uh97XlQyNkzDnCTvRDmL/QTO
XGAWxJ4TvmY0+GPOFtZ+hzDNjB4fulrbtMaIDFq2plpirtv9OKvzCQtSJWXT
OWLPBvaGq4B5R1hS3sJ2VhT5Olh+kcyKHnsEqspg/rvCN/bOW1ZU6aY8bI09
f8hrsubB/Oz8puOMPGzoShZHewWFE411235Y1xBCNbVRNg3ObOhPZ0bvYHU9
VL0IH/aiCqOVzTWJ/S8n4YuW+oebN/ugIECsrHNDGGV9766UyFqGS/e8ek8W
EiHbeaJrN+bn9dYaGb5uQGZc0YZTOQnc9pzrD1oXRjV747QeLtIilyytg1Mj
8/As6MvgEkUYvRAZKQug0qOWqN3uTmPLUOlz4ak35tWnr4S+i2NEm9UjZ6Im
cT9md5l7K+b+Q6G1ZxaZ0K3/5Op3/+XqbjkEQuEKLWJPfv7iOeZPbhhd+L7G
gn7zOF7+skqPeAxvMl3D3CS2PPlFOe6fyzaJ3sGetVo1dRDm5AiBMXXsIcCZ
aY8I9nyGynFqO+YfClWVrnKxo33WbbyfsGe5gSMvGTHfzPX70bvn7IjJZd5e
HHvmGZqjJa0JI82m7Z293BwoboKJL/NHA9iU7/9qNtoOXyvkCxO900A5htL8
YaYPljqVra/YtUCq98ietPFc+GFX3ulDJgLro6Lzq3ONcDPIK4Frdz4cmduc
YrJOAp4NkuRpcjUwbnF6I26SC/qq80qq1HlwPdVtkihQDhRa+j19/pmQyhpT
EU1dhvbcBXGly/ngN/ej8vuHFDhj+UC+jUqGCx6jOYGHPsGzmsyNyXPx/8sP
T/3LD+/+yw9dYvdOBlJpkc0HNZ+wzHZIIxiU/tlTDf1H835+xONG3qE+uKzZ
ApIcgh63TH+AXvAXnlIqIyrdkpr3sbURFIQCtp+TK4f9jyTVW6nMaLPQzW7J
umq4URgRXZhbDIfS/rANU1kRDAe9NyKVwRm+hr1HRfNB667LExKVHcn98G2J
ksyHuaYnvmfs0mGr3KawryENMD/Or/buyxh8eRWfGtNcDHNR2QYnu/oghEnF
ZWOSCAltFzb6ST9BQdFaWXeeCDQzv17H7vsDsQVbDVXC6qHjcc/7bcskYPWe
Sm53GYaMvuLimFON4HciP7GRMg+dowc6RL4Pwk+jHSaJAY0QUiqg+Xkd1w85
Ozy46QcgK20jOFa2EWI7RJfUN8iQL+cbvxzVC5eGaigRhPr/5W8//uVvuf/y
t82lCwqrG7Qos5UYL/dkDChz6Q8On+kGYt3WHfLYJ9NFYYJFJxG4zkpOVZ/v
Aifbjc+m2OfOWNqtmfj8fhJkciZ6Zyd0u45uu4d97syjOSd7YxgYM0H+QlU7
3LPe1hOJffZ5ejanpQ9Cr39R9whqA/+XKUEfsM81BcPzJ8n9QLfgumUhpgW8
8lYMc6mcqDHwhs5qUC/EcqbMVnb8goM+qVc/mTdAQeP1rKK0edDpyRglCf+E
O5uqCpcq+mCn7HsNvV9zoORvTsxKbwYHScM/DhNEuHSc9+3a/CyULRvbEGg6
YI1N0IVzlgQXdtTq+grNQsiLa82PH3VBstK38w5r8yB4ibcq6tAMPCwb0Kof
64aLvLZJBPIyyFDYj7LnT8NUdbzR1L3fsGvUNyWNQgZp1zO37WmnINP4VMlL
59//y98i/uVv6f/yN5seC1Z77Dn5tmIp+/t5yEhJOJ3xYxi4Pu3tztqgR0+a
mu0kquZA/Bi7TGLAMAjc5HEjbTAizoYnywaTsyDnz5tQsHUYLl3/IyqGPaMk
m5sPeGbBf9BDRvblECwfppQew569OlV6q5Rm4Oh6bJfZ+iCs0nk/uog9x7E1
b96bPg3SVXcg8PggeFB1qHex52z/mOCutUmoOjagu/hoALwuiCZ9V2oAXrOE
opdhayBhHq8keb8R7nU/oxhn9gFngmbWrpRVcH5o0dBt14X7/QYJ6WEi8Boy
Hi5qWIE+4ycGHRf64Uxk7ubDEySQ/9byZccc7ue3OboNXB4EZ74DAZtW5iHg
N7fnDsFlyOo4SVuYNASP+7PEf68uA3nLxtNQlSVwFy22WrIehonvAZulyGSI
Vk6gP3BhEZ6GmT16VT78v/zN9l/+Vv4vf9tkWF7ct06LhPY9kAq4vwb6x14J
fR+ZgJXddIJHsWfZYcXn0Qmr8K1qF8v5ngmQpE2MDsSe9xQcHCb8WIEw29DS
hI8TUGDMerJkgxnZPpwtX8J1TXKX18stp/D9BTxqZjZw/YA7/cM8+L0YXBxV
u8aBzcj8vTD2/EXpzI0gpSUYfmvNyn18HLibVYqVsecTBFaGHtNFKOGXtXrw
aQzGsvV86jY1gJEjcXd+Jg1SecR2sPN2C6RL3IyMTuyDr1Y7p9i1aNA7ZGm5
NbIf9olcSgnrwf1dUPNK5BcqrNDsEh7IHQblF6XX80ZI8HlfgGlf3QYwf/2V
L+NNBMrzD1Hti/NAv/n8+I+ZdRC6uFpgZjoGc9TyVLqVZRhOzBYXFVgHrhLv
+IbwcUjkPz/0apUMTC6a3PnKFDAo3LjRcGLif/mbyL/8jelf/rZ1lv/9Wey5
1OjBnM9XGkR0Cp3s9p0F9uVYpop1ehRnsv1zMNAgDsrCO/+Xs1DJtrF7K/Zc
l7uz4UACFYIco06ox8zCsSMbNdbY85GW5s83fmzAK/dMYPCfBZH1e4xx2LPo
kUv3kyfWwble+HzY+VlQdfvU17DBjq565pSvcK9DrGeIcrX0LBiI7I9e3uBE
BcKmjw2VKLDnI6c1y/AMLEfJXzzL0AAP+t+mx0swINktqSaV1zqA00K50T+m
Dw5vnamiz6BHT912qcH0EHzWs2HNbCeC7EyBeZ4GPfLfcvRwgsAYRJaekY3p
J8G4CK9EUwsdEml6w7ET1yHPyk6xpM7PA89aXIeKDR0q/P1SqJyVBAIeTKsH
lpZh9fC55s5lWnRrpuxV6fkZsE4hvdyygusHJ7Hg+Ie0qN02f7vL5Mz/8rfa
f/kbw7/8DU3RUKoptIjRNGIRiTAgDvEkz2aeRSgbedhniD2LKWkc1/5Kj5KG
exnPaS8Cve7ns9nrjMiY0a7DGOiRZ6aOrLzlIvQ4bv7Ehj0nXmzhdGyiQ0Jw
5/aKxSK88/p0/yT27DJdxP/Yig7NermZr+ktwoxKnnYw9rwWrhaWheukjoN0
R0KkF8Hm7pPwHOy5aU7EuS+IFh2zjECG8wtQOv3p2YHFeiB9c2wIeMyMLhvE
e/Jb/oZXTfwD2RF9UO0eNLK6nRm90TZQCtAnwp3VA8HPfhEhdpyNOTmNCZkI
K91Td5wCrjxX+oFuEigZP9iRo86EDF1K2yldMxDXc/t4/Ow8NH7zleBrYUT8
TtlNvhZzsL/PUdNtYRmE5J8ofrLG69hszxFOx3mQasz4/G6JDHTeEq03lhmQ
vMxglavCwv/yN/d/+Rvnv/xtgOEMpwb2PJX4KZTuITPycA9aKH+7ApR99+va
KfSocovxTkYRZlSV7lIvPrcC0juN957Enh8RFgn8X5lQyHdLz02Sq6BKOUpO
XWdGNHobwXLAhGzv7yeNqayCy/H7utR1VmRdPuqn38SIbOMFVa0x5ynLGULY
c3png9ItK0YUciIsUl96FU5zvv58F3tuH1cIiF7EfaOtWuVjulXYLvTGYHis
HuIKe+5ZbbChLwwdR9t39YMbs4vcz6A+MLx2wX8ynA3RP12v5/gwDmtB64nS
9UTYrS1+8e02NsRCJ+E0NTIDAqREs6ftJDC8d1sn7hsrCtzK7dRiO4/rwNbs
DNI80NjHMJCOsaL3B2YkeA7ice+tc6jB+/hPn6IKj2YWlLh1OUDvwRIoW/Kd
UVwkQ1pxd94Baxa0T0sp1MF1+X/527F/+Vvav/zN8qrepkIyLRqRnE2qWGJD
s1Fuz77tpUCqHDvlCva8NadduSKYDRkJWG4bf02B4r637aMURqROVxDdtIUN
mb9rv7xBpAAHf2XbOex5S/yXMmIyKwqQ8C7p4F8HR9+dN1Ox52fOKiGMwIq+
P6lkqpdZh+Ww5OLVdXZUz9FpsrOJBfXOGKuzSK9Dwa2H88rY87u9n9aMrFjQ
zcaMlV+862DMcvCV3kA9sGb+lFG150L999M4VGQHgVJ/UuyCbx882sFe24X7
FTJR32aQfhpOLbYWn64mwtmllOYnYZzoJf8Vk2L+eahhLDqR0kyC7lF9xZCt
nOiqLZdH/NIiGL9zfzE8NQ8Smc4Z9akcSKY1ZvAx1wrUdV4a3De7DLKN7luN
jnGg3yLP7O5Fr0JlaX5S3TwZfCssKXTN7Iil/qSlecHa//K3F//yN9F/+dvB
15tND2HPhW7xCo+ucqE6VZaPzwupkLysH0Ui0yPiFh6HwCVOROtuzdMuRYP0
dpDs/bFnubueFx4Hc6KJVbW7jsY06Kqww0kKhRkxukvlv9/CiRaUDTyu3KVB
4Rf9Ni5izy7j13eVJHMgC4Mjl18+okHbnJyI6djzpU8zC0NqHGhic6zslUga
VBHn6LiC+2jW6FfN7E3s6Ha+59TDxzToh+kk5/uueoiVMj7MMsWDJN7uShWS
GobhmcG47Z59oC4yq3YliwfpZIxqPPg2A0/uBwSw/iDCHx5muRIvHvRF1fVz
3LFFEOr3Z97TSIIsy13Xj2jzoOFPMyT7ByuwOUna9MDkPOR4PVTu4OJBpwZd
C5iJa2BddiDhE2kZ1m+N1O5I5UZiqZsH3yRTQIlUEOw8RwaF0NMXfyFuNJqm
fkyNZgP+f/5W9S9/W/mXv733CKHLXaNFFYGKHDvGeNDRyNuFR5JokahE8ncv
7PmnaoylVDoPum5wn5qNryvWNGLdhj07mUnS7fDgQU0POsX6VejQzqNH3BKw
ZyuarUoKmjxo081vJ9qv0qHeegZmXuz5VtlSihonD/oQyfG91pcOXWNJvmyP
PW+d8mB7m8yN3FPNLkIkHXp88OSOPOx5zY2Ou1KNG3k/18jdGU2HbjcsyDu0
1kP32w++Mwl8KDCtV/sirt9r83dLt9/tg4mDwu1n7fkQvSv9HrWLc2DgMcyp
XE4EqcOzW3OV+NC5ldT7kbeWIWbJvoyljgT0NvpSCuu8yNpPMFKFjwz++7ne
J47Pg6qfc/nPCl7ERr9A60bA53Y37fGD08vw2ipKwTecFx08adBWUEyF3ban
k2VnyeD5tazJyIQXCSjd2BYWT/O//O3Uv/xN+V/+th+l6xzC/pzKa+PZ4/hQ
dHnbt08O9CjzZ140J/bs4F/MyXSdD5HaBhaiGunRqr9ZZQGZERF7kCaLIh/S
Lo5WPIHPTwemO1YG2PMfmeSrPGRe9ChOckj/NANyf1USVUphRXyzLrxi5byI
wbx+04YbAxp0+KEigz2/NjU12BPGizaKXGtEIhnQ6SQaCfe/uVBV9zlkzItm
y9/2Vr1lQBc2i2ZqN9VDdUeuQru5ABJXFUym2TYKWgZOzwyd++C2keopLUkB
JED6sVuUawF8s77RVJfgeoN058XXCX7Eby9EefF6FUroNUoPVZOglVnMRSaT
H2lbutCyxq3DgOf8E6WxeSjr/5pR4MmPdte/MJozoEGJT06KtU8ug1O53Peb
WvyoOPUy9/UbtEj3vtJzIokMvGE5mke4+NHN2F1py5p0/8vfIv7lbzH/8rfq
olKjwlVa1HXybBPJWADN1PSaCR5gRKSYRd23a/ToqNCho6PbBNDP1BlWpyRG
ZPGc6bsZ9qyj7zszOsqPqAE25fn4XNxU4COxQGZG2ZePTpLS+JHi7bBjhfg8
bAs5l+mMPRvOSxWQ3fF77Zv23OvIhHafnnbpp7AjyvcaA3ZNfnQg6cyt5SdM
yCz/yNUj2HM+15EWMU5+RL8t+8q1D0yom//Y26m6elhMWA7+ziuE4kSzH0yK
jkN/WH77Bac+qP/6sW1/lyAiX8le21K4CLdGS1gzCEQYkj7t+y5eEOVal0yk
1ZDhzbnM6ZwfJCDEc4iJ2AmiuJjnjjNCNOiXjn5tP3EeLs2HlX3dL4iE76lx
78ilRWzyKSyhuB94M6rbeoEigIi/pfOcFuhQ38ymt5nTZNjfo3RdugKPr/1T
s4tE+v/lb3r/8jfOf/kbK5lBS/Nvzim1I7SFUwhZ8vuNeFOYUEbU93FF7Jlx
x8RIdZsgYnqlbWbgyYzKWpNpVtcYUWtROF31W0HU3yQ8JN3PjE4vT1S8xp7p
70lVNdgKIvXz7nf27mFB5Rb9TrLY89or489dCoJIQ0N32uIaC5LxYJR4hT3v
7wwMGFsTQHHlL0/8esKCqAcjFin4PHtGO+1LLhNAFOEebcZUFrQy/mJdtgbX
dcxef95VCaOzorz9k06TEK+R5fbnZh/c3f4jZvsTYTTavu+wsv0ybHvuRBou
JIIfh3v3UzNhpBoheLB/dR2USapnPCpIsDT6cIZLQhjtGDWmHbCgRXa7OzI/
/pmHrvHbhW/HhdDpPlsNSyl6NGhXXHh2fBk6BVRPGWQIofvJqd/cvBkQkWHP
cvgUGSTHp7fzeAqhrrfc0eUPGf+Xv1X9y99c/+Vv0ZvxXFihRZcbXH/klQuj
Qfnbvn/KWFC9qXJ01So9Ss32pkkJE0aO3Tc3JE+zopqQkY8x2HO80W+XL8bC
yD5K/21EKSvitjKw0MWeY6YfLaZuE0Z+m9n83+B6RC2b0tFFZkUjDqgnb1QI
hRzadifUkg1NpyZpGWPP8cxXl3+kCaG1y6oOyU/Y0CepPbLMSw0wbNcW5fj1
M1zrk6noDA6HTsvTKapZDfDwTfQ6qawXfLq2aF5jzQRfuyNstDSNYKm1/Y0r
symB8alko7z6A8hLeqy4gvtKCecM9o2mjyAZwS89U/ge4r+6Hv2B+TnCg6mH
ye0wvjPPWf1+HYTrUHOO4fUi01JZ6XJfCKlbVeR4fsf1YZTFUhEe9+HNV050
uguhTT4jB4Oz2dDmnmeUCMyvbWXvoJYJowm3yD3eRzgQ44WC18GYc24ue9G9
Joye/zY2aPXkQHkbV9aE9v4CbWuxLseRdri32WUm0isdVogGJXGbbAgbTI6P
aWk6oPG9lXJErj/IhpS+VUKDwDh1LlC2tR36y+KK2BO+Q65C6zf7axNgvTWB
P7K6HVytkrbr/ioBkzY1nybtOdjGRLp5rAy/1zCz8uKVcri7xtb8vnMJvow8
KSUVtkOHICkk3bQStowIWRnak+GLngjtWF47CHGFSsUM/wC7URqO7g0qlP1J
si7LbgdNt4/aa1I/4WuMnvcXXTo0Yil7+mhmO4gIfz/9dE81JMa52wz9/f9u
Xqr47vR2iP9Oya9lrwGznyuMwt1MiOGBJv2db+2QmyRIL/CzBo4/kXmoI8WK
xg09m9dT2sH7HOfAEftaYBq4893FgR3l/lTcUvQVP+ezN7ln1mqBK7Jlb3w2
Jzp71V3+Ex4vlljjyH1360BfklFMS/AXVPfusTg8T4TXPgMPoxVLoNg1Lbup
9w7BSzviy9/vmbLlVRjGj/pCN8u6/EvlQRj5KJsxN04Ew3rBDDOrGlBzu/4W
XZ6AVQ+RwAcjRKD/tfft44NNIGmk7f1AE/dPa5z9FQNEEJGzqzGrboaiMxqf
etuX4Lu+aBF3HxGi6eOF/Utb4e7rFc2RG/i8Xnc3ZujB++hWjTWzU+1A23eq
LXudCjMKlo/su/G6R+cPGEV2QPvzoERF7PNeE72BTBcRWnwXQlRjO6F07miz
F/Z5aP10pEgnETScYtefenRB7XW4V9zFhPTufog42kEEi3OMSo2HuiG9J2uC
IsmKNjdKL/jivtyQlLOptqcbzrUqlyhhnyO3Oy0G2ohQ6LF66LX9bxjz8hC6
jn1qJDJfNsa8yuOTmdj4b3jZ+yjnJZUbMSL3yd+tRDhxg7dY06wHXrf5ivVQ
m0A0kM5zbXUWlEv8XwqL/wTtMh8SUnAnDFe76NDQzMHH6wK/Ur3uA3XipnWk
/CCsFJB3lS3OQlno9xMCh1og+fc6ncH5CTC6MCUxNzcLLq/0Psr5dwJ/z3Kd
uvocBPi1naOdnYVrw7K1pVd6wGVAJF2sbQlc/ecjXpFmIdFEXWf/7n7IetRZ
dP86GbbeUz0RMT0LBfc3fxQzGYA9jpH0URQqeJ1xO06YmgWPrHcHGPQGgVX0
iEK+Dh06YzAdsBlzZ/X0P3U8QzBzKtljE/b88Ka1TeTkLPCr/ByLyR0CV2En
3hvYc82NqX0SmGc5BKoE6gyD6M0p63Ts+a6VZ0jZxCwc9ProlFc6DD4XY1vn
7dlR9thq4m3MJeRI/ox7R4BD8TvLPuy5dMtA9m7M1SJyeU+GjgAjNMnbYs+H
K7o/ksZn4aQhOt3UNwK5QpTTh6ebYIvCU1mbtWWQktvhdzuwEZRMvbKOungT
lqUlD/39nnJV+cmzdFYecFjm8pjWDtxvFRttEl9ahtN/VlrOErpg8tDdorfn
JsCJ6esfhfll+H3L7mEQsR8c55/w8qI5+GV6qmAX7p+ejG4dtfQagtO79+y5
2rIEI3qr37Jxva9h9kmf/u4ICKZ4rYjZkiFq+WzgO1yf3tN62LPCSISr5Y+U
7pCpwNFn0lcztQwRgarxTbqjQJY5f1Ide97ax3Pz79+TZRUCWu6cGYMnieCR
8fd7XR9Vfkfj+uvIvMPGlf3jwHc4ro8fe5bQWlmVwVziMsfVbXPj8Ke9gs4W
e05pG5H9geuICY/rux8+n4COu8M0GdizyWHqDRfM471uJuZJT8KUbwDbchYn
4uJ92LsX84+GGWfDEiahYWwg/QD2/NDA5/wsPift3+XFbPBNwVHPlsNS/U2Q
Hrb8p2VtHQ6xHjrP7dkCNg3tt3ck+hDEb9TvosH9zO/cI7e29tyFvO2Oq1Xi
g9A0mOYdurQOZlof+q/F94PUi9ZKw/+j68yjqfq//++a5zmSMpRKIqKklP1S
5oSQkiQRJUpCkgxJExEJlUqmJEllSsYyZR4zz8M1D9fsuvxe78+6777r11rv
/nysV8d57XvOPnvv89z7GIyC+asfbZ4zFIgnKjDIcAyAjZ671swh7IefXuU/
O02BZP7Jd1LaQzCeSbcztW4ezO8lNDZPUqCjOcvna8EI+PhfZS2wIYNZQXZs
5gQFzMPXzueljkGszSP6E8trcFbj8FDbOAWeDn1QDNaaAFm9SulyDVp0wOZc
vQzmGu6/93GHTUKS0eqYHrYz9ymFrW/HKDD/8WoC78kpuCTwYTanhRGR9tGJ
yWAeUvas3rRqCmpLRCo3YTu/uxJfWT5KgU1bDryV2jsN06EaOk7Yzv2M9BQ3
zE1CLt1JC5yGpM95YrnYzvJmA/G7Meea6P5u3TENu0S3q9FhO68KVT6eGaHA
u5O/hddtIcGPouqTAo21ECs/nPSGQkBBHTss+ZyaYWaMPS4hwifv7ndlThoa
WjRaUNZCN+cMr46p64ps7AXlbWJvvHBeLujjdX2yvw9ULURHzh4dBeLEDs5R
HA+GeeczhMsPQ26LZsaYMgnG4wPXVeL4xaBv/msZ/zgs0gX6ctXOw4E9v3Jo
MJc+0rNpC+MUEJnsli9dIMPKppV9dgsE9MM7Yt233dNADmRhPrC0BqJKe+MX
5glIVoz3k7gEPv+ejXPG2M5KA0YNrzC/fTPm7fExErD5m42OBNGjvo0qr05g
buF16LZj6AwMgozlRWznZ1of9DdgLs8bc//tlllIXciort/MgpI4DXOG5ghI
YkNYB+ebWRjfMJy5G9v5trPNx9x/3rPmy9QHsM6BY6iOgR+28ym/l/dfYJ5/
IC2XcGkOJO4yEmtWuZD46zjRW5hbUeoEErPnINqpOt6tohZiin9V11DokeUz
97dtF9v/9MvfoPbL91D75Z+yeQUfQnfyanS5mGhoGJB6bqj50WdOf/ruf1H7
7j2pfffrucs+Kwv2Qhfv0pYsMj2SLFtVttlO/NN3z07tuzel9t1bCr7ja9YY
hfbta9YblnG+9EJG5PfJ8T/9+GRqP74UtR+f9tHO9rX9JLiuSN88sUiPCscv
VGye+r8+/VBqn34ktU9fmYWx+kb1PAhvvs20Hq93YQM2iw+kP/37ttT+fXZq
/75Ev16mkDUZ2qdfGrov0CN1mQ2SLCyzf/r6H1L7+h9R+/pNVGzLNy+uQfbO
9fO0eL1VbcjR2S1zf/r9b/2lS4xtUazrUsdxEb/AZNw8PSrwDH4exjH/Zw7A
DHUOQDx1DoASr9CT+/j66TKffGiG1zucq2Mvx9frv/MB3KjzAU5T5wMo3ru2
lw9fV7srs7+J4PVLdw78HnRb+DM3IJ46N+A9dW7AfQOpdY/w9bZGlhIYm6NH
5yVz9KeZF//ME9hDnSdwiDpPoKit02j6Mhuyt7qiWoDXy4uFlpy/t/hnzkA2
dc5AIHXOQOxn8itdfH02Pz7qH4nXZ3qZp76aXfwzf2Ardf6AKHX+QNam7tev
8XVraJCW4YHXW3b9UFExWfozl2AndS4BLXUuwYJ0+Nuw/FrQrrvxbcsqK3oT
VPolXroXhqQLYoZZffPU9qYurq2xorlqh50c266Acv53rWCuXrgnEPlRaoUV
bZ5prHyWNA7C8ava7DAK7AVcrp7LrIg/6R0DWy0JBBUvvvRQJMHXh0P3Diyx
ot105l3O3+dgxK5I0LViHsKSvAX0FlmRQXDfUurcAvz0v0sMtiRDlZDU7agF
ViT+cELiScYSRGflStHOr8ETGcZNIphb/5qxvb+FDPYx/s+W1GiRrexV/2/z
rGieS8WLz2AFrjv36/z8Zy6B+IuZS5grGOt/dNWlQPT5vAt2+HcUPS3kswPz
65MKV+y2rIK+95FXC+L4d1QR1JqdY0WvvezHU9pXgcuTU/4a/l2kNveFlmCu
2Cz+ntVzDV560yS1pXIgn4xqz7eYa7jtQ8MMNGgPy5WzB7Cd04gQ64151nFt
ji9qNMi66l7jjexaeFBYLa7xTx09JkXffkc/PJqPG/bS8c0T7fWb/qfPpuaH
fepLn8swFbfsGcHeCzK2NwvO4vxmyDL1ftqNKdA6//F7jvIojE0TGT8vc6CA
y2bj4X2zoFjP6kTcQwIi94CQ1RIHci+SAG7xRaDZMMvOWT4Plrrl2+0X8XU0
jHbWvVgGL6OpNrNzZPjCeV8hfYEDeYpeeVgauALPH+iULs2uwbCdXIkM5rFG
J19qYftc97hW9QDb2eLu4FzhPAe6fjqq6Oi1NSDZEcLOYzvX9hy0dsJ8BM3N
9eH9vpg71i+A7ZzW9KRJFvOhB/wXjbNpUF9a+XwytnNJvOqmpTm83+emfJpb
CCjVouDubmznZ7/XjpdjHntCTH/Cg4DULWluxGA7X+BQdojFXP1t1ce0cvxc
qol2YMZ23jrVvHAH869fPg+589CixmBd323famGTY5qFvBc3utamNRGwbRCU
DH/SeNzyzTN+sXNuDfOgm7bN71QvgeoTi/fcrL3Ac0mlR9OTG/Ge/f5FUYgE
jPTfZEqURiHCxCrg2m1udMQt5cv2+XmIWH/6zhUFEpwvCLlY7IH5QsRw3L1l
4D64JzH91zxsMIkeU8fcyG2MQgQKtLBedJK1IMP3d/xZg7e4kcrQAYflC2sQ
2G7EtDCzBvwsGWfeYL79peLJO8E0qIixLl0I27lgddOXi5hr947xIW0CIuW2
jdBiO1OKY6oPYV5x5aqIfx8BlXzWYytsYkRq25IuCGPO9WTgNsmGFqFtfLk2
2M7Tt6MV19y5kTs/X/OeZlokO14hRrJjQxGexAwi5pUC22N+H6BDP19KO1/G
dh46eLChHvNvGdbPfYLpUG3hwJvfFC50/OiDwh+YS7Lbmh/ppENX1hW6O6fX
gmv4oTVY40ExP7ovrW4ZgmjNgUcdb33zFkRC8fXMg6pSX1fuN7IFRuPezUNM
vXD3SF7h2VUeVNqz5X511gzIS0iyiCuOgvqDh1yPKDzo6ieKTw7zEjjp/Fzk
lidBiJ9feNsKD1L5Xm+oNLYC6cIpoo6l88C3udDBBPNW4ZqWhf41uPDxMwvH
WTJccrJnmSHzIONtd9WfihAQ0+CQ0jJpDWRXCVcSMH/KyENzFl8nQhvXLicd
oUU8Xo3WVzHftepwubmFFtUph5vHPsZ+Vri96jDmW3S5O+Tu0KHKdfZD17Cd
F+VUpEUxn3N57xXEg+Ps6EsrItjOX/eNbqDFfJptpFQc//+KvpfsX7Gd92y5
OT+8zIMqvGiMcvHz09SNkKCA7dwY1BzeiLm06QX6YycZ0Pv6C4ux2M5eLZ92
FmLO/VbHnu0DA9o/FJ6nkloLP0K2Seh68SHFumN96eIjMBb0Nedivm9emt/K
+BrmJV71uwzeXYAtbpDGxdgLnscz2Jw9+dB7QY5VrzNz8IY++O1PBZwPTnu2
vL3Nh5I/qn80EyaD88nu9Eo5EjQQ9vdNefAhF/37kb+O45/UimJ3oGQeFDf9
vGaLeUTT84cEdQIaOiFAnD1DBpvKhum1W3zowrBE1bZHtEgCaUfTYTtPpRmy
fcH8vG2D2z58/di0PGNWxXbWfH41wBXzxfIu2qt29Ei1lY+gie10cB2ftBbm
+w4/gUYxBjRsnvpADNv5jJHVoS2YV9vPOe/MZkAbmmqymsRw3q2FDjBgPlEm
N8JxmBFV3nLUc8Z2Ju1atBpz50OzFxUt49IZUZnXgMDKV+wXrqx6N2E+aWY6
JbiJCcm2q7tfx3YmzQt9LsLc8JSBQP0NJhSyb/in3ZdagA+/Vk3W+BHpa532
R9ExGKkQLOFq8c3rqbceWcO8rKrTm0/eGjpLRG640/fCAdrAn/dX+dHEsS5D
zdV50JRz9nm3G8ddl4qLMyn8KMo5qopuFwXmLMQvxciS4C7tyU2MmFu3MZd/
bKNBWS8GzdcVz0PzSEaj2wo/Ohmicd0vnBZJsvXuI5qR4f1SiTkH5lkbLXZm
ztGhWzlct/mm12Bu4YxkNpkfbX/zmcTJw4DOWDrHNh2mRRG2LJs9Me/mSZil
IzOg5fbewZEAeiTqZNt3DPNrrHrGbnmMqF0tZLH6NyNSiuwJ2465BVReKLZh
QqXzC4RgbGfyqOFTZsxnOL3REo53UkYsx/ZiO3/jeLk2scyPvm/1qvF3ZkY1
bJJFhdjORxx3B7Vg7to4cLa3lxl9a34peRjb+TyDm3EJ5n6qnmdeqLGgbMUs
7f6UWhAIFM465yWATHWCglo2TcD68NPBm+h6IbHzLOGFpwCKTGE0kIhahFTL
qsgi2VHIjWnKr7otgNzXHEbS0RrUpr15/mQXCWJMr4gKY75kPtl1gxPfz5NH
4miK5uGOS9LNRx4CiNas7gDzCB063b6Nr/80GQY/OyoJY36csCNN05IBbT/s
ubBjag0kb1VnFt8SQLvrxl/3P2FEJS7pxo7YnslbwkTuYe67qdIs3J8JzT9Q
EX2C7Xn9We2UEeb5VxSlNpxlxn6y+Ig3tufWo1aK0pjfaYw4fY6HBR2v39eq
g+0Z/r5Agh1zZfMvNX0fWFA15+mxhUtsKLDHv3TaXQDZmX+PuSbPitSG19If
Y3tmi40XtGEewlt+PCmBFUXykOl5sD0fU3zX/cJctiwHLHnYkPMzabe3wj3w
zO2mkWRTE1zxvKYuHZcNR7KdDrUeHgGzwKeFneVNkPNj/cGd9QUgUR968kHq
NIxXxw9tL2wC7Re/lj9YFYI7Q81HM815uPFouCI8twlmOBZG1E2L4XvrUxX6
1mUoUrnhfTGrCfhOvbHiGSgBV6ru0YWqeyyg6h7bo9MacrXo0VgHd5/DlybY
PdD4jI+9HC4zGjqTghlR0dSe7vcpTfAoT6vN4Fc5GNE8XNjcxoxWHY9qSH9q
gh50Pt7RvgLILU1SxyXYEFfxk9GBj02QpVAy4LNcAZWv97267cCB7l8wSilP
aoJ+2ghd0xuVwF9fdDghnQuxuFrrN3xogn0xu+x2dlaCpqDB4GnBYQh10u9r
HiTCwhPzNf30Gkg9sKydLjoNcKG0KaWXCPJXX0Vcsa+HjQSucYmvc1BgZW2b
1UUEEosryndvhBcbtnzfp7EMUQ9PXfLrIEJyeyNvlmATDFF1iZxUXaIgVZfY
rxPIdF0L5xH1l9Odm4ngVNF/NUekDY6+CTRPCWZGE+cGXqQ0EWGZfazGpbgN
tjHsbB9qZUV8v54bs2Du0EraoXOqHfYYffq8SQLHc/knKG6/ieBLXt6t2twO
nJ4FafoOXCjWU1SW3EgEZis5nevaHcAmftwh89EUmD/Ycjdjehpiq1JuF2u2
Q6X9kaxKkTmoeb5lp+jUNCwe+OAi7d0FlS5Ox42+LEHVQxpD0sQ0TGfHcVUR
ekCAqvfjper9dlP1fvnHkfMBLWb0Jr+8bnB0GjjHGYlBb/qBxi6p43YwK/rF
daXhCebzwdrDF7gGwEI66cn3VnaksEmtXgPzyzq+DDbXBmBTqHr37BYuZLGf
z40R8/Zg3kpyyQCcoOr05Kg6PRaqTk/4kdPGM49mgWnowQaHqQXYP8MTcPl1
P8Q1NZSaiixBJbtm+47JBVBNlfTlNRuEHKpe7gpVL/eVqpcLS85V5tZiRWEn
qnhfY07zZPez80OjEPPd8PDJYHZk3RC7chzzge/iRvEOY/DgJOeBiFZORH9p
bZUL8yMSH3hV+8aAQtWzMVD1bOupejbTsLVovUeLcKrv0ga7SQoI1YtyxYeP
wiaqfmwzVT/mRtWPcRd41ExpsqP0K+McZzFvk3ryyjFlGpRD03/tD+ZEpzfG
HtiA+btrvG/VyNN/dFzLVB2XI1XHRaLqoyhUfVQ7VR/1cedcWIsmJ/qlVxQZ
grm4yX2+Ee85MP6rXtFBrVcM/VVnMKHWGR7+VU/YQa0nRP1VN3hJrRsw/kd9
QOs/6gAef+X7nNR8X+8/8vrK/8jfZ/8jT3//H/l41H/k3Vf+I782puqgWqk6
qMdUHVTuf+TX7zSdlNyHuyGNV23ADufLx2l6MhwvjIGmsK8fl9AIVLRIZ3zB
+fKD85kunRYkoCXZKbyNmQamciElS5wvG/w0MQ64OAcZY0bFOfvnoXJP+A47
nC8LV8oNmqcvADnjyJ05vL/dbCtb03Be/JPeijfCbwkCM55IB6jTo10KRWHX
cZ57T//4Dgc5CkgU8SjuC2JE3pSCU7sxN0sPsHvItgr7VZpNS5rxfZ3J9GsZ
563TpMJ64dJVqAjJ2XJkMxsaucrDXYl5aJv2+Cb7NUgY36j/6TIHYq8rl4nH
XH0XzzHelTX47NxkyJXGhWSukVLuYs4gePhm5iEa5JeSPFI9OQStV2OKN5A5
0BetatJA9wzcW1xW38o1DaUXEl99xXnrG+b1rXesFmBzvdqzgLg58F16qfIO
563yZQTHNZZlYB36Gc6rvAyMN5zyenB+Kq7Na/Rg4wp8pOqIhqg6Ilqqjoib
fmdckjojapxq4UKYu77z9mZ+S4PqE89rHA1iRmK0PD6MmHPIiZHy2AiI9xBU
1TWzoie0fkG/cV55qy5i3vEiAbV6/A7V2syBGCe/r33EnO7YwsPUbwTU6bL/
QcplLlSs+VrJH3MFf9eqBwRaFGfdyFnoPgW7Bipb6XH+eE/+qUSWxhIoB1V4
WvLMwbzp/GVnnCdunrbrdD66AppDbGel3y3B89EkcRbMVRa0BMXjVqGAqs9x
oupz6qj6HAo5MbhCnRkNmt15yoK5gqPDkmcKLdIpf6l0LogVMauVWU7hfI1W
au9L1fV0yOhGzkRXMzs6Ea6zqw1ztucGl0Su06HHr2SFDDZzofIvqgK/MJdu
L8ox/UmH/AwT3A/fnoXXswZK4TjPunLohkm++yoMxV4r1OBbgpsfgrW3YH7u
sInR5yAa5EjVsQxRdSyPqTqW1v2iHqPqrIil6EfbHM5rjufMVnkX0SOHB4YO
LkHsyDH4fnwX5jo77FM1pBgQRS2Pe6KZE3lwpfyqwFzdjnJgpy8D6qfqTAqp
OpNdVJ3JBxU+vwtei+Do5nUQMN+zaNsRX0RALVRdhz5V16FN1XVsZ4zYzKLB
jkR5uu37MTcWPWcm08WICtRJ7o+COBE5YvZbDeYDPKv7KYgJcVH1FVFUfcUI
VV8hRdUtKFJ1C7FU3UL3w1rrrRqcyF3+3EgD5hHHy5OrV5jR/d1E5w0zUXD4
pQun/EoTPGcqaxlgDwSf/ULxoxKf4XrD/XdWK0Ro3nP8oBchFmKp7833Ud+b
l1Dfm8/Oh2tUrnEhkeW3XBk4zkGjucwlA5WgFhnAuxr3Ajr0Tu6ewHE11+fH
23STCsCa+p5dkvqefSv1PXt4zYltx8Z9805xVg6uYV5bwTD/aeg8rFHfvw9R
37+LUN+/f6QdqOz+yoVem54xKv8nLi0eMDCgZ0MFZcnEYOwPtKNbD2zPwHGg
7euf5lt/AZ1R4xvn5TKIuiAyJjJPhLY3l46dPZcNOrQcy9wtq5D9ApnVthHB
2cbZ2NO6GQwC21R60whI7f054RutRHhWf4HO2rUFPDnaRC/JF8MdroyEkyvT
cPLh/pRC5R+wQU7/42ePDtiV3xhvvDANvh/CBQNZ6qDkgPNeT/VVKB8a0mXH
8QxjwxT/Ms4r7s4wlSnaE1DxZxaWk+PTcOl0cnhpUy9MhH5TfpFGh+TUJt4W
4jjHI+HabNqDPrAdWHAnORXAxmY/j+OUBbA6UBOxG/0EU/HnU2TRNpj+ft9H
dXEBKD0p8wZnf4O7r6G9ed4gtLazCEbPLsDWQpsXP0s7oc7l8krrZwrEBfFp
7p1YgLvyIkp+uUToPEQzdnczAfVqnT/gOr4Ak963w5V7hmB9epEajT0dYh6w
Z+oYW4CXNttlXOqHgXXNesA2jQFlcC96WmC+KEEvYxc1AssZj2Uuen6DQqEm
7Z2rFCDT9TDGLReAhTXrok1RMzgq+n/av0SBuvW6TqT5Fji0qTvU7ekATG92
YDk3R4F0/w8ue+/3QslyrdNI/gREi1/XTCJRYGz+5a6djoNA5GXm2iFCgVnd
QzLWExTYr3+ntMNyHB5tDxaubKZBu4vM7z8fp8DqQS+Fh00T4KDzzc9yMx0K
7Z0zWRyjQLRi9iI30xTQU4Jc2y8zoGmz61tcMBdcx1O0B8epu0uLGNTTmNCK
1gdNZswXDC8qOyxPQaKE8LCdVArYCpzh/mcO0ytji5ro9mxgzv9Ret/hN2h6
eXqvpxCQ1dfk/eYN7WA4kHCB7mI/qI4EvBMkE9Bh7+5X8xcHgHnK3SkubBz0
HSg/o5YI6LV6lnaB3gh8U/j6QstyBoR07RkiFvHvoL1AaR8fhzKDVG+7Rysw
LCGSr4vjK0OVZ9E0N6bhZbv1IBf2c68jx951zxPQQ4mBtpPmJAgkdB7LbaZF
sWlldv6Y779l9Nh84wwkTU2ZHtvMgFRz1fw1ME+/4+Z2JmcGVl+kpBZdZkI0
81Z5HJiHf1i9QdSYhW7FRF2ZNBbE/kpyQyeO0/R0n84W58xCXGFkIc/Tl/DQ
e8opb40ecdb/VmpX+gy9fN+rbdc3QFD1s8lACj06ZJN332KhE4IeMR6WOdQH
z+7LZd4l0yMLBj1CFcsQ6Cl4CAfYj4FI9LTyzBI9SjR7xJNEGYcXpY70mRUk
EG2V+Vy3SI9q7eQU3WWnYS1+TY///AJs+XH6Gh3m7umZpSYdJNhK1bHTUXXs
clQdu6BJ6cQxdRr0+enlufl5ekS4IVRuoj4HO5/5LwoE0aK+9JvnIzFP2sRS
+mbHPIhksxVlNdMjSpFGoRHm7O0eVR+G5yHZ2dDjyGYcd5LaNdZjvjabnnPr
8QJI7i/amnmZBfVkDMYN4rhLPezBQMeGRXhB0fmyKY0NTYaOvMjGvKR8pWNz
2CKwU3Xpr6m69LdUXTqz8MOT7lZr4OaVki7zz/sF+6rjQuRluMZE4zN9tAzc
JadmsnB8F9Jy9QFs7wISVV/9gKqvJlH11VI/nw+1Va/CJ03nx3o4DlEcdz3d
XEyBXvdt8yxfCEh11FqtE8cVlgm3cuYl1uA0l6hyRUoRRFrfo/H14kaN+6VA
o7Ed3gwfitmzuwPMpzSM33pyI7/TVtIW6pMQQNUVD1B1xe+oumL1YP5qxYOr
0Mx3XfEbfu4bCZyN9TxCgzy69WSMcJyi/cwkxANzd/nUgAZmAjJOkHis/4UO
dXF43DiGuUPEcSenjwS0qz5CuEiwAJzri41j1niQYND20lSLFjh89Z6JXm8r
bN1qsKF2lQdx70sbpvBPwToZvsy814Nw2XSBOEPhQSEzvhYb7sxDd1v3xccJ
FLih8OBTBX7uM/zYMPjzFQHVJqxzfC5CQGmTfrv8MQ+M2PjGyp0WbT827J10
kQ5Z1U9EnMJ8E+PkI2Z5OpQpGR4d+IUBfbbij5XDfI9Mku3RSjpktj7O8gPN
N3hY1mSU58WHEi4m+VwvbgDuOFanG6HN4Hf/VtGKJx9qlA8u7zk1Be8LI+wm
XAdAns2HsBXzB1qsEWeiF6BnpWKxIXYC7hm38J+9zYeYz+nF0xevQFdkuWAv
PwWOGuim9NziQ7m60kPKJFo0vbrXraOBBrm9W6S8wFwvq/6KJJEOyfvydTOK
0qHkdf0x1ph7Bl7Z/fwLPQrdR0wjX2RA4Z9Y5vdjftjgkrLOWQYUMl87WPKF
CcWxD2QJYk5Zpg3dMs2AYvbW7LqQ8Am+1SamNa3xI3axb6Y1vFUg7bvT2Ufz
N8hbez+QwHyDl+4l8ytT4Ima1B7r98ODh65Mxqv8SCVlPOFK9CJMKmiXT3mM
w6J28WZ/Cj9KkYsPkji/CqT08QxlnIdZP3h0rwfHLVNfS285Hcf+6dkD+X0+
K8BWYC63SOZHkfvEcgcRPfog70gn5k+DmhYO0idhfn0fff9mfQbUo2soZtFI
iwxDvN9cw7y56aaahCwjig69EmAjyoCM9pivHcHcPoHXvX2UEZkEjmgfvoTz
JdWXkaKYR6x4kJgfM6Hg6aFV8hcWpDO3h4EWcyN/QrDOemZ09vjlD0fI9SC1
wz9RC8chR3fTZDqewP4/pCMyWLIPDhjWf/H2FEDcZWnVJ+4swUHS97EzJ8Yg
ek6xLuO2ALoXRRp5NbgG7iwClacLSPBtbtaEGXMJzWSz3mO06LnxiE7OyQVg
u21LvOUhgFyHT73m3UiPJqm6zW1U3WYXVbe5mLWnxlKVBu2q4VfNvSWAPiVG
zRt+YUTjmxm/p/nTInXbzidemAecrU18/44JeRSOO1U30qOLo2bFepirjSYz
07oyI/GZ+JwsUSYExK9ckpjnGSwNLm9lQWG8t2/5XGJBtOFzucyYbzOmXWzI
YUFJwS7eO7+yIZPFoNkJHF9N7aR47j3Mily+maaWj3WBQK6gwc6WJuDc83R+
n/x3WFaI1phZJEK53JGfXlVNsO8lY/vvunzYk3DIJ255EvjZA2v7iptgLN2N
hU7nJ2xzKFs3RJmB90rn3kNBE+wSpGnVOFAExPVvTA1XFyBW0vbJWHYTHPh8
W2rhVzEoHKjVj1olg7BcYJ7vtybIrsrsc+At/dPv/G/dL59a9+vVnfIMX6ND
WcJRvZ++NIFdKknq6FgZfBY7Txu3hu+L+qcUwc9NQGfCTNn5tByOJm3YnLLG
hPqXzQUzPzXBKl2RxpVtFdB86vW5b2ss6Ct5KNUvuQkaS5c7976vABbKLvGC
NTb0eNEux+1jE2hYDd9lF6mEkYzTZZwkIgiXfjvrR8RxVZJkUMTeGniXE7jP
fG4SNp/J5o7qI8K9DoFbLZ/qINXpa2ADeQaau/jGcruJUKFtnRIS3YCfL81z
8SsLkH3+QZJ/JxHOqWZUHd7zGzrrBjpVKWSI4zGbrGkngvHkR0ZLz6Y//cj/
1v0EqHW/ux+ldujg/WayfnN60kyE9gNjYgF0bdDXdsPmHN7vntdOPl1NRHDt
V1EJDW+DfMfMPie8X9LK7RB1zFnrFSzYhNvBf+qZzR2835A3Qvdzf+O/K6eR
5vkE860G94JwXiBCMJPUxFxfZYSfsNwOd5WlVfdOTULYDa/kuelpMHp8Lnpd
VhvQCHmI/lqagewyIeabU9OQ67/x/Nt3nWDb/Kp5bXkBul6W3zs5OQ08zi/a
4ny6wca6r2qATIYUvYuLzjh+7j3u+jnlZs+f/t9/64Fy1Hrg+rqnxdx4Xxs5
nn0gjU5Dstg7l9nH/fDkuI67NN4Xl6OOQBzm0d3hb7Km+mHbo7ZvR/C+NBP4
hCwxl/lwlrKoNQAn3BdsTuJ9SYkQOLdiftHV57pKxMCfvt2/64F1mu9Efy3M
gPTPnHWRUwuw6+P6M1Im/RB9IKH17NICbMq4Pnd1cgH0et6psw8PwOOwG7se
L5NhakOL4T0ch0v0W9zbuIf4p6/27zrhdxlVmcFVFrTOwsEoAXPJ/EWdsfpR
iKG1FWfA5/+x2PiTFeb9Jp5sKdpj4PlIz0QUn3+7paTEdswZOfx13b+O/el7
/btOaFJakFq0sAAtR3ZUBk5SYMvOC2Im+O9+knVaU1oiQ5WJiHkkjrcN6Wo+
O0+M/ek//bd+eINaP3za8SymeJUN0St4MNhizsg6dkQ+bhr6ti6cIv4z/y1B
8PcOzLnTUtlOE6eB7z/qh/dFsxVGFvB1Llh3zQxzfvt1jObG03/6Lv+tK7ZR
64ppz/2vf8LHh/rA4DDMWSP3j845z/2Ze3btP+aeqVLnnkn8NffMkjr3zPav
uWdz1LlnX/6ae/aWOvcs5K+5Z4g69yyXOvdM4j/i1X/noSlQ56Fx/jUP7e86
5L/z0F5T56FJ/jUP7RB1HprvX/PQ2Kjz0Hb8NQ9NnjoPjfaveWgF1Hlov/6a
hxZInYfWS52HZvgfdch/56RpU+ek5VLnpEVlqeaM3euCH+YnmRJWWNG45/qL
WZMjMBNt2MZbSYSaqKWJDWRWdCInZX6v+TSckXv7ktQ4Ca/zWEKal1jRfEtP
DejOwo6hTT6ZEzNwWuWKadciKzq2O0U+J3QeFOWl9HOmF4DuVoaDOOb3g+y2
LNsugqbEqKHYLBmyf5/JCcLxdmITf9mvgSW4dZjupSG2W1fwFcfb86zo1gOW
vnPcFLhbXDJQscKAFvQ0zFUxN5JmPElqoEDjkbifu7HdOIInkzkxn1vVFbrv
swrBoXNJfthucsjKqm+OFVlYtPDv2LAGHVPMfBUUNuRvMbGSg3lu1Q86jug1
eJKw7zUTtk/ycJ/ZK8xZJt4f7+WgQbc92Bi7fuHngaqGkj6ZAwk90X9kqz8D
vvun7qTXTcIDW3NOxmUOVC502hoC5yE6bEvq3vEZOBag+JJuiQNtnjlsEbRu
CfII8vxW2B9tUxLbfGiRA10ioB0XhcnQYpIbP0UiQ6RNbmgszhcez0a9rvix
8qf/8e+65ebMzucu2A6RGhfMtDC/HXQCPgbTIMPjy079+P5pL1ony4+5ktqx
aY1pGmRhL9GB/ukzbfzxgzjHgRL3imxvV8dxvtuu+4HYDmwryV4FmDetvbsh
F0xAsnlsejUUDmTw3nBPFOaCsjcPJjcQkEef9lpu9SRc29vFuwHnHbZSC2vK
NYtwZOZK/K/RGRDYNxIf6sGNrh3MTz8dRga7c3EqgtjPuizyHZTBvCnoKqmq
igJRetZzv6bJ0NAjc6MD5x1JzLfFfr1Zg/z/qGdOKufGhv8zD1HebiMH5v5y
FZa/3tIiSS+DSyv/zPsarNCad+dGLBffEGJWadGQm/Ch43hfxl7xyb2Yj3Gl
15oep0PrJ4NlnuN9/Xz//kMt5sytpu9vvsTXWW6nkPPIDKispdAlrPAg/8gQ
BXHBVZA6ZsTXOr4ANl9mnx3EXJ7n4W9BHP+1c1BeJk2RwUSvyGAY5yO1Slso
FiqEP/16/9Y5A6h1zq/ue0wz8XlmtbIRF5dxHvRz/aZLGfToQYrfAX58nmJZ
umX9mL9L4g25w8OAChGL6nl8nodCOM/XY260/Pq52nkcb/9V55Sh1jnZdd4n
f/hHt11A76nr8U8eNJZT9IKAbBYFeyImyXDYvfnHHM4vZuO3jzYn0f7pa/u3
/qlFrX9efUHr17TChk6ubuMlYn6XMJ6VWMuIWLe8CtiJz2dv5OjBRsw31qdz
cu1g+tNf9m/9c5ha/wz6UjsXOEEGM6UL32gxXzVTStYXpv/Tz/VvXTSGWhel
3WLNP4fz59Z7FcpNmOfQSbG2TDL/6Z/6Nw7voMbhF//qizlC7YtZ7fz/+zt8
qP0dNFm0Tqw4Lh1SZP6o10oElso95wwetkCr7M3TtReqIVRhZv7H8jRc9nHN
mG4oBpYnsX6SpV1QSVPFXDU/DdV7uV6LFNaB1F99De7UvoaHq3etAlcJaKSM
ZU0G86IjQ6iC0gsjL74YFK7SoS1z4p1fcVwk5tb1KSmiD0S66hN/qFZDU6rs
UxHyAuifEmDa96ISDgVIHd+d2QUL/O2Du/Dz3zHpESc5sBmidsoWj/YT4WK9
K6f6LI5nDphesHrUBZZ/6f8Dqfr/ww4ts7z4fM5mzhjsw3zT7zD6QcVhGDKo
7DTF5xMqVtiXha8Xk6M7jtrTjUB72dW+EBy/HZt9ZnIcc6LR7mdNqSNAHpAM
mNtaDayjO2M8yBRQ/Zy3uU62DnrjD04/TOyCHAv97S8WKKBidaNSwrQTrvqr
3F7C8XHSno72yFkKiGXsSnz/sA/k162A3uAkuK48d75IosARx0G2sqpBePuX
rj6EqqsXEK89FUEhoH0WxugI5k+aHN/jgA22C/fMTFLo0ITLx+GfYxSgY16Q
4903Bbms+u8U8fkzTvgdPoV5qcDxcde4KdixIn3OEccZV+k+blvBcc415hdF
0ozTcLzOovUTdzVccCHljuK/M6l/xwaeNsINp4UsjjddcEKduZQeP89fddI8
9+fphR7mTbejcBwfWO3e67lMQNvVVksHjhEhym6B/XPPJJzt1B07tURAuTd3
jHgoj0L4xgrW4ZkZQEk1Zp6LBETsPrNfC+9r8S99+y6qvj2R716+CD6PXZf4
uhIwLxcZSr3dQIKUuHsp9/B+f+6Mvm6L+RFF/Ud29jNQEfaspRXHDydapMzk
MC8Wnz/sheOeg89jvovi/VZOG58lYO4zGiOgYz0LvkKHv57C8eF3+YDmZhyP
pSkHJ4aUzQLaOiVmRVMN1dnVQ+tW6dEu2TaZ+IVmYDIV47/5rAvEDjbrHFyh
R507cipC5vthecM5g64GIhBeV9F8WaZHR+ybXWh4RyFaRFjjYsck/Poaqe+z
RI92D1ZVMyZMwoeXt9V4SDPQLjW2P3KRHrl2TiuwRuL4fbK2Jh5fxy6rH1wm
cdyVMK7VK8k8A0Z/6b3PU/XeJ8XWTsfj36P+EzrzeZ4eXX/3oYg8NQe1iUf3
iGD7ON1ZP+yA+X3CFvW8t/NwriI6yAvbZ7B99sRezGd+5/++q4zjD8kNjtU4
Tvho/FKVAfNL6ygaF34swA+zM695sH2G7GtH2nC8VLx6ziBs/yLEnP64oIXj
q+gOFUIm5hX7+uWjYxb/zLX4t36YSK0fvvlLh2xF1SGnyVrLm/RWwaYX02be
q/+83yRoPurs+TOf4d/64RK1fhj2l842hqqzFTMMMdcm4zgz3vdpLX6+iz/t
shE/ugaOvbmftdqr4OHKZqFjXtzo/srw5pchfdCayrf6w6MLlvQ7lH09udFh
wfjpbuf/m0vwb/0wkVo/9P9Ld7qNqjs9rOvv0YSve/O4JI2rmD89rMVXokBA
MbNWBv44PmE5fFhJC/P3gavF7nkEtOy60G3ZVAWhty3iT63xoDfSaoEUjQE4
xCL5eMCtC+a/zDmGr/KgU+JNhydw3kHnBvcCComQm61E00LhQUd8CmJKtywA
/V/6zGCqPnP0y8Zntvh8fo1xHXHF/MsvgXvkAlp0bdv6s5L4fNgkCqKPYc7/
U3x242k6FKDZY19CZkDlj7MPSWPOmqUWcKaTDq3mB2tY1FcBivOknPfiQzlf
lB/Gkwdhz9EdzG9duqCjvHR9oicfKiyZVxU0m4Ftti7OFj+IMJGhkjZ5mw9V
yIfz0jAuQdNgq11A2SSYJ1h908T8VoFokbUWBcT/0j1aUnWPm2Xqfy5hfyHI
cjPjNubte8okdxnQo6Kg6/XFy3SopOP6NSPM18pZ3ufM0iOKSV+hIz7/3P7u
cjnMKx4mVjT5MiArkauHVslMCGW0rvJhnmwnFGxIYETORa+UuGqqIIO/64j9
Gj+akJR0CkgZggj/gNwWpy6QMRXT/b7Kj/hunSo3rZqFMydOSN3IJ8LUWUHE
gLlM6UtzzaFlOLizp/xY6SSIUD4XmVP4EeVe+MZwzzVIOHmzk3FoBjhDtZ5U
4+e77BCfU+V9AnL7S3+4jao/9C1oEQ/E+32crxLph/mBLgkhi04GdG/gdaEN
3m88f8QbU8wHY5MWzgQxoimd72LCeL8FgxHv92L+kIU0fBzHG/d79pZ/xvvV
OFHZKoh5iFWLkWkKE3L+kqgjh+OZ7G5C7SqOH4TCtPsTtzOj6L4v/jcdu8Cr
XX1buacAykKfP35VnYczEalsZblEcMgWjBLCfFCz6PLrshX4SpLu0iieBDYS
z67rtwVQtliQ1cVWGjT5KT9gcnAG6M65G/fhOORazy2e9z9p0SCH9JDryAJ8
jfOOcsD8xSW7lYc69EjiL92gHFU3SDJbLZTAdjjn9XT4MeYNoi4ugfY4D97U
fIQZ22E18YjkOczvmYaRlncwo8mjWYHFywzIr6W8/gDmXkSPybIqZqTV+k7Q
BttBbcfjeWHMd7x1lLewYEE6Qwdtx8gsqK+7WpgWc93rbCHbulhQruZ7/rP/
9NHr79815i6ABA4vdTQbsKIZLW43t5Bq+FDCJZk0S4RvuUrS5PN5f/qy/32/
XPxXX/a/74vV/+rL/ve98Cbqe2Hhs0JKe6zroJV599GQDc1wuvzdxh76D6Cb
8FCJ9mIdiHg7nZF+0AYiyYwlgZGfQMuzjUtyYw1kvd/g9l6wGV5X+Ep/p30P
hI3rV5KYuoH7RqKQwrcGKKgqDrRZ+Aql1sde/vN9+WYGLYL89GlYeyZO9FG4
myeSU3X9n+/gaKdHrBcKtIJ353KNDfp88y6MLg540Q9B1/sMj10mtZCc2Xpu
XDcNfnjfo9mK4zjbSw0KXYEXQPdaoAX/D9+8iU2Xz/3Tt3xTWCx3pfkijJE5
Hvb5+ubl74hzMSZMwR1ZCbS5uxxE9fzi3/p/BavCxwr/fC88xVQrg1hhB/au
QcNnT/vmRSc9/t93cxob7FoPv7GHjBgLZRc537x28xD6QppZ6Iw+lzfDVQTj
2Szcu59+gqCrxl//+d69TYLWp3sOV8Ct+vSxSjrfPK6Q0f99T4d/5ku/rv1V
sB/lLG8cvpOXx5R/zpZmEYy+1TlpumeD4rxvcqRBHKg6ESsc2uYhuc3Pc+yB
I9ilC/ukZt/Jk6Y99r/v7Ez5+j/U/eUIwHH/pUXynTwrqYS+HTQrQOOtrkIX
/RFo21LikmVD4Mun24PpDjiPELjw7PDDa8C0dffWdXfu5Jlmpvzv+zvGP6uU
rkVfgz2ylZ3rPe7kyYoqs96koUWRxVxxLkeb4aZPpZrFUAnULLHS4H/IIHRs
oO64E5TLjwoeOX4nL01a5X/f2Tkof6H/R6cT7LH9rW4mcyfv4v4NW07S0KPh
7VGRr7oagM7ohUaBQBEcKG4KkNCmRXYpe/ZWkZygYpbMKCF5J282/dr/vr+j
YG3N0XbiOji109LMc9zJi0kMrjtEw4hohUpEvK7Xggw72wLXeAFsY4oT+uf7
wTT7e+TyXK+DiPOxpU0M2D6+cf/7Lk+f/vqxF9+vw+2CIxpmJJ88c2vfcCka
ZrRbMP6BAWcFdE/ya9KQs8H0hVO8QxsjOnPpVktp/3XwSxvgXx70yavxafnf
93q2lB3bb8fnDIpnXjVOt/jkkRd3FAnTsKJKzlQnzb1F8FTSXFzqQxqgS0gh
RIIFzRFtnYdVnYEn5MD+8gqfPI93HP/7js+HTQfV+iycAbi1HyoX+uQ9naDf
y03Djq4mqucPZmSDsdmpp3KrH+C+NWf+P9+R9eMvK88Mdoaaoa3JrWk+eQWj
qv/7vo+ZvbUSS4wzfFYQ6qxJ8cnTL9u77qcDF+qpEzu/IzcbFgXFX2XaJMEt
e9FznDTc6JaGRoiBQAWofgLTTZm5YPjp0+GANk5061DaDZt1FfDJyGyV+2Yu
PNp/Yx3jbXxf586Qi9mHQKf80N36Fzmgcr/Tv963Dqp73W/ruI+Cv30y91nh
AnjYaWi480AN+OYfmRD4MQzT25MebhjNhjfVv9uLFGvgUCPP7hNsQ2BWsXSV
5VUWbBFRRi283WAeNtxHyzcE3860qnveLQGP/S5Z99m64ebgzhXX0DZQMHhn
q/E4E8gSpx5k4vM49Xr90EfLQWBH+jc1JCogNXw952mjXjh15dxJz4g2iOP4
pJPp9h2c0x88N2IegqP9O3bveNMGdX4ZT3uO5IPT6SPujvRTUEAoZchO7gfy
y97WbJUqWPokSiA6j8LdbDpf4Zg22K3V4P69tADiVpUuidFNwZc1LYXy+DZY
PGHYu1X9J8QeLX8qSzcLlg+0mQqWe8GHJT2r+1MVPDPZW1RxlAQrU9Jtjolt
MHLKZENxQSFcDZ7kd6CdhU07uFWuJ7WB0xPVyM2RRdCnp9Z7gnYR1n8QCxbQ
6AGuA2jH+eVKCHcPXbnRMQ9atUI6RZ/agJ5+WWgvcwlMPs1kniQsArlRLqs0
pQ3uyZ9p3H2rBDakcG3KIayAh0dc9aB4FxS7MKcHO1bAxx/fGIyvkmHTsMzX
yq9tQOJNr4KGUljPu3ruKV7PYpDOpJDaBq0ydDVVtL9Axft0aEMGAcXO5B96
tHUI2FyXXR4bNUNqqIv1O3y/N8vuPjGb3gafIh8nlGqVge2m/LnH2D9MTMqG
SH1rA762lWebTMohlmB7dw5zGhuhpC/4ONUNjk5lNs1g+T61sAb7gbpDrC9i
tg2BTWGmsoRyC1SUyA0kYz+gcoiX5xY+DjQtzEZ4lMP+l5aZN/F6i9CIz8zf
24BftOiMv0oF3CpTUXqH/YAoadg2zHEQtlfq04exNkPLTWSUg/3Al71fUgLw
+jfBZx8qeFXAtMh320t4fUpl1FRUdhvkEwWW+pkrIe1G7rd72A8EFaea22f1
g20ykq1P/A07XB3ja7AfeHzfTFgjB9uZ92bBXbNKCJ4yFjyD1zsS7ggQcttg
pXI8xSOrEr6rTZPssR/QnqVl30nfB6xlluWfJBph69WQ+0TsB6zTFLy/4/V2
DRVxrkJVkBjSIHQcr48PH4hXyGuDgcuXG71PVsGJ8nKVU9gPvJZbSfl9rAds
IsWUJz3rgTmem4NwhQ0VRV22IOP1gb2Ca0O5VZBmWTGhiddfcxHLR/ltcHq4
VPpwXxWs2Y5e0aThRFri2VIDu7qAVWg8uzG3FoizIU83ZuA8RKL6AndBG5hY
R5zTN6gGL+WpvQivnzvqmLUL868afBcvnquG7H0OH1zxfdk5LUBMoCOBeNbE
/HmOfJhvnAl9vM0V0p/nev/znIzc78G54YBPHsfI8bkYlRqoD24YLnAbBcWz
BpFDCTmw80z0ZaFjNVBR2RpxiIEEFqXvuUsjCuGsEmJgmu4AedXFoQ/MJGBI
PXlcpqsGEjnytE4LdAPpG39lqPco2PJ2N6rU/oIIMbWYMeFueEpDc1+ehQS3
LgR1LUXUQp6CY0sI/xDQpGVPMbCToGuGxsK77jcomfJ5CZn3gleY3OE3d0aB
T/cz5dq3CsgQMj99nnsIjoXcrOK7NwpF51Xj/XtqwPLV9pCbTFOQXWvTESM/
DdU78jKSz7RAVF8Z+/itUejd9tFH+MEo1EfXp6TheGiJ9YaaPOMUROflStA9
GoXsdbOCD7vqwf1CY0cIwyx8D7k3m3pqCq5O9+5dy2mFuyVfTez1SDCzStra
5z8KugsuDn6nG8GBLs2ynn4WXP22XR0NGAVnh2a1BYXfwEUz7YXoF2Gkdfxi
7coEXD8xnRVt0Aaui7v1PbvmoaNQ8cPrwFEQ31Y77Pa6CT9nuOJa6RaB0iug
uiVoFK7H7Tda4m6GgKhEaz26FTAzdDz3TXMcDMwMbauOYf8kJ3tg0pEMM59o
TT4+GQX6t1dHH11sAUYl+jEJvD7rhNpAN+bfpVzViWEtMOuwPKB4lYBe6Bfe
e89LgrW721iuaPTCpyYxDT0CDZI/7yulGTIKKqUNDW5trXDMI/aNMIEWXWA/
u3bh6SiwTfMlxhDbQDinP+Qa5q6KhU/q8HEKOBa4cux7QWPv4OONmXRILqdr
XJmPBElGw0G2i70QH5I0o6RDi16FvM4MxMfh7KQMzHC0wySnruYM9g+b1QIS
T4aOQgVpaJazuh3OtotFKhPo0SH2pM+6+DghGgf4vZj7oLlQ+jI3zqu05Q9G
pGI+V/r5imlQH9DVslrufkqPstWM9V/g4yzKOYZc4eqAJJaE7DrsN2RX599t
fTYK002NH+9FdICcX352L/YDVUYVGVFK0/CURCl1Y+sD758n/RXaGRFj/uVh
N7z+x2rJm18jHaC6lr4zE68/3iMm2IR5Xtyphye1O+HQVX6O3H/8Bs6ivM2n
4Niv2716V3uBpO5fdnArC0o8Uz+xJ2wUwn50xA6+64S9rg8ORuP1nDJ7LK9h
/psga/dhoBO6zq8oR2E/cLZiW0Ay/SToM2dHcuX1wE7T13pHsd+QDeyoacTr
NTa2Cr/R7YKvnL8ng/B6Y4nkT4uYO5sKP6rG+RVhc2TOfewHstSkdI7qjUN+
V5wjw2o30CffrTPHfiPh7Cy9Zfgo8DJOlVp2dIG76qyfN15/zOMFcsS80mEo
++J4F5gFrttkJvoT5M74zSfj5xsXo3y6sGEBSKBR/d9XPGDe/5uNdsgsJIfQ
ZtTfup3HdMPDkd+kBj6fqtG3C5+FmqBNw/vHiuEhvctPMYsacPFq6+rB98HD
s6HNZx+Vg23nqYTr2L+buflO5zItgmBsmNxztUZQqmGoa3tRBx0MakGiEbNg
Un+k8MmJMkBasiXLot3gZ1hWbfJyFgo4k19xp9SD52afQ0NbuuGEqGxALfMi
uE2F6TBeawJj0chiz4VBcDpJOHOWbRHCYxq2v4vuAJ3eKmdGm144oMSvYhE5
C/TqIcGiHY1w95HPpRnBIXBppZyXfT0LuhvW1d6MboGAnYFL/MJD0H8u1Po7
Po5h3ulf6VadkNrSCFasUyB8V7GkiQP/Xf9XZMvKHrDe7yUZi/2U9rZfkYfe
zELX0NaXgoNtkDPVEiPJMgUDCkkBh6Jm4f0J/Q7dTZ3w5b5BKpFpFm4bnHu8
orAAa3IKUeq8fRA50WlPNiDBpje/v+97Owsa9S5EC6lu+FjJmCaN13OvON0r
wNy6vsZyV2U3dMrF0EswLkIeaxNbjuk8PIqkb5Wv6wPFgXa22z3zMLJieywm
eha631XufN7eA1+4nZLyGLCfSXowSsTcEkn8PiHfC+Xl8Utt9CvQOhgmv99r
DrZzhu4u2t0PoakXYu85kWG2gCL+NWYWlPoPh4Ur9MFgdv7QF7x+PlQ+rhJz
PpHdrXomfXDHtSrqzTYCshtNUHrEuwgya+lhXAZDEP9eW2IW+5m3Llet/GLx
vvuqr5lq90PW1b3vE7A/id9xtEMwbhbEh7/l7uAdgPN6TwjjmE/cEtz8Cx+H
bqVBQTR+COht4y0drtIhNf3Xl7fwLcLA+yvM6MgwjHvLX/2B/cyDbJvX0vg4
LFX7nVp3DcAe3QhHe+xPFBVTWkMwj963uOqSNwDntjFyxmOeyacZpI6PU7E1
MuH69WGouhfbqpfJgJ5t4ZuNwnyzZEcIP88IdJv5CcZhPzP8uSItFR/nwodL
HxMnB+DrXbdqZeyXSpW0LpAxN9bVrTM2GQTui5Vr9pivgcvGT/g4t0L9xiO3
jkBj+KtHKgRm1JwolMzCvwg6r/c+e1wwAiuzigfCsP9RF/4cujV+FhLV901M
PB0ECwkCPz9ef40z79AJzNO7u8k5rYOwMewZPReBFW0fS1kcUVqA9eflFHV0
8fHP9I0EY//z5kN5yl28/m5W3K/H4kSwvCyhOoP9z7eAaaUYzKPU7R5X6xOh
il9s8xD2J0zTPnt/mM9DjdIu+g+5w9D04+jNZ9j/KAwdHm38Z32V4u2hSCIs
dAy0NeH1b+N1fYiY3+dos6XNJIKD3oeVEuxPRCzk5IPvzAHl5fPM6I3DcDt4
mvAG+5/xoxfWb3w3C8Efjn03YBmChJ/cJfl4/bvqmMItmPv7tZ86vm4IEgME
IznNc8D52DX2RsIqyGo0M/jp5cOagG5xlJQ35HMLcGTgPPja10Pb0dabeVeE
ILjbtgYc+O9MXcTX6UhOHYsNQzUI+5QZMjnUwC6PjV996Vfha3dr8+ChWoiT
17mf59sCpXI58cWMq+A922T3a7oZvu1s2tKdVAdMzxR+cF4ng7Ezy52x0lq4
1diO9kp2Q6qZ8YCeKxmU2C8rl7i1ws51buPf8X15i2lplw3zKmgoy9gWaXeA
Qi3wQOsAaKq16UaxrsLiowCtlKUeeH5UyXHEoRdKWWNvnrpBBp2WSquqsx2g
/mR7ZZfIEGyUNLyMbpJBm/PKoX3yPZBT7nmYSXwIAuQv37RiW4VA3Za3NThf
eR728/n03ASEqTdyGnOswrZtcoovOgdgi9iq7CSOb2pl6eROu5PBcI2wSzq1
F6J9bWoW2aYgrhi2XrqF7dP45kOPTD+or0+VbmGfgh92yT3h+DjPLC9sZzo0
CFJ0nbGSrLOwW2/8shLXKtSZSv0qLBoCZMjLcN2IBL+b1vM7epDh7ozizh/v
BkBdeOLKdZZZcKYcPUK4TYasp6zNL70HwYMn1JWC/Ttz1nwZ814KlEbl1x1Y
GQYDMUKeY988eN+VKx7H62mSjk2KjRCh7Ymg8Eu83loo7u5eTzJMspuNnTgz
BDwutbLWjCvwuq/yetDpFdgu7u+Wkz0ChHtE9/XOZNh2ypODxYsME4k8pgxf
h4EI8u+V8XoD98QnEpjP+qU7qfUMQ24Xix5nJw1iih6psuFdhZFf+rs/akyA
9S2+OxG0NGjp7JaXvXj9y+qN9cxbRyHC7F7hHlpadKBWWvemNxnsPNWGA+XG
IPBFxCtbzAnMs+ty8HEkb9139e+agPCtXpQf2+hQ7F3DNSa+VWBqj0/f6DkJ
nBq7uI8epUVpzxrDA/Fxvq4s3y8xGYOC9Lu0A9j/JOWOqC1gnjj3Xv2K4DiI
nyEtctHSI53pF/YH8XEe8vkWXO2chOw29W3BVxmQJlujvD/mFpzauyMOTwFD
bcPR9aH0aG7FrkPIhwznBCPm4k+OQ+zwW69Y7H+OqDbMWmJ+jGnxtUP3OOyS
nFD+hbn8zR98Cfg4d3feZZ/B8cvRmx9TrmUyoYMirzgXMR8Ndund9XUKgNEm
YhH7JTsm95EAfJxcV3ZPL/kJ+KVgl3UV+6XSC7QWOZhb2XwraXwyAbakmzeD
MP9l9VKWnn8VtI3rY5dyp0DoY1iZBfZX3NJDv40wv7iHZjyWfxpCFVybBrG/
mvbXDBzHx5G2LWGSmZwAqaS89Wp4PbK8dZf9Dhn8Z45kVkpPQuR4zaAsgR15
981tl95PgfbrU0SJrikQzcn16cL+qvxHYA/g9WY2Tix+TyfBiz8kQRSvF5rx
/Hgc89+qXVejMiZhN+NnCWYCJ+pDWSSy+QqUu06avn01BYlZmzd0Y3/VYjLd
dg+vN6db93GJZwo6atunafD69bqGkYGYF22+5rsoNAWLHvzuRNtU+JBuwx6I
8+ab9spTzavfoNa/OTHeygdyS7NMQyQIqHX9ZJNUjEte3Wb62HUuNfDuYntL
Kn5Ohs/r6yYF1sMU66ediTdq4OPJGnN+fH09dOuIIqY1ALoyG3lCuwnKj6lF
EjFvUf1tUD/QBodv0UQHZNWBa+XnazTbCejo1NDRMpvfoNMftYFLthss9Pu/
vf5/dL13ONft///Pa9myV4kooyFFdh5nIhEqVFIihIa9SkNWKqtsUkRIUVEi
ZSQpZcvee8ve43tex/G6Pr/jdx3H+9/bdT/uXpyP5/15nrmfLglapDJhyEN4
3gVmb2PpPaS7IN8/z3CFSECuUxx/TR53Q5Hhy/chX/qgpueA6xCJgAjPBM4r
9fTBbdne6g8uPeAoXpkoIkmLGL8bV8Q49ACbOg8z144hKIqQebxtJy3KAfUv
AWH9cEwvQc1MbAh81zSVvMgE5F6ak0NbMgDLY8dYOBrH4ZvpdyNTCgEt920R
o/k6DJriAZ/y8Pnn2pj+6HvsM3tv4Wei6yC035MjP2GdhL2CWxIP76JFJU/s
eKx0hyHYVq5UfNMkfJhwlU7FPk6eZvQ96SMAzFeNdnjMwNLd07w2dPjzX3uf
bGcyDhnPxawrTk1Dj99+qUrsI7z0vcAMP9dCQaPNiUyzcE/6ktDm3bRo5E1J
yEHZMQi5/UmKl3kWaoWni7ywz/F7o1tyc8bBOFJ/zy8GvE8NtdUSo//n71rF
KMlwTsLCeuup0/3zoPnl4pco7GNm+uxG9cI4RPL0Kl/B+pGkKz75mO97Wizj
cW8CTraoXO+nW4WoxsbOv7G0KD+1yXIwaRK276nmTHJdAeIwjenuPbRogEY0
+wieq4Y+trh8rH/5NrlQCXMHtr4YSblJiLhNMPOOoEEu0g0uQgwEdJHb9sh2
7mlgnD8+pESkQW+9at49xfpv1k9XLWmmIMVGK6UQz41jieG70T3//B22Je+7
qVOwnNp7oBvzPou3B89gn3btlsq7gdNw4asYh2AHAdnxLma6YM7QlGrm+Wca
GJyPPK7FOXZ6wiljHvuInuV0NyucgmnxoPLzOK+qtTNDdkvRIvpnNey58tMQ
XaOjcgPz48+F06KxT74sxH/aPgOrSplCjWJkVMN65/EnzAVik+saXGdg1n/T
n4c4x6RE1gxUsc+vLpONetNpeKl5IIOZQEG/Dz1Tt8C88OrF2iPZ0yAcl8qw
A/P8maivVdgnYcLIXiBtBqyWgjtS7ekQR+MFk2nMa4gVfjkbMzC/5VWAcTsF
nT8affAG9lEyuC4XMDQNhXrXGX7jvGJ0TV56jLkcJ2fQDdEZMDxF3NqFuUar
bcE69nFlN0mREpwFVLrf7EEuA6JIxxJEGAko66Tz5UG3WbC4aeCpLMaAZFgv
PniFfdb+GnjZXJgB7dNPPoTjHPO6Uq2dh7ks0xOeId8ZyHxUuSUV8zOxcuri
2Ef+uHrUF5/Zf/6ul6c7zisOVd8QbcyL83etzXXMwh3jnPOS9kyIc7O31R/s
o5ZpGcnxfQaI7f7HrLG+N3fRrh1zneKZ0YTWGeB5pS91FOdV1Onmmaw4WlTj
//DtdPosTFDsObflsqDbVhzWi1jvZvjrgo7QLHRYra4jrD/aKGG4irnfwNMs
LclZoH+yg7fuZwps9Ds8QTRk5G+jk30lOANGgul2P5Tyhvb60d3//Pt9Qr09
v0yLU6GOHM1g451quPqmK1YRryeRrN7iFtMI17ut7ld7VsOntMc7RmjJqLZK
q39idxOkZF64tZu5HpYif291JJDRk8ZXqUNCHRAlzmBfU1ILlS/i/O9gn2fC
x3hyiK1gPUnUzpDtApbfZH3uSBIq2bF+Lp7cB3wqlPPqB7rAZueDb9+IZEQQ
55P8fbsPRFduah961gszHdKnb5LISPE7H2fZw0GwjNYRcPTogcwrchOR2Eci
curw6L4BqDW9yRO0cwjuLjs9exZFQgq9Fe+45oZhv4qJ/bZdQ+D/M5RFj4zf
w8kBYBg0AoZzNxspuWNwpcS+lplCRtfcX/gEuIzDOYuI9dWwURhi3Xf3QDQJ
9ZPerJ6SH4PGcoH7jPh9Mh0k4lmB+fLRizEithMQFPZCUgfzwqySgjvY55TS
Unf/lr8gLXjkpejINFwOlDHZQ0dGex69pHs2hHVBcIJiNA3TC/1HTGNIqCjT
uif65CTEmrnp5rDMwtOnzavvMNfrD+eizE7CzXW6uQnM05Vd/1hgH+30ks4B
wyk4xDb96OyNBbj0gvJ0FXPVt/13IyKmQdU9fP+uwXkQEFFJkI0loXOnZGZr
CNPA5IQ+7cTnYVMur4jzmC8zfPxoij8HRcT/1FnMOW2yo9noyUj9W7rJ+aJp
CM29bnOBYRV8h1QVIzD/xuRZfXN4Bg46fh/bjvfBut9ntWuwD0OnKjfv2Rlo
erbVUB7rlyzXLnVhHv7NvurLzRmgPXNVdkWHBjXWzvExMJCR7VjRE8c1fB61
5B5swbnHN5E4rfmEhDrXL3Hr2c0CuSiMooXfc6UM2wRiMFf3IDcXys2B7pMr
T85inv1ROEsP+/gQ2jNR2hyk3dVQvxlBQMlvB19bYG4375sw0z0HM4Hkd0Y6
BPTykJbnC+zjUqsvZmEwByP8v+PrcL4d/XFIpQ3zW6qmmfm9c+Be7p/bjTlP
39EdodjnrdqhVVXjeXAqNn8s3EFCAQkC2umYh34sDD2SOA+0yf7+q3i+L7zK
fTSBfdRuqlW2cc5DVv4mRRecb7aNjhFccSRETvUxN/aYh0CrWIO7mCc+uJb7
C/uE0NGHq8/OwzOnTzNdYnRov4vvj0HMOcXHlsyOLIBt3Znlzzj3dta+FtuF
fXKcPtU058yD1wz/2A4CPTpRXuGpjnl6/vPJh+vzEFQaeFka81b20vJl7FPm
H/Xz0s0F6OLps8i2Z0Cpbzxs+BnJ6IebvQzznwUIya+qCcG5Z5U/l2CCffTk
XzaoaCxATe1eSj/ON/uAvBxbzNOIRQ5XnRfASe/DvgnME5ZCRLdjn/1c+0fr
pxdg5+eVyehcJhRT4+Z8GPPnT5cjIo8vgqEx34YTzr3VdwNn7mOfm8G99pZF
C1CdHpr35p99YLjWw8eYm7ek6ji3LsABporKj5gP3BdhOYp9JHjyCFtNFmEn
lybHfZxvr2/ufWCNebL6orHGl0UQDoaBizgP1z+KL6ZjH6voYIeE3Yvg/GT7
4F2sv6cyOfsO8yMHWuTjFBZhfWjTzKaAamhoLXKPo2VCrkL3hw1fdYK161dD
8RxvkBsUpKGhoUd127liNp47FD5YXCzgv1cNwbpqPd/w++TCGz29v4mtQD/8
//fxp/p09Z07sUWlC/zfuHxKjmBEZeXdAvTKI/icSX82oLwW7u/b307A6+N4
OXfSPb4TEj0dxZFiFxRUaY4EEelRQBthhu0KPgVVFfK37hsCkk6PhJ8kIxIR
aV8mvJyEa+6rU0qePTCzep2XmYQ/j1UmSXpmGLJ33Dcy2DsEz4RuF/GT6RGX
fQHT+9MTYLirM16OC58DIr4F8OQzIEvtsWQusRn4EuTk/iF6FEhaa93vsV4w
JoYr6tYkrFLYzDTw/ogxcy7VgEKPDjJQzvmUTsFfmnfeOmz4/ba1it/4BAN6
kcEx93JyFlaGVRcEjKfhqnuI8RjWb3A8uxPBNgPGF0rl3myahQt335AP09Gj
U1xToxsVM0AvE5Ary7IIN++1JZn20iOfkC7/oIPzwFLOqzA+NA/RzFvpK7H+
3OZ97r8Z5iBnLja1hXkRClNfmy5iXnYsbO2R7Rx47hQoqmBchb/FU8vybvRo
K+uK8Oa9C3A4kCUz7voKuI2x+zjT0yMLT+eO6eh5eLJeFpSK9eXVz+19MI/X
p183/joPR84Id6jhfXOIa4a2EgMT4m3TFQodXIHDEny810k0yPeEtNQk1k/m
q2pC2wJcpw18Xo3z52Jp1LQ6A/65ndNWIZcuQsyxn5NxRBLKurBEqnjCiDaH
dDbUnV4Fe2GnPe04f5i9OatOYL0fXH16dXARtq3rHtfC+uKib+8eYj6WK979
I2QJdhs8ZeIlUtBIyNG/+lJ43fm7+ynPVyGdlQ1sI0jIX4Uj/SnW++ROlg/+
WILuITpyK86TWd2JqRLM3Tw8bB1hGXxbuwiv8JzZXXu4qaqIAeV0VzYwVazC
oVLn31s6KOispYVsG9YrsKZ77/Jfhk9D+bp3sb6CnkZjHvOr8QXE+OZlKJEY
vHiCwIiO80iHHTZgQL5mz4X2da3CUfPwgl6cG79vbWFjY6RHBWGMtzh3431w
qeKGLNarHml6KIy5Us6mvsmLK9DdWEGmEJiR0/JX9qx+erTKpCz+tGMVWMz+
mnzB+XB4Tr1UGev9OTOZcz+vgKFr0ugczgHHXR2SGphf2kU+rdm6Al8zjct+
4Od6xXB73ubr9KglKf5szO9VWKHlCkjEOdBygyRyEeuLq952zimuwp1ioaQi
rP/4Fe27hDmvXDTbpOYqSG7yuX03pBwcGHX/quP/Lse7mTYhpAMGFDYKHvD4
gELBibp/fv+fIftus89b28LQMWvSI/y8i3w/l2WAP++UXGKq2OtOUG1L32gI
roaK6GP+ntiHxvq2o1RIN/B72TXqQxeYM+7n3UFkRbN5zCZ08eOgcCGgyKa2
Fr7O2DsEYR8Psz9PKYI9UFIsXLmAcyP1Si0LoyMTsjruzYYqR2Drf3xWqD5t
FwfXMw4MwXxukTFNFAsi6ezYU900Dd4MS8dlfXrAjlBK8sU+zwKbZHU+jMNo
Wf5fV5khUKNoVIY7MaG1uIwk8fNTsCRksEOSZxJ+q53RjNnJghx27HTm+zgH
VV/za/vjRuEPw3qltDMTovCWhQe0T8P62e6aY9yTsJNY6taI+cfVIz+8Ts9C
9SJj4maOWeiaMWUfymdGBZcUxT/+WgARn+4phvPTsBaRednNhQkJ6dzY97xq
Dkp/fWO6xz4L5eN25FrMtcpyL9O/nIfn8ouHq1gXQd4wcGrhBDP6OLBxsFJ/
CW5pdVbEjsxD3o9aZ0tXJrR/p7N3LdsiPCh1fXAd690yDx5/jHnjJT9ilfci
TH53vLafeRUUW1suNPUyoRcpGeYlLssQAk8PMnisQJG5tganG37eq2WZmpuW
ID+ZRoYF6w+OMvNsx/zR9XoZIt0ypIdtak//TIvSNJuebWNgRTHfB1TkO9Yh
iKVQgIOM9zOsdN6RWG/FMs2roL0C4a4b8qdxnlwr+qv9F/N9TpJXTpzC+6fL
jdEfMdcJ/HRcCvvIb804ZEragDjP+0ZsJBKi5dvjdgPzmr5P35xoadCd8dBK
U10CamO0SV/BPjvU4hJu3FwF6RNX3uXj3NCK2Log747fqwJrNxuU1yCJUc/t
Fs4NfoWZGto4FvT9GH8KuwwN+rFTub4N58b7UN03x7BeNrS8bf7mGpjW8M4i
rOe1GjJ1wXxL+3x7AGkddjcqPiTi99CTzNuFnlIsSOT9cBe7IQ26T18zcAvn
RouXztVArD+tN6Zw9/Q65JVeFmjBuUFvXaSTinmje9un7A/rkKIdXBOPc8A/
/0rsXBEzSjt1Lv28NQ1Knn1zQF6cAUUN2TV/xfp6nTM2YxwbwGFb+tgX6yUi
T5XWYq5Fmra5fmIDPs3Sd+rg3Fj04Nl8yYAZhQ34xSja0yBi5y07sgMTute4
4/0E1m+t9LFmydmA8MjGPypY317DfXwR872bTxEFWzcg566zDh2BFWXQP/Ov
6mdCyELZ0N2WBn2buLfcg3OjpDiqn+s6E/pxydswRZQGvbOp2UWD9c811hj4
Md/lORaXuIsGVR6QfMRJ+QnhXoPDt+6yoXPkxKUTx9vA/LGvlME5H5Da5Zti
28qKuK79ne/4eqVQsPbe+88h1eB0bDh4qA3nzIlNZcLN3dDlvVHY/rgaUoe1
a7Kwj72e+5M/R3uh/s7JTb4qHVA3JxZ5wYsNhfzxe71neAL2HWK/NdJQC3c/
2mULtrMihetKMT8v94FBa0DrOs4HVpZb1x924PkMiBIS3T8Be4OZreMPdYF8
5KM3t7BPgseAmJ7GJEQ2yistKAzBsXqrQlUcMRYXYqZD8HvWbUZQ3vNeD/Cl
NJdsYJ8zX6okovMm4REv/wxFfgj2oSp+9i5WNLZw+epY4Aw8+Y+PFdWnbv/k
z2HeSXj9vS2FRYcNtdD71QsdWQTFlJnmmIRROLQn+HUG9tlLnnO+qzoH0y8d
y4Swnv2AKZdxNyuSFK9SujeA9wOzpt2/OGehsY9n/RM3G5J+txtVvFiGB/Ev
SXUm0xCQMGq+jvWhXW0nc4IXoTtCSkoV6xf3mhRc6GFFNqKPmzZ7LwGDnqjP
aZwTN2uChoMKNqHOVAULfptV+HwyqG3/2DxIMzhYLmI917Ff5X28KzABP3WJ
WJ/x4FWdeC/+fv0O/+GNXgHvGIeHASyrkLTPINHt5CYk0nc/zC1vDRhntyb9
8+/yTT8V6t5h/cRO33s/+dYgRF/axBrr757UjCzGvMmLxeGDzhos333vLeBM
iwZP8Br5+LIh7y8x+Rn9NKhlZfzZS5wnTxQcNyn3sSLut2cICrnrcC+0NaQZ
5wb3i31y0Zirrq3wPe/bAHP7jhsSZAKqQ1+THmEfkOtWimajRR3bbqpYfyai
k01TTlmYa5qPW8k+pEUGLO3nu3CeqFg/kkjGPu6J1W6ldDSo4/B6rDTOn3Ni
lgJ9mH8dk0ifdcbPqbd9nAvm4i92ZeVgn7IvTPwqcbRo98RocxfOjfxA7aFG
zI+nLV9/zk1Ao8GhYsfwOdx7+7uERexT/6FwnBRNg+obvEeSsf5X4VS/SD8r
ejS3UvGnjwZZZ169eB7nzJLocCuvHhua7w8VjD9EQJO79xxowzkj/TqwWhnr
n0QvTY5y0CLnwUpVGaxvrmJ8cgZzm9sXvQc1adHpVqayCZwbgvFp9wx42ZDG
x7Hfzy/gz+MTL/4Q50y9cfeGE9Y3NEX87L1Fi6xPwrs6rC9dfXXNF3P7pxdX
7sbTIkeTSsswnBuGhguveb9uQlwG2+x22BOQxBtlMT2cM/q3tYSfY70q286D
+5tp0Xt/z2s+WD/u4LXyCvMAyyfiHuO0aGwkPPwIzo0G9aRpb4NNqHiEkCji
SkBJjSf3iH5iQRZz04d/Yr2a4HVL/Z0E1LBfyQOwPvSw5N1yzJXf8zbpyhBQ
QoLLrfse3+C6qVvweRoOtOb755XrcBOwqF09ezbYBzzJbSqh29nRjQ79YqKh
TaGc1zGjhdBqOG3ENYJ2/PN3wLKOy7b1whMFC4mT4dVglN2ukop9nnzaOCBJ
6Id7j66qbVtqhR8s4z+laDnQ9du14eSGv3D96bCobUstZOlc8TiLfZ6VLAtw
fhyA04subdfVuoB0/ew7OjF2NFd/5WTbr0lYt/AWCj7cBfOemk422GdaOpJ5
JW8KclxbPbbwDYJXs8YKE4EDtaRcJTzSnQfZsffuSg96YI41cRCwT83ox6KR
2Gk4Hvp0gU9pCFY63Yt/YN6/VuuemD8Hkp23FV2Uh0DKjdQrhn00BJPDtk7M
w+PUlZGb/JMwXD5dUIn54VNPGcUaluGrQ8Sz1qRR8LjY9pVbnB3tK7iabB+/
AEeKZI6V8E1CbVG1oh3mIRwtQQFuS5Bk5R5hzD0LHRMX1T3L2RHboOfoyJ01
0JUkD7mZToMlV3BQMdafXLHPqdNdgXmeqO8NXLPwi8d5ahZzdxPaWrnzq7B8
4ExLGfsivD7WusoWyY6kzpcw2t7eAPfX9SUfxnGeadHu1pBgR1U3ygRohNbB
Br3W8sB6LkPXPRcw91G08r6csQ4PhVusmlixH2h4PzDFP//UHkO+uzRIOolb
LP/WCoTd3auQgvUxFen8ZrtpkJJY2KlsrL/3KzXqLeaiYo1/5LRoUAjTpy0B
O2mR/OGcDy4kvC4/4hI9zxCQgMq9c8oUGtRu3r86gfXp3Z4qQpy06IP/Qxdj
nCcupa59QpLs6Hb601srn2jRJ3rdi9GYix7Zk/AA+xypmvtKiCeguSrvHV+d
iOiBqZ52KuYh/N++LbAS0cuShykX9Ago7q/oazHss2Pv6We1NbTI69Dr4ec4
T3wkzoRpYs5mabKdRpuAGk98Dm7EvJv1FsrCPosudQsUeSISNnESlPhMRspV
ElCF+WxL0PCuV0QUT/uDPRfnzLaw90f0sU/crvSTbE4EFCi3UMFAoqAFjxca
NpjTB3ofufSDgMxGz7kpYL4t+W5yHfYRO1c+oILzUXRIxu0DzhMC8+M7fzG/
tUUqZs9eEjodr5Wg1ElBwZqjsq7YxyHvmWzMMgEVBpm8DMB6qdc7Yn0wL60z
vOJ6gIjyWI8rHyQyIspds4VdleyoPDJoePAUCX0nW/m1/ZM/AqbfHmP9S4Ob
rvoORFSh7KorgvXq4zpFsf98fufJr6WRRDS/kBXUjPMk7TRvr2UUXncNE1YO
exJ6ID/kEYnzZ3twrX8a1kfV7YvvaCCiy7t2pJVhfUSTQ/QbzIcyamOsxolo
583eWD+cJ0vb96zHmrGjdqED4ZW3SChS8uQWC5w/f0y3x+djvcGmLMENaRJa
iLjpfwfrt006/yrEfDi+O2dJiYTCdtPY/G7JB6Fs2fvoLifKo9h93HHhD1hL
1LRuy/aBxW1ueJ/DgRR8P5LOaFkVMljUuXpHVMNwj739pjYO5CnmX9vV0Q8x
nJGu+pHVYNMS1BGHfb5VjiD5zwPAPK3F8vZDM4guPuIhenGiq4rRE1/3T4LE
NdPC/e210FzboiyGfYpSZbQWaIfBLWLW21u9C1hcyWfKMd/tT/PH69Y0EL7R
mktrdMHv94e/ncI+E9pn1AOlZ6BK0l+5bL4f3FwCWlowf5nEv27ouAD7I0+4
3w3oAXL5NkFCOwf67UsCwZuzELW+PS5fZQiiZ9p07mMuarcQfWRiASiTmsee
HxzC544KMTZvTiRrL1b4tHYR/MN/ctJx/AWRXTI/nmO+pags7l3gKiR+LOHO
SRmF/J9JD+uxT//1+C5DmmUI8P60qiIwCSOhIWl7OziQ7RjLlyDKKji/VefN
w/xY40uRXOzTLLk/B7GugYZgaOpvnlnofXZBQt2HE73RZ9x6Dz/v3ulhTAtm
01AXnfLCD/ukP6KpmmZeB88D9JEnsN45t5I+D3M904GTp+U2oMyTgUGScxEs
lm5otOhwou3VpLcWWrTInHBRX/jvPISIsFqwdHKgGzP7xNnDaJDz9hipdo5F
qGBXTxXHXP+RocDFbhpkx7B4i49tFabs/HtO83Ci6eMMFYsiBJTCbXSQeGcF
9tmqSztjffW9vBum5bSou2M5bH7TKgzPH2e7jXnhessIzxgtOkt/aWoN+0k3
cXZY+nIiVBPv8riEiLL/POP8hXOpW3EsqxDrF9Kuuuz4RUAXY/bnNOH86ddz
ZJ7B/LGfUetLLyLyDo7cT6EQ0GO3sO3e2Efddwe//R4S+jO2PUlwJxEtX5ZQ
eIL5EWAk5ofg59q35U4LzqWens/bl7HP9qEPwt1PiOj8J6IHO5mEyo7dDt/S
xYF0R5SDWYRxTg2a8iti3v08+ko69kkzatCrqyEh6ecTA45OZMReTRj4jrlI
de/e48pkdNSkyV00ioT0ZrILxbFP5qFmP0EdEvrS+crvGs4fCe2+16qYG2nJ
aS+kkdDf1rNbQzAfid3FVoV9nJySvJvNyHh+n1dN5NEhorP4tiHM1zLThoQq
yWiIl8AZjXMpYffbrTrYp6BRqU2zh4ToBE9r9OJciqN7zXoOc9MbOwNJomS0
p1o+jpZEj2x+7msfxT4eIt5cxzvI6MLWz5sDcP6cCRwUJvlxIgeb6g0pXZyb
CcFISoIBpZhU517GPk6WfrLFFmR02/DVeQesZ5QLJzhjHjre6s0STEbpnIEn
hIjMqIGmJfugHidyNWt227CjoBkFf/MOnFfhuu8OeWP9bKZIQ8AfMtL/8dhr
E9Zn3wi97o/5g1sbfwzGyUjU+qVRCc6fI+NEAxdeTnRGMkPipi8+x9LcL0rE
eRW3MjcSifV2tdO30+UpqNqyVScf6wds87fHYD7mtFMpRY2CbPx//BYq+ACv
l6WFJGi4EY93xMd54woQjb2ef7DOBx5cZGPTCuVCmvmaS4WBloXKlWvDD6Kq
If8Ge3An5nQE/mK57kG4wP7o1jLmGTmrj8KwT8NMlwm9yxCovQ6YOmffCPtt
zum0Yl668pOr9tgkEMXyfK501kKETlD5LPaxeMXxxFd3FP6KOT/af6QLmHcM
sYaFcaE7wU5fSVKzUC1STQnHXN758311Wm5EZ9QwRUyZhRdLN/6Q6/ugTe1S
xWvMt3QVPGp0WQQl0RY+66Ae8PETcSzFPgbOMS+lz82DlUhKFQmGYPvaqxPa
4VyIdP2oYuPWZaimtYl4gLmLbUn4MvY51n6dlSVnGUTTbn8onRyHa97cWS4E
bnTNb83qxa51MBixEVVIG4XL49l2kdin84uS/p6Lq2DSqVgWtHkSZhl2P5/C
XDDE6vuDyHVAQV+tmjE/UiW5KRH7EK+fhVNHNoD1gbTy/nszQKN+Um8rkRuN
WP1eY5ehRSnjKSanzKch5VJT8dEILiQu+auK3ooGuTU2N6bzzgLLiffDdzB/
IRLeqUxPi+6oMZ9bwvy0Qpi6NPY5ZNnoKHqZFln2vBJ04VqE4t7QjUTMZXSF
DDj/ENBRrjPprpPzkCP1krUe+0znSX56wUNArmz+67uwPsDn3f1JzA8UrvCy
XcP7jShOl2Psq3BuD3osWsGFFh/5S7V9JyKp/H0hyv/0h4yknSGSC6Wpv2m4
eI2IzBkvfNmJ9SP37P9oYb7Soz+/FExEAeILak4xNCjoz7NqAxI3eqtw/Vjv
bjIaM/CIMMTnKqnvoV9CsF70eZOJlBcJRXA0SxnivLIyMX/2/R9/zrpbRlpk
tG055I8j5o1MTxU8sA/bcoZIO973sLtlwa1uAuJQOncgGHPhPfxHfJkp6J6J
XIHBcQKSfHaDqQL7GFYQGqYukdGlnRm7PXFeMVp4805hLqZJU71lnoyKH8tK
xGBekHP4QAr2Mb+2lfn5NQpijpIZz5fEXyf6Tv1nzB0ql68wlVEQu8ABlSCc
Yy8eynxdxT7PS9667BajoLhLzssVOK++xIykcUVxoQDz4rKHgRS0OuhV3Id5
Ur/arl/Y53tz9CF3Ch3iopzS2uVEhzQCkEIX5laOngsiV+jQpQ3TG7M4x1qT
B16KYB//G9WtC/jrbj/cRFLCebUi9XbPfsyT3sR2hLPRIQYWR1Y9zLe6sy4P
Yp8PS0w3HYPoUBjTbEZeHgMSaEypWsO8RvfGGbO5f/5OucoxT5xjQV/lzQ9h
n/ippvX9Z+gQj9mTmnycY6OfK9e1MddIvaxwyo8OFS1c8qvC/OVoM5GWzI1S
Sw24v+KvlzXi8sIS59WuGcPjPJhvUR9NGrejRzrM1+p2ODKhkI3hAmPsw6k7
065Yiz9nZN2YIda7BO8XMsP8za579YfG6dDtEcMfBCIrWqD3v65byYVGwrhM
JALp0ckcUc4enG9Le8QpDlif+/qnt7Eq/rpSP76t4Hw7nJ1w3AlzYmjCeQNt
esQnVjxk1V0LjAEhnPF3edDCravlEj3jcMb8ofXbnlqoKRjXjqThQ6HsWVUV
vX8hbp1DwC62GnjjIsmpZbzofpxOfrnyGJw80alyMaYaFtX7KA+xj7scw5if
zwiYubxJOCFZD/N/hURzMDdx6NGUkZuEu3KL7nL46677efaXaPEg0Rmaiz+j
x0FnqGEoVrMLFlZX0s9p86Cwb37yNp1z8HteRbgE8+cql1JlvXjQT/0LRyw3
z4PIzIu/bVm9MFDaKOCJecOXulscRkuwNEPcRRPSA86G2sWB2Ef+UNyAmPIi
jMqsBa2iITjtdq+V5RgPetmW22lwfBWqC+g/yB0agvfnw/YMYB/miymx156s
4s+pQpGrGoM7oi4rmt48iHXJvHwlawNavnIQr7wehYK3l8KMsE9IypT2wtd1
MH6elZC3ZRLOftEz/ID5fOCRb6p4/+OXtrm9DXNu8Zj4QOwTN6SgtK+QBp1v
S+i8OzcN1qIf3RYwv9UhzxMnTUA16wUC4RbTMBl3eQezDg+qmJfrifxOiy4f
D+Ec55sF0Y3UisOYN15ic9NxJSD5kZJ0Nv5ZEPwkfWOLD/65ReYeKUomoGxz
uoh3PgvAHXd4wAfzhKRLfJ6rRCTETK+RPTUPTRZlZnHYh/LzS5diLN7fTKyv
W3EvQksly0Yu5ozEXX+L5onoPnGP6gPMbZ137gnFPid4UkuKd5JQlc/GZkeO
VViQ+pL+F/Mu2+mlrzZklCR8Z/zS3RXg0xPaxqTLg3KeZb60Yiaj1FeOT05i
fSC3OYEHcxmjSPfOfWQkMb2uP3iCBk0fjQw85It/nhYye10fUZDGg0N5LTj3
aJw+7jbFemWOkxmKChRUaHsltxzn2ymRieQozG0tybKM7HQoy/TqvlbMi2J4
+xyxT1wzKtLRpkN/p395tUUTUGtmucpdzL9Y7U3Rxc8pR4e62i+ce2I0Alfi
sc/yfZ4IkjQdKr7n1j+C8y017ZHod8wNq39W7imnQ1uMV14uYC5iZ50cj33O
vxASdKCjR1vy7vYydZNQ7p7jdJmYHxEuzzYzoEe6bjXqczj3vPO1TtZgn6rZ
B3QHaejR+aUmHikyBW1471AfwfzN+MIHIXt6tDbgbaiI+RPoXCrBPp092nw8
6fRIZtYy67IkHeret5DfiLnBW812OSIDuvHqVdHxLrzfsxFoXMQ+Jq9TxNIy
6ZHhxt+GEJw3GyPzS/R6PCidUnJGbJ0ev9c2vsZg3vZXsLEX+ygHFnwPV2FA
Hgd3s445MqCt3tmsC/98X3s/ShGfMCCx/Qeiq3Duzem+/sqHfdrLhCteaDOg
ROb7CYwkRpTXmv9RBHOKu1vb01sMaORrnQ0n5gcVWjPXsM+tDIc+gy8MSFi8
RiQgjwn9Et7czObHgwJXExPMhRhRpL1qyTWce69OFdPIYJ/67TpZQ1UMiGNc
rScG517SU6cgBczfXPONkh7Huby1JvM55uNljvGc2MdoRj2MIoX3nXsOFNd/
2oS8C/U8ZDEvzufaGtjNiNjoBxqcadlQFsv5oHPY5yvjyq2ydEb07ZLkGXfM
wzaL58phvS77qNuzCUZELg/0PRSfBB21TTw1xCYodTJjZppzKowp0uDj4rgM
goysNrm2rXDm4JMCfU+fwjfmjQ/q+K1AxLoj/J//L/m7uqPJN3J9Cu/55y77
7OmGgLk/NS0STZBgUEj+m5MD3QHDTE8YuoDxnVx9o1gTRI43ckiqfYRU4tAT
++Mj8L0zz2y7bBO8yuuOqK8qgP2im2+w0A3BqYNM5j77msBgbw7dqbIvcPSC
wU+pT1Mg8yxVpVW5CYQU3hDzCcVQoscZmEGYBGbzIgMhxSao/hJvq9ZfBFfW
9JPHtechrdfS6OqhJtD12X+Ql7YEaPZ8FuUjzIL7gYmb31SbYIDmyGxdezE8
XyrTbGxbhnN7G1/EajTBnom6Wdnw7+C/+Kk8g3YRbmkMhvMcboKH5/xevHQp
ASetN5eF7VfAdbvMdoEjTfCHxlw5A+t99M59M6VdBbJq0SVPzPvEHkapfPsO
0tR76K+p99AfUO+h7/0Pv0/l97xOKj/UIiHZRwfVInSbgG6rNe3yr59gtbPX
1oaGhKz036gZYF68kjWS/OonvL+nnx0fSkHnbvNrnD3eBBe4TozSBZaBMkdr
lzENBT2IzRMf1WsC/zbl/GnDMvCfyz2W20qPRNYInQ0nmiAHNVhc3/8LNNQC
c47j51XFeZLlGOZyLjumVEbL4Ikv3f667UyI/WW+oqA+5rl0Uo7ffsH5k072
R2gYka3TJYfbJ5vgdsAhjxyHX+AnodH815YFxdCvuMgbNIGwP99gk9pvqLI5
lqxKw4zCXHutH2KfsdqxmMVB7NPTeoUrhwWVM/yZO4v1s54fk2gP/wYnrzad
1o8saMqoq6utwQVmv8gxxj73KvzmYfCQjoYVad/zGAlgeAPBSt8/ubRFQYuz
racC5sNvyuRvYB8pG66jJsd+g6INT76V7Xtw/RmT+ZQ4BIxGdktT7yNAQHZB
4GqnM1w9HZrxz99XMP/wWNJ9yKtQY1bZ6te+YTDcWesqwT8EyieqmefIVaAW
bz43xTIEFX+sl2/yDcHZ1wunq4iV8DDuXoid5BSkyZ/1OiE4BMb5x3eOq+B9
RsnIu5PkSShFl45e3DIErGzJL6541kBsarpQaN4ciCvmTx0RHoK4+FcljMf/
gJN47atdpFlgy2exVRMagqxW//h7rnUQblrny66zDEc5y/7eFBmC3ZHO2pf/
1sORprvSZ4mLsFspJt112xCUh/8wP8dYD9yPy/3vO6zAtfgUwhrWu5p+zByR
aICm7COyBYRVOBxQelladAhSbGPyNc80QMCSSwmFloCy6u0fBLYNg2rjuHuR
dAuYU+87t1DvO9tT7ztf/A+3o3KRiJ71ei0KyinLTgwUH4Lqz1WGqxvNYOPH
kZeN51A61GbAAfNJQZv4R33N4J7mWdwdSo+WlVUKTkgMQbqybsT5tBbI4Njr
HI/n8MP6m8ZtmB8N3zfL5dECRul3TaZbGVF9nT9pEfObZV7WySqt4KJoNBaI
53A+Pqn0M+bXq4xHOtdbgPIj5jllBwuya/t97r7kEDyPZO3qz28FXdc+09t4
Dk+v0dWqYa7WVnHC17UVBkg7cgTtNiH1rYSdlJ1D8M5aesdB6TZIfPbsoyIN
G1LwfZzYEjUKW8K+CFVIdcHUSpicA563X09KpfOwTxCqzePvaoU1GX+rDP1q
kIHYjMXPM/j52rWbc6gUzM/v9ycLdoFnd0l2aN80lMdl2oo+qAXi+Z87WmLw
OfjGKyYt1mmQaryX/06gFbaQt6T3003Crwd63YyYL3EGdFcFtsCnbjbmMzvn
4JH1K8vuTdNQWu/l/OpUB4h5MQjIU/A5WO6Dvz/msu+jG3xutcO+V1teWnxe
glD3ioOs7NMwrjbGOWPbBXSKn3VpyIvgdYnAkMY2DY0HNUsSWjqhMWmUZcJx
BdTuPz7kiPX9Hn1X6791wYntWuoCpFV4l3UpKgDzLF0al6CBLlDtYBoPw/Oj
9LQm4XXZDBz8LSfxUa4PlCpfsGvTkhCLfETQp4lp8N+wrL091wst1HusetR7
rCvUe6xN/+HLVD6mFXufFe/fvyJCPj/XNHh4uk+usfXB9S2cnH/xnKjPKvSx
YE7Iq5zQ2ugFm9jfClxhjChqyvSzPea/1lX2BHr1wQuj0lN1eE5OPva5ce4f
np5qkG3eB9/R5XihNma0p+/Bl0+Y08Zkre/t68PP3zPmL3hO+M/mucVj3lq3
UXT/cx8UHrK9vHfHJkT7M493GXOdSabpM8r98DKxNPw0npNPj/0Nz6bOwn5B
f/HTl4dAPHXs1Es8J3K95V6tWJ9Ayyl8iqkfmr9Xf0+6VA2bphSmFiKXoRf5
Xs6nrYIuj9/W9Tu64Hf86qPAwiVo2xKvkHqyGaa7x+NaNw+B10RCouDgImTt
Ov1oU3gnZFPvY26h3se8Qb2P+eF/8INXPCzkYmdBQ8fbKGzTInQyMYUfZOwD
Q/0Ofnn6WRB21DWxxJzimSI78bUXdk3oj/zauQSe4iWRDWyLkDz52bHiRz+U
N7w79pyyCHtvR91+hHl4M5fg41P94H5X889x5xXIVfk4doF9EaImXWe1nQdA
cvpDnxN5Fc7z7xf+5/c2vumXzQOeD0CgXfIBYQIBEQSMAliSl+G6bpkZ/6lR
OKFd01iM5yftAuu7rb+WwCZd09BZdxTK9kVr38Bzcu6u/eLmv4twxk/sgD3/
KDRS7xV2UO8VnqTeK6z/HzzvpV+OgjYj+tihYmaOudGgGP8D41G4casqkZ+W
EcnXPxUywtyBoXB+TWMULpNCfimFMaMhUyu3N5hnZJu8tu0ahQMWnMnLeE7i
bT9+i8O8J0F24uSXUVCtcRhTa2NFR38zuUxiTpub1Bh9egzOPG+74oznhPZL
wbsS7xVwGmR8M3lyEtYjI6y68Jw41PboNWN9bFKhU7zYGCTx5Rk9ca6Gxhqn
mtVcGjTRqschGVQHh890xsnu6YJmY4vzB3VpUOYpvg13li5YVTZhd8a5/3Xi
lfT24g1I6UncA7v6QK2xOkqUZRJqD16wXh1aB13NbOuisQHYRb3vJkO97/aH
et9t5//gmvVFZYdjF6HLp0M5km0drOtvcR4ljwKfVpSjEv0imIoKPXDEPFn+
tPVE/ggwJZ0qTndZgfbkgExN9nXY0UKzp15kDOjO5nH+oKzCFbadSxaYX7uj
sxx3fgzu/Tql/xrPg/lkPZNcEQ3q7rxSUaI4BQfvyg0oEUiox+pafJE+Dco1
0lD9pD8FYhLwsRvPw/gXQ2OvXxug26giXHpyCo6/f8kSi9ddMXYTt+Pfdaji
VFusU56CzdR7WDzUe1jXqPew+P/Dr1J538l9/EbazMh70fhoIuaDwWZbGy5P
gcb9PhFFWmYkK1t+IgZzpTdRDcEXpsB5MFzRKIwVdWi/2DyA+d6jwZ8nP0zB
rtIDco/wuge3Hn3Pu5cW+fUlmcjbz0LMypgFHy0r+lAgfbcB6wMLfw/PJUxB
nKTmcOPtaii6IzbtJUZCYfLxx1WiG4E7b3lNVaYLrPLpxd/nEdGgWcniLqde
8GY581EHv//qre27QvSIiIgSlPMDhyDiEP2n95smwS5Xx5Kxh4BYbC1KLjKP
weMG2X0nmfH74vTfRVl8rrYIkNR3uzEB56n3ffio930GqPd9zv0Pnix2rpbo
tgI8b0v7IjDPPWXzWHF4EvZedujkpl8F2+zJVy8wN9RNzOximgLLSptlWSIB
KdPJv+3dQ0ISypHKxLJZ8HusxZKF19czNTvJoYiITj88H5i/PgvDI6HBWv/0
vfWLzKf1iUjJ0kupiWcO3t8Okp7D6/vW5cH1q/0EpL4tob8X87Dd1ife4XVU
Nq/Jb3cnoOw/lj1ixDkYod4r4abeKyml3isZ+g//TuWjiSJa9tqsSOvOmqct
5uyVzoQYpTlIlts9m47XkW7E5nN5HAm5pu3b5hm4CD/8jbRO4HWsW5IJuIz1
HbPbhJ9KzYEbtbfsT+0tW1N7y//2ooP+04u+Qu0nT1P7ycbUfvK/Ped8as/5
IbXn/InaQyZSe8ibqT3kf/vMT6l9Zk5qn3mZ2je+Qu0br1H7xv/2lhmovWUV
am+ZmdorjqL2io2pveJ/+8km1H6yIbWfrEbtD7tS+8Pm1P7wvz3kAmoP+Se1
h2yj7cZl6L4C6S7fP/vRk9HfI4Pt7F9n/u/ehB/13kQJ9d6EHbUPzETtA/tS
+8D/9orNqL3iLdRe8Wtq7/cetffrTe39/tsf/krtD49S+8OI2u81ovZ75an9
3n97wjPUnrArtSesSe3x/qL2ePOpPd5/+8Dl1D7wFWofmJna11Wj9nXvUfu6
//Z+D1J7v4rU3u8ytZfbTO3lfqX2cv/t9zpQ+72W1H7vvz3/N9Sefxq157/7
f/B/e/hN1B7+A2oP/1i9k9Jr024ovGfMHEFkQhVHUp1SF0ZBJ8DV/6FKF2Qp
a46cwdzi84XXSb4j8ORFo4HSjRF4WeiopEtmQtPS4aOUbdOg+OFK3/j+IXix
+ILQT2JCeyXJ3QLCU2ADt8e4f02BbaXvp2cUJlTLxPFCZcccvHvYvU7hnoSG
5nBTccwH5DKKLuH30C6eqsAAo3lItaT7GUHHhGxnSVplDguwlmmdq8k+CwLn
pKOFMZ+b//VN/MQ8mG4RIA0MLsPh4MTf2vRM6GTOxdB51SVQ6JRqVGNdBMet
gz4dWD8lnMQ3sW0RyhJRf+uNFUjxdHExxXo/Ma74VoclsLc8VNTJtAq5xYdk
HTAPdpjfRIlfgtprbr1fdEjoiFWzcSADE3p29NSpS8OrUCFbfTIDz1UEnbSX
N+ab+rMET5WtwuKP0BnjCAqafdIWXYn5vvdhvBkla2BzzXVtP5GCbmsbhRdg
vouNYQdj8BrE51we5uygR/VdkRJkRiZ09oOcqovXOnx+RctT+U+O0L9Vm8L6
eBYPqd9K6/Dz9zbFbjEm9FAyqHs/1hfF2Aq/2bEBSdybRT3wXKmfVQ7egvmn
s+81n9atw8tmU/ECexZk86P221nM4xn3sLZkb8CKi+N7GQIzGlZ8N3sI8wGu
eZ2scxtw9rPawdTcTUhTIh3dxNyRdmhXjgANupZy4+AAzsMyRrP6A9eZ0HnV
hIn7FjRo7Hr61kU8b6Vv8yLMsZ415oF+bP0GjP89fMwkpBr8CYcc99mzImPG
S/VlTd3/19O2pPa016g97TXj9ounzg4D27eYLf0kVmSW/MHwQvIMvG3J/LRN
bgi2Ts2/eod5pjSndDPXDGR1+IVt4P2CSEWohg6FFT0QO/z0ksgCCFKUmJJ5
JsH8d+efJTIr2uhF9/T05iG43s195885sFZ8/sKIjhXRX+I1q/6+BL5Ec79f
HLPwNIVydBX73Lp55bFR7SIIh+5/KXdmGfo+/xLdSs+KLpWnQlnDCrzdJM7x
FO+bS5a3fC3GPkSibrJBwzKwtP6ZZL+5AgrbP77VwvqePRExv4+uQvs+u2ub
WFZBr/yO3jnM5cs5BXNvrYLd1hPPSkkEVHXQxqrXjRWlqhKZetw24Cm150yg
9pxrqT3nuP/B51s1LsbpUBC3mkVdIeY9I7Gf396mQb88Lmg9xPOmN9bon4N5
9mm+1/p2NGj86evmIxH06Jf0bvMlzA2Ejas9hmiQ6tN0q834fcNqK/5hFPOX
aZeSVyto0BWXa1fpOxiRsXSugSQjK/p+d2nfYQ1aVH9wbLoAz9spEw9hPswn
DpTGJovQogtPnQpaxVhQ32Gv3pOYW1/odYyPpEWvxo+BI563TrlgC1XMdz16
AJvsaBEXS0bfF/tNaPvos1cumJd5DF0I7KBFjPdffiPQsiG9Ifeh4X5W5C74
y0bKiYB0zZvs9hJYUeyDkTemWB/Pb1GWmEmLsn8Msb8LrQYFjX7LSxNsqMfM
yny0tRd2Tr6ImDzUBUWBvX6GuXh+wZPxnNfk//Vydai9XGtqL/cSn7pvZdok
EGgTNq1gLvKqq4ORfgmE97FUCPNNQuG74MZ+zE8WvT2sFLoImoX+mt/k50Ap
0P1OgA8bOl9x0r4T74d6U3jC5LhwXr31OXwV84DrQrKPDFfgvbzPk4elSxC1
XPRzHnOSeAzvVbN1IGW+HxzC56vP42ff1GL+4GecXdHDNXgvamKsegu/Z1XP
SvP7sqE2QhlXsfAG8Cj9FJRjxecsEnIWwTxRuvuWg/EG0KCOGU0y3v/10odp
TLOhzHcHnmz2oUW7T4lLe+P5kb+qbBX6mQ35JyRk3G6kRXuoPdUCak/1BLWn
uvt/8Iz4vVdv6dAj7Yejp+cxX9pz5++xIAJ6njUka4Pnh+kDsXIa8+HtH1PD
7xCQgGJb+74IRiSRmHR/kx8bKt0V4SU8R0DMu4qsiERGVLmR8JwB8xiOXoPb
rfh5mDtzaKWdGbXqiX7ZjrlWQQDiOEFEk2MXHrzB89Nm9UNZEHP1ZydmNaSI
SFfBR/qP2CZ0SWb3HznMX6YUJFgkENH3L2L7hfD8jN1Kqq+UZEfrycU2f+6S
kOV+/RArPD+2KiWqUljfsGo/eP06EZkG9t09FlENfk1lkzLJHOhIye7lxI5+
kGO6a8Ct3gVJnjNFfPYcKP6ZcDCTzDR0tzZllikPQWxe1rN1BQ60t2PwgKrS
AtQ8VyefSJ0FPdWxVzZEDjSwL+3krOI6aLamCAVyz8IbmcDOM5hXXfDMLG9Y
gyHhjxPtB5bA2f91TBvmpRJHh8dtaZB6CZlTjGMR7t09qvsN88USlaQYIRok
7sX5zez2CvgUVTczkzgQz9b1naarNKjFY6+7waZViOxzD+XBXDDBTI13Cy1y
vJnzphTPw/j7F1V8aRzoPnE25ac2EYVn8BtO43kQktF+aO3EgfgTVR8/zCCi
mTe9W9RJFFTHY3HjjTIH0j6d075/kYjEqD1AErUH6EntAYr+h9+hcjfBHe4m
Ooyo19aDjpHMgeZIIVz2iSTktbfNTROv+36jfasUzNNK6cpPhZNQvHxI/JYI
ZnTrebaKMOYD8/I+GnRkdCJ7NmAUr3v59Um+zZh/EipTuz1BQmW9hdzj7fgc
LRrEL4N5/vanaypmZPThx/V7ynjdP6ifDHnZxYGiz4uNe4RQUG5Xy82neN3f
Jkh57cb691f4vI8DGV0ZrC64EFUNIm8mOEnnuZDrW4cS2u5BWC422dyi0QUv
nUmbO3dwIRFNvpWovhl4/Zy5UE51CES5rJYK/3Ki3mSG2qYrS7CW8Ohqr8Ak
JCmePvToEyfSfubhJG61Bkep/bQ+aj/tHbWfpvEf/pbKl3ZnDO5OXgQFuqD4
IszjxG6fC3pBi8x/vHU35MTzUEB34T3mHrz8fvU3aNGLpjf91++sgFqW/MgG
5t1p7TWmNgR04hHXfmu2VbAiy/Iz/tMfm5D+vviQgFpWU16oUQiITd7AZdSU
C1l5sa65c5DR2fb2JDMyCbW+oZNSkeRC505Ln4rxIaOQODnxFDwPG7lGCb7T
nIj2xqXv31vI6LqMWA4TPrcUdB74VfqZE/16X6udv4WCLlJ7U2epvSlnam/q
wn+4E5VXMfP8AB1m9MBut/1mzF8N1GgpfqGgy7/dD0kQmdFJr/4yPsyZh79J
ZL+hoL8Hzt6ni2BFGQO8Insxf8qX5MW3lQ559ksVnMHrvrj6aZt3FBdi0XSY
3faMHjmtH5H+g9fduVc4fifWcwhPRIlR6NCuK6paTDHV4DPVH1LPwYMK1LU3
8/QOw2qT3tc9mPemtlIytXhQzovNU4cxT9+m6KGv2QVNOyqtU9u4Uc1sfwwx
cg7y7VayddEQzIzm93incKOswYHlC09WYNPimVPbt0yCRkbcNX0HbqQwsXF5
2/wGGOor2wrxzUJt7IdReiVu9Lju2NmoGFp0mdrbKaH2duSovR3L//AD/3LR
3vB7nivwuZbTfRrzK99FX5j/ISLxBmNBR/ZVYAh327yGucfcrFPbEhE9KbLM
/IzXfatjdmA+Dw/aXRjkINlCQRE9PIQKvO7xrwOM2Lq4kdJiS0faWTokafKo
h0KmoDV9r4vGadwolFta2DifDqku5HGa43Vfa/D9+tQJf78ysxJ6+FzioCN9
oQmvr9z0KKlNmRudWWuid1enRx+p/RApaj9EmNoPydL0ZNmWx4KGEzynjurx
oNWaEEkGDcb/65P8qxei6r+oH7kpqsOKRmJujuzEvIBYoTDfTI8ErjX2K+J9
5MWbrceOYZ+/H4q30OozIo91z5eMmD/U2BQjgfVRt23E18vp0c1Cvk+L3z7A
Srs2l3soL8qi8J5szKoF14Ctb7fO+cDbGXep0O28qLgndGPQ3LxQu2Egucr7
G5Qjl7UmzCnCmeL1h7vhd+nntKCj+Jz+td/dMYwXXX8u/uOk5gJcElQlGz/q
gcs+e4YMafmQj3avFmHzMvzQcA0tw3rBrvNEMcz3RXFZvn20ACxfj1VvVhuC
Ls7yc5omvChxSaCs+vca6LxkXjidMQqxb3iZthD40KeCLStGj2lQeTt0v8N6
kang0Vrsw2Dxs+qL5zocfs2ZpCY4CbGup65xi/MiRuWOTQyHadHrc2Yp2ZbT
wNfCv1qFfYhp9O9EdhCRb62+7g+sN1PYMeCOuanlwg+ZVlr02TbD9ww/zqVM
8veKSR60PYZh60sKEW2Yd5V1Ts9D3u+3fhZEPiRjZVxfJUhGmX1A5BSYhcMd
lb30mK/4R9Of7yGiwORom9fci8BZWn/mah4PqhJ3SSu5QEI7IzlPenutAHNb
rFED1jsK1dvZplNQ7K3d6cE8i8DRLyjjhfmI981hJy8y2q//7NODuyugZK0U
0efDgzL3tmhZI/L/9TSWqT2NXmpPgznx4cd9dASU9Cdue0gFL+oQL6pre06P
xtv7xg+eIKDwP4HHHEl8aHMwUZZ/mR7tJr2SU8P6ik+9UpcxJ77VrMtvokce
W+MM5Skk5LNLir0vkheNqb/n+LKXAb21kPM4F01Cjvon3JKx3q1hWOx4CwO6
ZmURYIj1P/mYi6Ix36HXZocSGdC21DNKVvg5Kqi8/HWvGS9yU77R/jeeAfmY
uTSmdeHnK44moxLr93WZvT0Xw4gc7bf/CMT6sEcHPAsxv7ptcjn7JCPyCjh3
Kwc/d3P2htYukrzoSoeTZNcCA9qqMyAgJMmAlrLNmv9iPZtNdBSvKhNi8khI
78N6Pytbt07M60FlPHeUEc3PcC5sJzGiRimF5PfTPGjujeV6oTIjmvi+seu9
Iz7nqzymZyLzoe7oQL3oCiZE0lAqOI31Gb6qu5exT2bDHZtBZyY0kl13Nw0/
p0frMt5NfOZBtS8TH7fZMaJqa7E0U/xca3HUZ2zDPscbXOxzjzGj2sl7Zzuw
/qe3fwkb5pWP6nmEx5mQWMC7Hgmst1zMZ9rux4MiHcQZOv0YkXfgvVKEn1/Z
jaOeYpjLMk/PfA77/7gClStS+QMBw+pu+yywa5m7Gu3/GUql7Caah50K6z5r
1YhpFcPZv+v00TF6UCJdqbho4VvY3ullveFQDI2WGTw8gb8hoH3li/GgLyQ3
2aqe3VYNPRafJkZ8WyHvpuF2ecbX8Lok+6vFjmr4zRDsMjHdAfK8n9+ZyL2B
O5eXq6XzisGPI3+ve0wf5DXsPRHM8Qqi7iex0tJUw53s4gVWJiPg7b/+Zaua
b+G3i0f91knVYPnozEV+qXSYeFwssDLmXLh4vqEE+R6FWwqP6/JtP4NC2kux
vdd8CzNrItaTaYxBUi5CLs/2N5S8e73XTsG3MELTrWNjgwWhXenE9A4XUNmq
8EU73quw7T+/H99L/f34/HlDXdb/V9mZh1PVvf/fPJ4c89CkAZWxeqS5e2WK
EBVKhopEKhrMMh5KKhqRNCCPSCRESlumZI6EzCRzZo75t/ie5/O7Ltd1/vDv
61rXKu+9z95r7fu93ncaGYlQu6rk9Wugtpv33cjrIhAZPqEkhvf1TPbxQtqY
S/1ro/kzuQjI0gKVKzGvzVIMY8qugwTVIVGx72WwZ5Ev7hjNF9f9Vm7ABGJA
pfBoOB/mChoq1RFcX0CS3S/2blg58Jb2tHgziCJ/rvUS6yx7QS3RueZxHwUK
uBr/zHkKo1hlkfSINnPi1Msv70k9FFidGecigd+/ufsPmnnyWBDMI2dXNF8i
oxjyBQG3EBFkYnlW6tYqEoLH550yG3lQxpvmSBl8XzXHHoWdfiTkyh/Y/xzz
6T4LSQL/XibWipj98ORGTnkbxZ3w/VOknSYvgcfriW0OET1BQhaqh7LsMI/y
4xDULBVBlQJcuoQoCaVvdHr//iIZaWx5Y9HP4gA2ZaI3Ox94ExxhKg/mz6+e
YjhxQGDMHlbsXBF5LNSbIM2wG0vmpkDcj3fqa/Df+4L3+ImPXJVQTq0K/ETJ
gZ4gOzNVzKtj1q+U72qB+6vGLQLxuiX2F6+QB/67gsJX9RZsJyHDj39+emMu
HFusWID//3d8ZC+vSuFGYgav9m7SfAcx0mPGCacQDIjsKDtq70tY2wZrfrF4
sM+52dnhaUf4PkbVNwdaXH0JxoOH9rPj6xhGVfTt+fwJdBL+2bTpejzop8fV
zs2REWn2Co++gANwad1hfhzkTVwJMbK73EEB91VNHJr4/Wgsb1Gy76AFkW9Q
cFZ+lgImCmptc3MiyC3NeTIu+zRR6Jmz+S++Li8ZNfQ2Yz2NsvZ2fXhBQiZ5
GqVB+P+vtZOoUMQ8QZzJ7/JHEtqiPnhS6EgrrPCmPquTroFpT7NMckYa3FXW
T2W074GPuq/5Lm+rAWeXu3+ffP8Maqm8f5y0hoDR+uT7L3tq4FBoZeVV5mx4
au6Zr9QwBg7+n8wFlGtgqCk5Oo4xF5JpOfD5tBz4p7Qc+ORF+fAJNC5Q1/W9
znYOqouudtdp1MA/YxHG0b/yofjWnMt9PN70RgwBmjVQPxrdyFGXD3xlR588
1WRCu8kbKvO0aqDuX9MP7zq/QtXmrOKE+yzol4kuc7VODfi0Xm1GRQXQcKlJ
PbeODa3s5lx3V7cG/rUT+ap6+xv8y6fbUC/BiZTWVBxmPVwD65btl32ztRBe
ST/PGb/IjaxfruBWO1IDL7SaTZ/nFP7P98Ke+H+/6yO033VSzhuzmeYi0NjO
fLGVsxO+xU4e+fd5GrgXvC9LPNEKzCMT0TxCneAm1FFBTBQA1zSRL+faA/1r
2CqvLe+EmKfSu3zx88hlF2dnrs4QpEYKuOxe3QkGjtply8IrwJDzwMB04xjI
HmF9MrimE5DvOKUm5Ae8oeVpb6LlaSvS8rTfLMrZ3kvjJpoSLoUNsyDL1DKj
INEJ6brHu1ZDNfjcrX4ogcdTbXJKH2J+xiR//duL1dDxXche+CATsitaxVMn
if9d57Hn7K41kN44fVLwAQtKfF6a3y7VCTqTP+OdjGvBpjy0cnk9G3ou6fot
Z0MnPKDUBl9f8QtQHuG6QZITlRVPnfHc2AllSQOdy7/8AiOlus87bLkRs7TG
lPimThAoFc8/ergOvMcUKTppy1D0uBg1DvP0rFuf+Mvr4IVX/tFfW1zhmtJx
DQaGITg44WIp7+5JbL8+KWh7vwJU3YoE2NiG4MMt0X09jflg1K4almbeCtZq
FWf2cg3Bsuvo+GdSJYSHyFis9+oBcnTzBZ5lQ/B1+PLsFYMauJlwLJRNbwjq
PMZ3zvEMQcPz2rZqpXp47mbbkdk8Bt3uv+bO8A7B9fZ68jqFJnhJyxl+SssZ
dqblDL9clD98jcYT3xuMF2rPwiPRduURviE4c9La8NLlFuj5qjSbise3vTFQ
2c8/BO1asiem37dAqrZ5ZyDWf9n7Js4OzNdobM3+7dkKAV6BaS5Y/+r71pts
BYYgmbvUKGFjG2Sts9p9Gev/KLjZrBHzKMmSk67pbfBT0Z/hCta/6+lhlr2C
Q7DvVrz2VcXfIB/vGOeC9Y8T+dF1B3O9swHvbV/8BjPlkbvXsf7P/vTWVGKu
fHbCUX/uNwQK5YhVO3iAAU/nzvl+Mif6fHIMzN2IlepeTbwvK2Ars7NWGCsV
jBo6Tq0eLoXVr48Is9i0gt7VDyeaOKlgU8L0PudpLZjsehdT6tcDdXJmt0tJ
VAiwinp7+2gzyIZm6u84MgSudRlpVTxUmCq8Psne1QrZm00vOLWOgVU3X7Ym
LxWeO/X4HWv7DRa0PNURWp5qMC1P1WJRzmoYjTuuHe+q+zgDMS/HZYr4qDB0
kWv0kGwHlD/NsFTH45FB8gNFfipkviktl0/rgJz9yoVsWkxI3mCSpRHzqbOH
rMqyO6FLZiqtEetvfKsi2EqACjcaryfHRHWBBMOOi1+x/tL9/C61mAsbyVgp
WXQDqSjR4hPW/5mppNZOvI+0U71QZsLRAz8fyHtmYP1HJ7g5bmF+gsFZVym0
B9yHpIMIrP++9T4Pv2MuOvcoKUK4FwQTJiUcor1AZMZFhoFhFk657slQr3ci
QppjxqXw/ul6rZ6dDOss9DMnPR2iVMLztyps3pdawco3uPoq5yxM/a4y/CrS
DBINR5+vuYX1/+bn6k2ahYC5Wyvir/0Gpb1Vqwz1h0DsR83+SJ5Z0LhrnFf1
vgM2vLxuu+H3GNQ1P/fawDsLnrN7y/cqdAMHLQfyDS0HMouWA8mxKB8ym8a3
SA/fnZKeAdXl3JvC+WaB8WjFCvnyXnhbnOFehfX/tYbNVoJ/FqI8wsXt0vog
aHl5rzvWf5ah06cCc2uZ3uAc1n4odd+jrvKQBW0kC205KTAL3d4fOo6SB6Bk
vdzxVQ1sSF1BTakS80lJ59dT1wdgbZ3hYzYpTnSPGuGvKDgLzGKXpyT+DkCm
Y/G2Kay//ilVoxuY/12HDBg0BuFz9oAzFevPRrJILMV80IJ8nRo8CBFFCsdG
Q70hkO8GDwMDEzq58jED44g9wR8S/0sxswJsw2rtTjExocF1PI1/71TDR4pt
soxjK1T/G+nuxcKEUiemU1tPtQG7ENc18t0ekGkM5RFiY0JnHN8ysv/bCY1J
7IkmhkMgKaXI/g/eD/EnU1XKfHthpdG0UHH7GNSETpjNYe5+LCxkv1s/bKfl
0QnT8ujqaXl02xfl1DXS+Or7TTUbwqZh06uXJskcTIjDrFbSX34Q/HZMTZnj
8cMP7zhycDKhtvi3FxvrBmH6upfECNb/V4ethjnm4qe2BZ16OQR26k0HYrD+
Cm99PeMw93ZafrBaexj0JuN6rmD93X1FStoxLx6sv2tWPwz7XmcG683ntn2+
dFKEiwkNuFeZrjo+Al8GNn3dbceNHh03sduPucD5dy1/ckZgsslSc0v6MpRx
YMMjS8ybs9mUI9aNwv7uCJUA5APpYkfYGRhYUWzS5lOrHl4htnbH36rIq4D2
5yH7FJhYkYsZ92+pkDpAX7p0eNxaIfaodbcaCysSZXRv4on7Ax0mPkeCH/ZA
/D7z2HZWVkQ9P1J2u6wXwhglAjSPD4HQZlMlPnZWtM7w94hj7ADUHvUttOgY
g4t4vd2JefLZteJvLfBzkZa7RaHlbv2l5W7tX5TH1b+ILx7/gE79vfqUdthf
fF2Kd2mKzmAu+ag0m7t+BJYHnT1wThvvrw9riZ/gZEVRLZ+b2/JGQZlYG8X1
iAXFclzxfYn5ZdOUQdOAMWBIOStSgK/Lsccv9Vswd3iYVpezZRzOH9E6HIav
y00bJaoAFyv6t8g2QCR7HLoUFGWv4euyknm4eB/m4d4+haVAhfzslKlz+Lq8
rRGiWGDuv0maWyuBCsHcvw2UuCmw+Uw3dW6OC1GW1z9nWW9LNCi03035XgEy
X6V21DNyo2hTjZ8nKltgFR/1fbpPK/z1YVKtYuZGXC4vt0ju6QO5UumV5uE9
YF0T6ObNyo2ErZYfP39vCPwMOgqLjYfgC/m9TR4bNxLfev/CZ6dRkB7K9bbs
HoPG3lV1Sez4d9zRnDSQOA63aXlHVbS8Iwta3tHtRTlIljReEEA2H3aag2mx
v7sqOLhRkN0lEjllEpIiX3TP4uv1+3zojxbMecvjbjrXT8KRPD5fXR38XrZR
OKvOyY2opoyB4xzTwG5q2FmK9V/mzDL7CPPY8YeEPesMPKwW7bjUyIYMwO/S
T8zrDkU6Pqqfgah1W7/JbuBEDiduxHJzcSM9WSTNFzwLz++wHJrG+h90+miy
A/N1709HRW6fg7LhxL5fWP/hltIrZpiPkN9+isibgx1VBU+KD1KgSC9tcGE/
Co7NezzOE5cCR00qqyrA3Pbilw+MPEhM5YbJo59t+Dn6wSvJrxUyi3LWRuD9
ls01jssuygPAwH8t7u3zHphFBvWHWHmQrwLRhv4dgbPpqiOnTYeAed3xb+Fs
PCigc2VFf+M4CKoE3y7pGYObfy5/fDBfz72/7ctqw0mooeXDPKblw/DT8mFq
FuXGCNK4o39IwNyfWdjdU2CQxIHnF0w1Oek1A6kff62g4PGMBaSVFZirN7Uf
SMO6afXKaGVh/W8lGPbt4uRBamHC925Iz4H/2Z1PFYJZkNhhBs87mPtqCJr4
rGVA4aoB1rlY/23G8dzlmFOfk6sZHjMgcl+snQPWf/3tqTw2Lh60prv+AAcD
I5p8fXhq9yVuZGCy954i5vHxn9S+GjEiSYG36wQ+LEN+kkyOxpgXpUjpxbxi
RH82/3lX4EaBei3l0TlPXtS0gfRpaO85Yq5QIVGitgIEHNMDSrx4kQyrcIt9
bTuI7Nc33OnfCuLuCpzp3rzo2kZG4tufQVC+dGlHTGQPhAZxmQX68KKkuOx7
Ah/HgOXqaNsvsyEolajz3knhRU4KU71S6pPAstawX6JvDITvFs18wLyIbY+C
/vQ0iNJyM+ppuRlxtNwM0UV5Gq9pXO5Uqim/4Swcr5hMVvflRTmRrKdD1zCg
j3yG11jw+JUN7++cwpxTa/sDd1u8rjpdZK5wCO8LOnR3hGDuYCz9aZkUI/Ln
P6kRhPX/R7xweTbm6zy2lGllMSI7/5v7RZrYUC/xxfc35jcjx5elqzChd9fM
X2Vi/cG6KJnBjxddekqp4EhlQp6r1U+6Yf1Dra5vFcU8Supwc6YIM4qpoUhq
Yf01YrcIy2K+yX5MxcOWGelJceyVjqTAqEAsvv/5EMOjRmt5XSvi7IH0tJ91
FeD4ZK6NYOBH0SLR/sz1HXDE/Xv96QC8L+h3Xx3ByI8YdEItmG4Ng7Aeo6lO
dA/ExCVXOjDxo3NTJduay6ggvf/2xR2nhuDEmzQtCWZ+tPU3v+bpN9Ngtv+X
y/m/Y1DL6+IQi7nPWa6HQZFzkELLB2im5QOM0vIBUhblBozRuPVHb/dNeTPg
MJfyzz8s/Mjpx8X8/W6MaPb2rTYfPD5TcbfDMcyNZGXbIv4yomjtZ2/Csf51
yVYed+fzRpgsb9a+Z0KvHkVV9WH9FUVOC2ZirsWyMV74JDM6J3HhzDms/wjj
3PtmzI3ze49f+suMGBlINqwbOdHOqcMFM5iPVpK2cNmwoNYNTlczsP7p5Nxe
IVZ+VEDlF0+tYkF80wmDPlh/kagzWtKY+78yTjdQZEVhtj/tUrMoMDxB/jvn
KYDq7iV4/420JJ7Y/75CaqyAP73tacleAiiL8eRWrcYu2GZkf3DX7VaQljco
v+UtgIyJBMv1CqMQaxeaGxfTA8cC7zCZ+QggXr9G95e/J2Gjol2i2+kh+OFe
SeWhCKDkgqTccME5EJq4LR/RPwZXzDVtQjFXOh9fYiXBiHpo55rlaOea19LO
NfcsOu+8jsb3vlDwV1acAVOFLJnVvgLoiHZNp0w5XqecrJOfxfqnf/tQrjOf
2yC6w6IA32/Hg9j5OHSZ0Ok/4bo3MQ+kJgjHHGBBO8eltmqFsKALNhOJaZin
XYb21hkWpFO/PjcD668tG/usHvPdtUZvNz1mRTVFL19rY/2DthdHTGI+pCx1
kiTOhlqCIrdMYP3f6wk6C/gJoNyDznPxD9jQi5FCnwys/ygvj/FGzB+5lbyW
m2RDoa93uZjUUoBCdeyemxNEWfwGt4zlzhDKkg9sm5sqQHIt/89XDELonRhj
v35zD7hyPvIvu4P1L9Thc2YUQvpb6m/KVY4Bo2rq7/z58/XmQjwHmIQQi3p9
mdnENMTIyM9Emw9B8zfftAnMufr2FPRkMqAT2VG78wfG4HbL+rnrzEJI6N1x
35tOTEiVdr5y7vL/na/cSTtfqbro3OUuGk/T4d5gHDUNRtweL9lZhJDSzbQU
Q3EWpLrWeb8jHm/3wyNeBfO9ctKtA39ZkDn7JofLWP/iMxXvvDEnOUZqOtaw
Iq+RY9oxWH+1E/aDSZjPkcQuvA1nQydG1fS5m9mQ7ObJvTWYW/LuJv1WYUfS
8e5nHmD9zzX77x/HvEN2+3HyD3Y0uybpwfbL3Oj1Z1TFyyqE1n4r9Ig+zIHC
rP1/DGL915rEqUlh3lz970q2LA6EdhnZyga1guMu7WJLb2HU6pjCus6JCg/5
jb+9et0D5g74h+UjjPhVrDbw8MxBUVVicTpeP7oTexJ+Y/793zkh/0FGxGyr
PvJrcAyeRc0edaAII64eSdP4QmakIXnb0oSDAfFocAjLs4gis0Ze0QP97EiT
xsk0forGNRbxkzRevahe006r1/Q3IpYerDP1aZ3gTl9h1K+eKb/Cjg2ND/3J
rcE6XxkVTHTBvEhuJ/uBc+z4vTotwBTKgt5QautfY76ZVLDFczcHsnTg4zTG
Ok+VHAipxHyasvHM878cKKJs7+1arPNNu65Xw5g/IVmKCNzkRE3T6Q8csM73
t4uz8szXHYo3hT0jc6GiRd/96mjf/cpo/WR1F/WT9Vr0/cqC9v1K1bPFfSsD
L2ozibkgId0J2Sdbzxmieuhe9L3lN+17C4/u5y9aeLzUnqE/vEJDYCW6iWJ+
tB3KFn0f+ET7PhA7sY3BEo/P6QwQIQtRgaoqfu3J9V5IXLSfjaTtZyfNHmz3
wON36bgVkIRmoa1Oh9xTPwiURfuvVtr+yzN+/dkQPH5QftWML94HuY/5K950
HP1fPvN/Pmc7ms/5wiI/synNz/xpkW95Jc23PLXInzxL8ycvo+NDVqHjN1ZZ
tK/5b79TtWj/IkHbv9jR8RXH0/EP76fjE9ag4wdeRsf3O0XH3/tOfU3kN6xz
Zem+y96Y357gHv8a+//5Dxq/Q+NJdMYnLtovkGn7hfEuu7hWPJ5IMtPxxOv2
dI10jRS8Lk1ZtL5Vo61v1a9XRU7h8XnKZ3qu4XVmz9fzM774vf9h0XqMg7Ye
20RKuSnIiNedYe2Se/G6KPJQhajhR2Y0s2j9cIy2fshksTeVw+MvGt1J2z3v
83nMFbbBHz8HFr3vVGjvO1cG35XqePx7/yHpXfi9U569xmtCnx2pLHo+76E9
nxWZjPLM8HimrxZeO/BzsugDT2HRWk70X57DGK1uZU+rW/Utev78pT1/biyq
M+6i1Rn/yz/fRss//0HLP0+b5jxk5VcOF4u+uJEesqO+wRc3+yPqoMzztoPk
jmYYcG94K72RHbH9XFGf8fMPfDC9sf28XCe4Btz+xfWJDYlkfJAz+9sLx/LH
Csn8A7DviRrLfV02lFQ6ZbU8eACuf+LvM+UZgdlPrgbfWlnR4+XX9GOFh2D3
1s6WG9xUEPz49G6uAysKYuhTMto4/L8c7yJajvczWo73f98BfGi/lz7a7yXn
vXDXJ2YmdP6n/+egJ+xofe/ElwPHqaCtri++kZkF/W3guSguz45sfuY75MdR
4StnR8pbJjZ0PTVibVQWGyLLmdf01VFBf8i6URc/Fy68KopadZQNtb6b9h8b
pAJheu8GAxMXsogVGL3bzopIDHdG4zAviMxu/cxIQld4TwbOOrEihbgjnwsa
qf/Lo06l5VEL0/Kon6qHrTsvMA3Mk6JpLcyiSMRldCT/BxtKaVIKeIvvWyXh
eEMKFyuq+lEuu5F3AjxeH7gy3599p8fXHu3bFoSk2kzMhTYKkKjyIfP93NMf
Rcc87jtBiEu8Fnj0j++S+7zv23nk5Py54nNth+5trrYmmtlyN3P4UiBYT25O
QrMVjm1hZhe4Y0ncv5JC/JNNWXL/9z2OEgv93PPCH79xfHqBeGw9IPViMwXa
E59sne9r+2KtU8CKIhtC/sa2T9dPUJbcF16EI2yhzzvLx5Y0Lxs7QnufTjBr
tw8sWzn1br4vvOElJ5+M87aEq8bPw1PMlCX3i1cmkxb6v3d2rLt6tuASsbd5
mfaDBB+o7I5c6Bf/L6yyZvO/RJy111Tu+OSz5D7ypuVuC33htTecXXcr4jLx
SwV91r3mA788Diz0kd/lOu1h4n+ZIG/PidLy8Vlyf/n+QJmFfvGKwdMl9Q1X
iArRmKlgOR84Q8LL3bk50KBSynr1rhAlRn5Prx32WXLfef2s0wt95GUKpsZG
9K8SYd+3Pf6Hxwd8I/MW+s6bCxav7hy8QvBf/kE6tdFnyf3osxJDFvrL1yUn
VqVkXCX4Jvb5hg15g37ho4V+9NRw5+W1DleJP3+GRU1YfZbcpz7rQslC3/kV
8u3rfPntCVmtBt+tv7yh4bnlQp96/RL+nNa2q4SMxZvZnR3eS+5fn87EvNCP
Psq7Um7GzJ5QOzjn4Z7rDe92blvoX9+nNWfKvN+eOJY99IZU4r3kvvYirjsW
+tQfLZ9auz7SntCxMhsTSPKGDTEsC33t3Z1Pp1bctSeyG2pcV733XnK/+3C+
KRa+GTK6M0MR+uYqjBQKM+E0HzdiKvFmFcU8VLPTsk9FGE0o+zEEli0934Pa
ofXlhehZYpbt0t35vI7ylxbbg9Ip0KaWodvCe45Y5R1vMZ/vUSn0yPK8JwWW
mvuR5Zj0/nvjVcJdPej1/POJ60OeTmSnN4SLJmwekXQktNeUecw/b6a1bU20
dnnT7btNL4fhtZpyjK1tE3z0W5VTOyuCUj/V5a9LHYfhZIfJfsZWsGvVbozD
fItfta+Q8uSS/XWnXNwbdTM74L19zy9ZPI+x5mQ5y5tZmC5aaSci3wP70sw/
ts2IIHcp168ZsQxoqb67lBefZy/n9oOznEHzDTxPkfwLtZujjGhQoZ94IDcE
WbdOFSpgLh4a9EplP/OS/XgOqWpKfe3D8OjG69axaREUsqI9xw//zoUmY8um
csZgdVghCsfcoWXMPGAP65J9ej8eyrpe7hqHfC+TBx54nsIj5rcjXrAi89Ak
tx6jKSi+2XRxE+bnTyUQVcVsS/bvOacRRCaVEXHHB4cET4mgezaHTT5NcqDv
Aeky3Mp4v36vzzUQ80den49uWsm5ZJ9ePe+l068nmBGvji2bFZ7nWHhufEgu
Jyq6yPJB6TYLshKQ1juB+Rh7fHnG9NL9e245oiuvTrIitSrVAwjPMxUk2KVs
z4WSay0ctvxkQ3UFLmJbMJ/zETOZ+Mi1ZF+fnz2b3IopdnR0jqS3Bs8Tk7lH
8QwPN/phGKTFugbvUxPF+siYf1Joel5yinvJfr/Nlj/5Yqc4kUzL7jBWPI8Y
T31ARDA3ylIT0M84x40cNnVljkyKoL3Fww2GA9xL9gGyOQxfWDvNjXjbhhj7
8Tyq39fUNpJJKIwUMGCYvAwFHY0WbcQ82qet0MGWtGR/oPf53VzzPjoztTXP
HNmPE6wP1pcrKPvS9detu/Iq0sFTg+DZpfRl3kcXYGCtt+2CL6jVe1xEs0aE
97iH3LyPrvT8JorrDl+g56+j58frqL244LvbEaTSl9dgT1yIi6kNfO4N1KHK
hRybrk9OhWNV9kRg/FbWxghvuvk29Px7LDc3LMufI6PThX5bbMXqQE2wuZ3C
+B1GxkLUSzBfPRlBTntdDajnM8fX9pIl+/f+1CY3thaWQkFI4G/3ORFEFSuK
bg7rBffJwcInid+BPea22znMk6vTji3nGaCbm0fP1/cu7xlLVjeFkA17vODf
c034pOEtYAEh5QZSOn0U4jhPyYLf73sx61hip/mSfYCsJh+f+k8vQ8vEckLq
8H0VXG+oVXWNRNfXt+eE3YJ/Dz1S1eFkcSD0PYp05R56w+fA3Qv+veNnBjfL
jdoT5CftUuGh3kDP10fPB3hYU5f3RHgiyN/76tmEdfvbf7gv2bgSJl23c97j
+QJ9VVzWHzGHGIXAKuFWuj5Aer7B2YiTPa3TZHSLPXxa4I4Iesxs2OmJ/y6H
s16s05i7pvJvNBEXQWuZxgZ+/eSm6xuk5zN8on1Dct5PaHkw6ZW7ESJeNRQE
Gdn7wi/lLEm90fv7bDbdTJp+Gr7vcUvCvJ8Q6PkM6fkS12ombR7E9+2Ay33e
uyszwDP1lCFTzDsolYha8B+ymHNRL/I7EMuV1Lkag7zp+hLp+Rhz05UyJToo
RFpuyYJfMVPrc3yArgWIOkWntMxQiGtK2xb8il/IxV7kgtNAz8dIz/cozbx+
j6cNGSme2epYhu+39ZU1mldySMjmyCfhZqz/HdmPw4WYjz3J/rKhkb7vkZ5P
cjwtJ3/enyxCzjCwun+IWL2vnon5jC/Q8y3LspCHW7E+Ch0l39fnFYKBVH8f
c+AXcLsgfooH6+Omrn5fT7gY9ieC0ar0z/A1fmr6+wiFaLGxWjjXgPJGt6+w
Nqd73uFGkEDiqhoetDr98fof+O+qX0c8GY6h77NVz/HqR1tcid+FDgfmfXGv
zglWJLp70vXLFfpE9+yxvUbsu9VuqXl/BHYoVL+wuuYOisfdU/c6eBDjkusX
/F0Fubr6TBZudH1fEqhH96ftNRi79eHs/DwJ95nSKt3cicM7NgnqS3sR/6LT
pPn+6Tl5TCdZpVzgbFn1lY3RXsRam1Lpef9Sffpuu9UNTnR9TfT6sK9/k0o1
svAmeGYuLPQ7Hnnx0nTtSwcY7iVFv8LPCd+Puxf8OT1fCmuZR+3p+nbo9U3e
8/a3y155H4Jz2auFfqM+lUJ9J+quwANuz3t7kQ9Rrk1e8J+ofX5oqvXoCl1f
Cr2+pR+Cn0X+eu9DFIq2zs3vt9xD4zKOR12az8eI6uKiEKrbUhZ8FKNlF2WW
SdnS9VfQ6wO440Q9aa8whWg1W7HQF+we++fJkHcXIWAsusvzIIUQb/Vb8AmU
Z19IeeJ9nq5/gF5/sZR3p6+xGVMINrL+Qv8gf+nGy4Z5NrDjSA7DNTcKoR8m
s1AHD3KxqonZfw7o1cfp9SE6aaERQwqkEBuk8hf6hnj6r6ttOGYNkQfaAxoi
KMT46ocLdd7SlGclO49aAb36L73+Ix80EzZVpVCIXaLmC30BSsWs0h7onIXe
oORM6ywKkeo33Tdfx/zqWSmvF2MJ9Oqb9PoLOHw04B6soBDbOmbI8zneF/fV
Hjh57wx0F4t8Jdfi50DlmYU6XWFpo5fA1jNAr35HLw/cLrVD8UD/HHxbdeXt
d7yedLpxLiGdlwNdWcSdaXypdaLTtO8qBxZ9V6FXf2l4zqt+Gz8PC7dNmzxU
6YGfhPc+5Y/NENYYkBaGOSty7a2v6oBDNnxZqkYNdOsy9PLfKkKybh7B87j5
iTjvdB8B874C46zRTmCF7wrWmO/Kq3vV3z0IujroyPemdrp1HHq5YfZhDxtE
8TyWj9KtY49PQdyEpNTq0AEo62p5tw3zm1pexoPd43Ah4sPjWf4+unUfenlT
xXqt6k2zZLSvu3GOtJwRWdUIcRqnjoC8+AZVZjz/rFjJneHuGYg59nOF0Poh
unUierlGNXajhdF4/iaq9LO8GyxIs5+3JriCChK+bB3lmK99Fi3uhvfDFjMV
wnGfRunWlejl7RC6y+wu4Hlkt3wJ9BhlR8xuxMPv/dP/4zI0zkTjS62nHLx7
Ysc/eJ7D/KTv2y3wvqvr5gu/6wxIkdPWbBfmqR3w0muUC2Uc1lz2TpUB0aun
0MvHIJdMy0zOkNGfw6fODJbzoCjnl/1rHzGh4PLIixx4fsmBmnGf0WUo+V1S
pysfE6JXf6GXhxBqwaD7Bc+fkTAbZSDOh1jMBtIzo1jQ99z25z8xP6zln5vt
yos2kqxMVRqZ6dZr6J2Xz9Ax+dcfz+Mxej1z609+dETo+8zxd2wottKS+hJz
z9pEmdxJPsQbcfAC92tWuvUdeueyJfgHlPTwPPla+rPkO4IoL7SIGM7iQAr1
aq5XMR8aE0vKcxVAR47rCVc6sdOtB9E7//uh5slGZTyPOauz/tdJQeS338Mk
TJWTbp3ov/fjN9r70YP2fqRX9xFTvj/wsHcKqs6fJq+eFkGUttvFR0fZEL06
Rcaq5mfP8HU/opeadm2UBZ1uyt63z3AC6NUv/h9/nRWK
    "], {{
      {Thickness[0.02], EdgeForm[None], 
       GraphicsGroup3DBox[{Polygon3DBox[CompressedData["
1:eJwtm3nATVUbxd+933vPueeEJHOlkESlkmhQVEgllJIKScYipTQJpTRIGkSD
BqFBk+Z50Kx5olnzIJEUKhq+3/rW+WN51t3vufeeu8/ez372XkvTwWMOPzlW
VVVtWa6qqiY+xIvNiJ+GqqpLS1VVNXhdi7ic2IH2zeA/wtvDa8N/gO8O3xT+
EXw7eAY/D/zDZ1SIZ4Bf4CXi6uBrtib+G/zeNsSavLcLfB/4x/CW8Jzrv4bv
Aq8J/xK+M7wGfB1xDVgF1oPfwC/gT/Cr7gesLfhKsJj3NiCWee/98Pfgb/Bd
D8K/gj+gCNrAN+GaBvxtK/h9tL3B63HE/Uv+np/BCrCBDvuWWE3780W//cT7
3oc3hf8F/xl+EPxhrl0B764+hm+EHw1/Er4SfjD8EXgjcAr8JeIq2g+BPwpf
Cz8c/jh8KzAW/gpxC3Aq/GXi71xzGPwx+AZ4P/gT8O+Jq8E36lNejyA+Q9wE
jIQ/SxwIboYfwG95j/duDU/g78K3gafwQVwzB94VXhN+Evw5YjU4Hv40cXMw
Gv48cTMwCr6I2ACMgb9IrAdOhr9A/JvPPwb+FPyP4j7ptqr/eP0S8R/ijVyz
BP4mf9iL12fDd+ceDoJfAt8T3g9+LbwT/D7Qnfe0Ix5N+/W07wffteirg/lb
Z/h58D1oX6PX8Hr6HPgV8Ev4rid4fZTGPXFPrj+H9vbwX2nrBK+rv9N+Hbyz
xjnt98Jv573/wXvCt9I8gB+qOQYPXN9b41/3H30PZ3P9MbTfAB9L24v8bRix
I7E37VfSvq9+E/xS+F7wg+FT4XvDh0c/u2v5nF7Vvv99aN8ffhV8GfEXrtkX
vnnJfay+/g7cq/lNrM97fy/6//tizmju/AA2VjveRPyrmHcfgL953aRoXx48
ThpqXut18eyURzQvNhaf/V0xDu/he5V37uKf1WAfeJ2S57M+X+8/iddf8f5Y
zLsNxdzT33UfPxX3qDn/Y5EDlAu+FoLnexZ8zdoiJ2wortM1f1X7XnSPvxTt
K4r7/L0Yh/qudcXvVYLsRWjC/RwAvxr+BbEruAb+FfFtfsuOGgPwt+A7wG+D
vwPfCX4H/E14a/h8+Bd6zvCF8GXwveH3qd/ge8Dvhn8O30vPCv4ZfE/1H/xD
jXH1IXwpfDf4AvgSeFv4nfAP4LtWOReN4/Wj8N4aq/BH4L3g74MLlYOIp9B+
P+094W/Q1go+T3O62mP7ENrHwBfCD4VfAX8XPhR+HPwWeBf4dP1m+BD4yfD7
4D3gr/OZ28Pn0vYUvKHGLfxpeCP4dfA74V/CP+aeFxT5+RP4i0VeVY69A/4F
/KPgsaUxdjdtJ4DL4BfSPhR+Ofwi+ED4FPgk+AD4hfCJ8OPgF8HPgw+BT4NP
gU+BPw1/BL4oei24kXt7Gd4cfgv8cXg9+Ez4Y/C68GvgT8Drw2epj+F14Fcr
n8GbwW/Wc4BvDp8Bfxa+BfwG+CvwbeFz4K/CW8BvhT8H3xI+G/4MvDH8evhw
cDu8G307Er4AfhB8hPoR3h3eFH46fDFxa3Aa/FViC3AG/HViGzAB/i6xORgH
f424M5gIf4/Yvtp9+CFx92r34VLiHuBiPS9ih2r350fEXcAk+PvEduAC+BJi
S3Am/A3ijmA8/G3iPtXu/0+JncB0+OfEfav9HD8jdgMzNX+JO4Fz4e8QDwSz
lFuIPcBs+LfEVuAs+FvEjtUeG58QD9W6onxE7Alugn9P7AJmwL8k7gYma+4T
v6fPD4A/CJ8H/1TtjI2pvH4DPoh+nqLnBz8W/imYy3XHES9XXqD9BPjF8MXw
AfCzNVbgfZTv4XfAD4SfqfEEPwx+lsYZ/HD4JfDX4APhbeHnV3ktm6ZcAx9M
+0UaN/D+8EkaN/B+8G+5bj/4/bR9p1oG/gD8PLAIfjTXXKbcBD8ePlHjEn4U
fILGHLyv8oTmAPwY1XtgBp91BPGa6H54iT45t9pz50jaS/A+8KbwmaC16gni
DsTB6iuu75mSV8CvFX4P8UCwGp4SS+Bt+OHEXmAN/Fzi2fpbxv0TJ4AEfhJx
BNjINWOIo8Df8AuJ54OUa6qJVeAt2psQtwCfwRsTG4BP4c2IW4PP4Z8RPwZ7
8t6PiEtAe/iX+jvoCH+H+CbYBT6cOARs4L0fEN8Fu9F+CXEKqMD3InYA33NN
e/0dfAdvS9wZfAufRrwUZFzfl9gH/Eb7CcRB4C/4O9Tsb4Ld4deBa8GchHFN
nA0WwK8kXgGugV9DnAFugM8l3goehM8izgQ3wccTzwFn5Mw1YlfwC9/RhXgA
+Bl+NvEsMI5rJuh5gDPhb3Bfi8FO3PMc2m4BC/nMq4lX6f7gD/P+B0BLXr9K
fAnsBn+DuBi0g18MLgIT+MybdV/gHt57KfESMJH2KXqu+m7423zfm+Bs+AW0
TQbj4ecTz9PvgV9GnAomwV/iHp8H2/OeWcQZoBb8ZuJsUBu+lO97X/fLe14g
PgcW6DuJ5ye+t/MUE9/DucSzE3/vs8SnwJ26X+KUxPfci9gDnKR+JC4HL+hZ
67clvrcZemZgOu0HEruAkfA+xN5gFHwA8RgwluuHgNXc7yowGP4lcRkYBv+P
+A/YiffsCJ6if4/nfQPBafy9LW27gOdpP4u2cYn7aiRxWOLnO5Q4GJwOH008
MfHYOJV4cuLnfpDuFazhczaCP8EhvK7m71XgUPjvxF/BS/DVxJXgRXgr4nbg
OPjD9P0DYEvueUvaGoGjaH+ctkc0J2lfRHwGtIDfQLwWbAq/nTgP1IHPJd4C
NoM/TXwCNIP/x339DXrwmbvy2W3A8fDdiW31O+E/8vfvQGf4t8SvQCf4H8S1
4GD4l8TPwb7wnXhfazAIfgixu/oI3pBYD/SF1yVuBo7UHCJ2BiPgexLbgxPg
tYk1wRHwXqAnKPF6f+J+YDnftzdxL/AhfDT9Xp/f9DW/rQuvD4J3AYeCoPlL
LIOTue5BrjkMfn/q1+3B5ryuC7rCxxBH673w+4j3gEM094g3ggPhE4nngq/4
jFN43Q9+EHE6cZruQ/0CBvL3erQvh58OHw7/CP4xGAlfSVwFToIH3hdBAl+q
XMP19eErlE+U3+HvwTvBq+HvwDvC68J/gJ8KrwFfBj8Wvgm8ObEfKMM/oH1/
jRX4P/A7U+eyX8FqUIe1aSBDtBXr0XrWo67whvAy7UfAm8FTeF/4tvA/uKYb
vBF8G9qHwneB/0n7gfDG8C2j17se2gfBe8C3oD3h+iPhzeFXgi1UI+ocozj3
aFDyM14BfgJNuH4I7TvT3gw+DL4rvDZ8AHx7eH34IPgO8Lrw4+Ct4bXgx8K3
g2+rGhHeVmc58P7wlvCbtafVXoXYuNpr8U5al+EnwnfTb4GfAG8Dr8CPgreA
94+u5SbwG2vw/HLwCn37B328Trlezyvz8z0Dfq/yN3iF8XwH8TbNafgmxXsv
17pHWxvwLL+9XubxeQft/1b87E7Rs6t4/HSBry++6xj4WuUXcJTWds1z+Gnw
hpnnyF3w+bTNA48o/xH7g+bww4i9QQrfk7gH+IB76EBsD96FH03sB7bimqHE
IZqHyqHEsRXn4TM15yrOk8fqvsA2ypHE0eAI+KnEMbpP5VZdW3Ee3i73Pd/N
fd7E980GW/H6BuK1YEv4V8X8asU1X1Q85reDv058DWzgMz+peK7V1Tqs9VV5
i/YPK55fm6keqXgeVZRnc/fbdPjdxLvAi1r3Kp53m6jeqXge1YLfz73cC7bT
swQvg7Vcv5B4n+4D/lPFc39frv+54rm8H/xC3nc+qKUcW/H83Vv5nng/eJP3
Pkl8AnwOf5b4DPgG/qiem/Ie/HHiY+AT+PPE58D38KeJT6mPEp+daO9wMeNT
h5vaL1wBHxVd21+uc0fuZU50Hd4efmt0Xb0n/LboGrgd/JboWrot/Kbounc3
+M3Rdf4A+HFgIDgG9AfHghbgkug98h7w+dF7hF3h10fX27vAr4uuz3fWs46u
t3eAXxW9L9gLfnt0bb932fte7SN2gs+MrrEfgT8GHgVtwKzoWn17+PTo/X5L
+OXR+/3t4JdG7/Fbwa+I3mu0hl8Zvdd4HP4keKLsuuEZ8HTZ83MReA6MA2eC
M8BYcDo4DQwCg1VrqK4A56hmBCeAoWCI7kvfpe8G1+ie9XvAFHAxuEj9B6bq
XsFlun8wTX0DZoCrQceyzwt0znAK/FRwABgGRoDh6jOwQNfpOag/9YzBXeAe
cLeeP5gH5oKR4CRwYtm10YvghbLzwlKwRM9f40fjo+wc8T54r+y1+WPwEfgE
fAY+BT1Bb9ALHAb6gMPBUcovoJ/ug9/QNXoP/iT8mOizu6eLnKs96V3wLtF7
3qfgx0afQS3QmVT0PvoG+O7RZ7DXabxGn9PeCO8QfQY7W+M++gz2eo316HPa
WRqj0efDz5R8VqJzrUUln61oT70Qfkj0vvgB+KHR5wCPwPtE76/vh/eI3u8/
Bj8yev9+L/zA6DOBR+FHRO/3nyv5LEb792dLPq/RHv9xeN/oc4B74N2izyLG
018TwLmaN5qf0efYN2m+RZ+fv1DyGZD29TuWvUfVXrVZ2ec7Ou96CZwI/0Hn
DGWfY+o8f/+y6yqNpX3KPofSGdcR8L7gSHAIOBT0AN3BweAg0BUcCLrpOzXH
os/GO5R9dqAzgU3LPmvW2fJ8sG/0ectt8E7RZzK3wztHn5PMg+8TfYbzfMln
VTq7mKMcEX3+PxfeMfpsp3HZ59HSLOqWfUas8+T9ytY/quC3KqdE6wgTaT8P
TAI1yj6b1vn5tpqP0Wd3lbLvUzVPWvb9qD4JZY8l1VFZ2fevWqWq7HGoWiUp
+95US8Syx6FqldP0nLh0LXEtr1tEn5NXl/0cVduUy75P1Senc92LXL+O+F8x
blXPrFeOiz6b3YTr94+uYbZQjorWNbZSHorWL/Ky+1Z10R/KldFn8htBm+g6
7R/l6Oia5y+wY/Q5xgbl3+j68N9ifqnW+lt5PLpWlJ52VvRZ6Fg9M+75d+Io
zVv4b5pfwWcpC6PPoL+p8nl4KPkcWs/oh5K1MWlwOoeXHtWJz/6l5FpTNeRX
JWtp0to+K/nsW2fmf5Z8zqLzllLZ40T13ucl63DS48bzma/zVeurfW6ve+nM
tZOrrZH9oZoR3A3/WXWlclCVdYqTlKfga1STan7CVxIvAO/D/1TNC+bDf1K9
DB6G/6q6EjwI/0W1p/IIfJVqXvAQfLXqbs0H+Aq9j3vtHX3G2IT7mxh95tkU
fn70mecKUC8WOgJoGK3prAQNovWan0H9aB1kueZhtI75usZW9P2/pX6JvrfF
JdcQuodX4aOjf8trGrvRffIm/Jzo+38ZfhL8R/ga+NbR+4XVGn/Rdf73mkvR
muZ3mkvRmua3mifR+uM3mj/RGuivoEn03uRr8F+wxvqlnnGwNvcTqB0LfRbU
itZkl+n9wbrnFxrrwbpeQ/rtlGjd6pWSa6Pl3PM78AnRz6i21qZojawO/Pho
7am+1shoTWoz+KBoDa6e1txo7amW1rdovawBfEy0NreN8kz0ufTWyjfRZ56N
tHZH63Q1tUZGa3xvg3Ojx8PmtA+O1rx+V26K3lt9AmZHj7eP4TdEj9t34ZOj
x+eH8Kujx/k6+HbR2txSMC06n7wHvyB6bjZXDRKtd/ym+47e330ApkbP5SXw
y6Jz1w7Unq0rrpseor1X9Bn4DHjzaH1zVbBeUCb+KM0bXpf4g/ZR8DrBOrm0
gwpxZbCmUC0dOVgvCMH6h/SOf6qsbUn7kj63Ilhr+E9n2fBNiLWJnwdr+//q
DD1Yd/sbfBH+n6KrIvG3YP1lU+mAwfrCZnpftFa1LXxNsF5Tk5hHa0w7BGt0
2nolxG/D/7dgVTWIy8L/U9j/hbQvw/+PgqpKxO/0fngt5TzlLXiu+43WsHYM
rkGkXx8evLZLK+8TPAal514VPBakmV4dnDOVc66q9niUJntlsH9BGtlOwWN2
Dvz64LF/J3xO8BiXxnpp8PiVhnVd8HiUnnJr8PjV+fwt6r9oXax58D7+AHjH
4OcsHb9L8N5amvgxwWfe0u4PCa4FpNEfrGcbrfftDm8a7Q3YX885Wu9rp+cZ
rfftBm8W7SU4QM8n+gx/bz236LP9vTQuonXDtnq20VrkdnoO0VpkCz2faE2w
dfA4lQZ0SnAdJ53o5ODaU/rC+ODaTdrQGcG1pzT9ocF1mbShM3WGH60ZjQnO
09J3Tg2uB6XvnB5c60mvGResq0sbOis4j0qvuSa4hpWvYEhwLSwvwbDgnCq9
dVpwvSZd+7LgfCztdXrwmqTxMCO4TpTHYHhwjTwZfm6wXiIPwEnBdag8CSOC
a1XpYqODa1v5K0YF+wjkxxhZvFd9ck7wWiH9aGZwvtH6/hR8Y7A+uCVxQ7De
twVxv2jfxWD438Ea31bBuqvWzduC/TIt4E2I64L1vnoa29GaaTP42mCtcHPi
+mBdUl4V6btN4Y2DvSrSs2YF5zOt3fODc5XW3HuC8+UL8KeD86LW8YeC9RzV
Jw8H61eqDV4MzpFal+8Nzsfz4DcFr5Nz4TcG50Wt43cH513VCfOC18Zb4bOD
1xbVAzcH12jyVIwNXivkZ5gcnPvlczgfPrHkPpWufWHJ41j6+AUl5yZp4pNK
7lPp4JNLnp/Sx88tuY+kuY8vuU+ly19e8tyTr+biknOZtLApJc8ZafETSn5+
0tCnlzzH5Ks5v+TnIV2+T7V/u9Z61RE6G+wUvPZ2he8bvCbrbLBzcA0i/8CB
mgvV7kOtuapT5AnpHlwv6Lyxl/qk2v2mvYlqB51JHhpcC+gssWfwuqRzud7B
dY08J93gV5ScI+QXmlZyTpG/6MyS87j093Elr0nSl08peR2Svjym5PVDevTJ
Jedrac2nl7wmSZs+reQ1STr41SXnJnmZrio5l8l3dGrJ65x087Elr0/Svi8q
OQdJizy75PVGXogRJa8Z0tAvKXk9kN56Wcl5UB6qqSXnOHmozil5PshfMazk
tU06+1klr2fyLYwqeY2Rx2B4yWuhNPeRJa9/0u5Hl7xuyXtwYslrlbT7B0vO
a9K7VVfKw9M1eI+iM9gjg8+BPoS/HXyG9An8veCzpY/h7wafIX0EfyfYTyLf
yvIqn7tIq30u+GxGewHtCbRHkQdjQXB9JC14YXDNK//GfcHnOtKanw3e38hf
cUfwWdEy+IfBZ06fwZcEny1Jg35V86HkfPRmtXOm5unc4LMoeTYWB5+BfQ5f
GnxeJY/Ha8FnTtKIXw4+D1sKfyv43GgxfFHw2ZV06ueDz6KkTb8SXK/p/PmI
4L2RPCR3Btfv0sEfCN57DYUPDPbXyYf2QnTNo/zWKHiPpfPw44I9PLWVr6L3
ajrrHhS8VzsB3j+41tM5f9/gPaLOyY8K3vMNgvcL3s8NgQ8Irk+lud8fXDvL
i7hNcM3eGb5H8J5Y+vhjwed80tkfDz5XWwR/Irh+lG7+aHDNLs/kzkWu1vrb
Krgel6exZfA+QL6yDsH7APm12sNVsMl7uUtwvS8/5PbEXtIapXFl1mVXgZVl
n4MfXegga1LrOzq3kMZzMpisujvzeay49LYmYCtQs2KtR+cBLXPr7OeAvrSN
AMdl1roGSbcqdLv+ioWWNoQ4XLoV1x0Ajtfn8jlNwDWFhtcUbKPvAjvTfqW0
89w6rK7ZNbeud11qHa4Bn9c48RmhdC2dE44q+7xP5zOPZtYQW4Io7UiaFWgE
tgCNM+uCn/J5ywp9933iUmnVfFcb8FqhI75NfC+11jUB3Fe2Nvy6PAOFpvgh
8ZPUnz8MDACPZdYBdyg0vP2JXROfJQ7hb8cW96N7GQra5taab5TeX2h40u+a
5fYwjEztgRhPnFho/xcTpxbP4ih5DUC73Lrn/NT65Qjpy2C33BroHHBJ5vNK
nVU2zO216AEuyqwvXFe2r+ICtaX2YUwiTi78Ck8RnwVNc3sbhhb6a0v1O/iT
67fmbwNo3ya3P+H41GNgMDgYNM/txxidWkPdvugr6bLb6u+ZNeMdads5se/h
Oa59IXUf6iz2hMza7S76fYWu3I7YIbGW3xq0Ao9n1nb1OU9k1nZ1/V+ZNeg1
YHFmXVtj+LXMerfG7euZNW714SRpJbweq/GX24NxRGpfxd3grsR6ycvStcGr
mbV1zYUst4dkG/BKZr3+2MQayRv6HrA8s69gUWJtbLE+Q3/PrK2PAbeDO6Wb
JfZSPADuT+zbeBg8VGjkPaVlgWnwy4XEHoJnis+Xp2Rw8eykSR+s/is06W7E
gxLnkWek2cHfy+xnOEd9AV+R+gz/ycyatfp8eMX5Z5/E/oz7wL0gL3TYbcGJ
/H15ao1A2szX4KvEus53ui/wjr4PvJvYvzIX3KrfVrG3QX//NbMf44PEXodf
pC/yuTvk9sloXsjr8C/YBf5mpfA/cP2fmf0Gq8AfmX0XPyXW9Tcn1k+s5W9K
rKNNqjanqT9/+9z+Is3BOzJ7G/4qW696G7yVWJf6GHwE0tw+ooapdawvwDLQ
Orf/R/NLetWP4AdQye1B2hLUhNfKPXdq5/YC6bc0yO2J6g765/bG6LnXye0j
2kN5KbePqB1oldvvpPn7jX4Xr3fU78ntpyprjktPTX3ee2dmX8Q/yqe5/U7K
bz1y+zq6g/mZ/T9N+d7bMvuCttX4ye0X0vN6OLNOeqTmRGbdczp8XmYPQxP4
I5m10X6JfRKTiJPB9RX7lzQG5HG5mDgVfJ7Zm6R+/jrzfFA/yy81rMiTvXPr
qqeANwo9dCfae3F9T9BbBxK09ZA2TPuwQsM9jc9plNtX1ju1d0LXS/tRzjok
cw7rntlfofP8nrm14wHgsNz678zE3q+2YFettbn9UTfT3ie3Ljwbfnhuzfe6
xB6gC4gXgYsza76jy/aFnFnMu28y+7g+1TzJ7IPSWPoss49LOeSHzLq2xtL6
zJppPX7LCbl19tvB0Nw66SIwMLcP6gnlKY015Wtp1rn9VMotn2b2aykXDcjt
uXoU/klmL5ly3TG5fVaa72sz67ab8r1/Z9adW8M3ZtaIW2rMZ/abab4flduv
pZzWN7d/bL5yambfy97qq4p1+X31rDN7yZQ3fsusBWd85oOFdvwv7esy6791
aP89s0ZcA74is669jmtWZtapN8J/zuxJ+DOxv2o8cSI4mWdwffEsrs3sSXut
0IK6Zq43rsisg6s2kM/v+mIdvyWzL2gZuDWzj+h7MCezj+hrsF9uT6BqDPkU
byrWaHnmdta6BVpU7KuRPin/4q3F+q4aon/m9VDewROL9fTKzJ66B6XtZPYa
KY+NhP+QWpNdmNlfVCuxb1LeIPmC5Jt8iPhoak/hzKLu2j+311E10u2ZvU/r
yvYqjSrWJvkpH+PvT4I+FXuHcq1Nmb1bqtkeyOyDUo7tnNsnqTpKHqN7lRdo
75LbS6narFNuD6HqMdVVA4u66WjlDa01meuffkUNJF/T4ZnrPHkx9y2u6Vix
V2qTxPO4SzGXF+peNQ6K+kTtqlPl79wb7JXZ37kH6ABmZfYovqw6KbPf8q2y
PZ27g3b6voq9UtJ75Ze6KXM/z87sJ6nAFygHEUPimnhwcT+qaYYUz1Q+qssz
j589cvvW1LedaWuQ2a91RPF7j1T/pfbL6Tl2yO2R03PcM7dHTjWbas1hRR/2
L3KbvmtvrtkHdMyLmr7o14FFX+r6HdWf/P1lPmev3J5J1WPyzu5arDXyYXyW
OEepTjo9cV5tzjXNKtbe/1VeSF23t1LtV7Fnoa7W34q1/drKHxXr/39w7frU
3oq/iH+m9hRsJG5I7SMYl5nLA1CH921WsV/g9MzXy1fQlLZtKtb8t9b6U7HO
Lz/x7sW6qTndrZjXZ2XeU6hOPhX+W2ofwu+pubT6sZoLqT0J9ZVrK/YyNNQ+
pWJvwrrU18gPsgVtjSr2OPxT9IO8CWXaShX7JuTNnZV4HZHHaOvEa+XBuf2Z
u+r9mT2c8q19lXkdVP6UD6lj4pypOqxT4pz5bmY/p2q59zP7VJXffszsTX06
sU/0i8w1lbyGCSgnnsM1Es8d+aKyxGP4tMzPRR4MeXmvT7yWbcJ95RVr8qo7
r0i87svz1DdxPXBh5r6SbyQlJhX7R2Zm9n39pho/9z5C+8UpmftTvotMc6hi
L8mizJ5Y7a3GlL3XU84+P/P4kQdGHuINRT0jb/H6omaTT/rfsuegxvSrqX1r
8jR+k9pLKa/YPam9WPIqLSzyqvaV1RXvleRLW5DaTyif1utFTvgos3f3qsSe
rVeKtUNe52+KtUBetytSe67kaRub2seovdNxqf2T8rT1T+1p1N746tSeOnna
xqX2VcqD9UWxpmj/+D34LrXf7qzU/knt+d4u25fSL/deRh7pQUX+7FuM9xuL
Mb+6qAnlT/kpdd0uX8OPqdcR+RrOyfzs5J9ZRdvK1N6Wn1PvEeSJmJx5Pso7
dEHmOS7vkHxvRyeu/cZnfqby5NQoxo98OKMyf6Z8Hftl9poq/y3J7KNWvST/
X7fUflHtgUcUv0U+swNSez7Pzjy/5OdZmtlfrXpSvrTOqT2l8p/tk9pTekPF
3ul5XDMid82sevyDzH5v1ajPZ/b3aq90dG5vufaA2uu0SL3f0X7jv8Q1idqP
TItzGOWRsse5PHl/Ja49bsjsM9S8ey6zN1hrovx8fyeuVV7M7P3W/k4evs1T
1znyUD6ZuJaTny9PXRfJt1czdf0j317t1LXZC5n959r3jcp99qLzD/3m2xLX
YPLzrU9cL8n7HlPvF+Q73CF1XTc1cy6VD0r/X+Kg1OcJ+n8Uh6aupS/NPP40
9uRT3D51HShvYv3UNeplmfOzvFLan7RJXbfLo/lY4ppTHvoVifduMzJrrDrj
6p47rzauOBcuSbwv0P/ZOCz1Pl3/n+GWxHW4vPu/JN77y/fZIvH+5erM65E8
t/JrNku8x9m2WL/k3dL/l7gxcQ0vv36j1Ps1edmbFs9dXvatUu/3x+ReN7XG
/g96hsNu
          "]], Polygon3DBox[CompressedData["
1:eJwtnHX83NTXhL+bdLNS3GlxCrRQXIu2SKE4xd21xd3d3V3a4u7uxfWHu2uL
u8P7PO/kj/NJZm/Wssm9M3PO2Zm32nX4LkVPT882zZ6eXmw/KHt6zmR7UqOn
534euAzcDzwdeC/wbd2entuJO4g7iQV5bCfGt2a8N69xEcdPD54SvDtjF7Z6
ei4hLiYuIjbgsYcYv4fx+Tj+Qo6fDjw5eDfGFiC2B28J7jK+CvgG8FXgWcGj
OH428PTgvRlbnbgZfC14dsZXA98EvgY8G/gSjp8F3Ae8h8eDTwFvx5ceC16V
uBF8NeP9OP5SxmcF9wXvydhTfOZniWeIp4lHiMeIscSjxJO8zlQc/y3H78Px
F/D8vuBJwbuCNyQeBt8Lnp/Xnx+8HXgLcMf34zVGE6OIy4jzeX4fxidmfBeO
PQ88LXhC8M7gBzjmYeIh4kGixWMzMT4t4x+wvw2PbU9sR2xLVDw2I+PTMP4+
++fyetOAe4NHgu/hmPuJ+4h7iTuIu4m7iDuJqTlmeY5fmuO/Y/+cMt+3Cd7J
5/P9OaznQ/AI8NmMTwkuwTuCzwRPDv6P2N7fkoNvJm4ibvT9GF+ZseU4/iTG
zwBPBv7H3wh8F9fY3cQ9xL1ec4yvwtjyHH8y4+sTD4LvBs/r+ewwznEXsZ2o
6un5iOPPZvwUxh/k2C14z62JrYgtiTHElcQVxOXEWRw/Bcc3OH4Hjr8dPAy8
LPhE8DTECuBlwN97vokXwU+Dl+T9NwI/Dn4QvAB4JfDV4FHgmcAP8Xoj6vvl
PMY2I54GPwpehPFNvebAj4AXBk/D8VuCB3GeL2Hsf3zGV4iXiZeIjXnsCcYf
4vgFOX4T8JPgh8ELgUuePxw8J88/m7FPwReBz2L8EfBY8K7+NuCLwB+DzwGf
Cn4IvJa/Afhm8ABe7yjGXwVfxOsNBp/LZ7jA65Y4z3PK8c8x/gTHD2L8CY7f
AzwCPMrzTzwLfhy8GONPMb4XeGfwGMbur7/vhuCzwKfyOw7j9zyJ7XscP5zH
7mb8FsbnBH/G8ReDzwY/6rUA3hG8Ffhc7z3wSOc38PngrYjnwU+CF+f5a3sN
g28FzwV+jON3A+8AvpixNYk7wTeB+zP+CeMXgs8EP+zcAx7i7wM+Brye9yj4
LvA8HL8c+BLweeC+4Hc5Rx8Q7xPvER/yvbbi+73H9hWu1239jTn+GY5fiuOf
5PX3BI8Ej/ZeJC4Fnw+ejvGH+R0mAt/AdhnwabzOzWxnb3Pts32G5+/D+K4c
f4XXrnM6+ALw9Izfwviy4MXBx/rZwTvU8+85/pZ8xheJF4jniTV47A7Gb2R8
Dp7/Jo+9Q7xNvEUMZfxKxi9lfAbGH+H1dgZvC76AsdHg/uCZwfuCHwXv4r0O
vhA8jLgGPBo8M89/ldd8g3ideI1YkfGrGL+M8Rn9/fneC4EnYHs8Y2N4vQHg
WRjfDzwHsQl4XfB/7HeI2cEzgT9i/3WOPxp8CPhW8Gvgo8AHg28Bvwo+EnwQ
+GbwO+CTwUeD7wK/W68nx4DvBh8PfsbPz+d5G/xIkfn5S8aX5vNOzGMLg+cF
f8H+nMTm4A3ABePL8PxDwevzvHuc33ozRmxIbERszWMvMP4Uxy/B8f24dv7l
t96Nc7O7vxPPP5DxPRm/xmsJfDB4b/B14Pnq63slXv9G8GTEUuBFGB/P/uTE
0uBFwV+x/x3H3wa+HvwCuMFnmI2YnSiIVxg/gvEDGb+J8ZfAh4D3AV8Pnt41
F7wi+Bf2ZyDW8P3Bvzp3cvxB4L3A14KnI1YDDwX/zH6TmLper95jfza+bw/X
+J58172Ift5zPLQm43+z/zuv9zL4WfBb4LfAJ4KPBN8BnofYGrwpuOL89Qdv
Cl6v4aLW0zOQ1+/N65/Ma59CzOscz9BmjLecn+v5Zm/O37OMfQW+DjyG8ac9
v8S24M3BbfkI52h1Yg1iTWIu58B6fisZf4PnHwM+FHwbY2+CjwUfBr4d/Bv4
pXo+eNNrl89X8vn24bPtS8zOYxszvg7j/7L/NsefBD4KfCd4VmJd8Brgv9j/
tb4+XW9e93x6jYHXAv/D/gDXJK8/cIPP9z3H3+78An6RsZmJtcGrgf/w9+Lz
/Mr1t5FrEXEgx9/n/Mj5eYPxWYh1wKtz/J/sz+icCh4G/s3PzjnZhNiU2Iw4
l+/2JO+7IK/5h+speENifWID4lte/1aefx3Pf57n78ZjK/AZdmZ7BMdfxfjc
jM/O+EGMXwGeC9wPfIBzE3ggeDbwgeBry8wfA8GHOveAFwTPBT7EtRu8gOsn
+GBwX2JV8Argn1wfy8ynO8oDef/LwXOCZ2V8f9c68L7g3cBXutaD9wbvAr4c
fCyf+wKeNx3f92m2rxfht/8wfhjjc7tmgTcBNxnvA14RPAT8I/s38HqLgxcE
Hwm+CbwkeGHw0eAbwUuAFwIfBb4OvBh4fvDh4Fv4zW4nbiNuJb5m/HrGL2f8
GcYnIOYF9wd/yv60xFDwYPAPng9+s+mI6YkZiAm9BxgfwPhn7Pf2ngPPAf7E
88Uxw4m1iXWIrnN0vR58zP71vP8g8ALgI8CL8NtOwzm6ls92HXEc+xdzHqbn
fD3P9nzwi2wXBjdYP7/g+aN5/oU8/3Ge/zl4VL3ePQZ+H3wG+ETwfd6/vP6M
fI6ZiK/ZH8brrUQsRywv5+D40zn+BI6/13vJa5TjLiDWY38c45czfjHjTzL+
cj1/7wu+ATwFsQx4MfDX7H/D+C090SvPgX8A31vzj/+BD+M9j+L7TMT3uZXt
oeAVea+D2N4InpJjBtd84xv2JyUWrX/PceyfznG3c9wcPP8ztj/W9+NtjL/k
2sNrTckxV3EuryZG1r/3UVx3LzM+ieccPB/Hf8n+L4yPBd8Pfg18Hs99ltdd
iNf/h+14xq9g/BLGn2L8S/AY8EXgJ8A/gx8F3wd+FfwT+JGe6KFXwB+CzwKf
DH7A66sM55XrXup8yPudye96Cu/3MNvDyvDt84rox0PLrIfnFuH/B5Th06cX
4XOHl+FT5xfRX/uV4cenFuGz+5fh26cV4ZMHl+GvZ4PnBn/E+1/Ee1/De19L
7Mz4/a7/jM/C+EFl+OxZ4IHgQ8rwy3OK8L/NyujXfcB9wLuW0SvHFtGbu5fR
h8cX0a9yTrmnnHzqMpxZ7rw7uK9zDXgn8I6NnB85k9xJjjW5XKoM/zymiF6W
08vt5VhTlpnznPucE5/nmN3K6PHjiujlfcvoiVOK8N29y+iZk4vwPedU51bn
0BeKcDq5nRx7Uo7dqAx/252xaTl+wzL6ZzfwNM1ofLW+GvnBIhpZrazmfQB8
NMe/5v1URD/pIegl6BE8xGOf8Xtczu9xB7/FnVU0slpZjXx/EY2sVlbj3gce
14g2loPJxdSkalM13l1FNKxaVs16dxFNLNeQc9wLXr8M39yV/amb4YhyxaOc
YxlbijlgaWIZYjCxRRn/Yb8i/HzzMv7CvkX4/yd8/sv4/Dfx2W8mdiijrw4t
wmc/995k/G7G7iF2LKN3DiuiH7cro0cOKcKvtyzjf+xfhM9/yvNHO3fw3NuI
j8GXgK9n/wZipzJ65/Ai/FqOL9fXc+mU0UhqJTXqhGU0qlpVj2fiMhpdra4m
/orXOBW8Mngt8E/gU3plbXeN/7GIRlerq/G/LqL9b6jXml260dRq65UYH8/4
mfIL8Ibgv4qsUc5tznFvgU/olbXPNXAc+PRe4S5ymD/AZ4CHgzcA/1lkDXEt
cc17G9yL77xxI2tqH77PY5yfXTg/63Bu1iV685neB8/O55ujlXv23EY0nPfy
BIx/yPgAxuYkJmjmfvT+nN+5ltfblvHFea0liPHgG8BPsP8k8bv8oREO1Yvj
F+aaWYRYlFiMeI7jXyCe9zrg+MfZ7s7z12d/A2Ic+DrwWPYfq8JR5CpylFeL
cBi5jBzmNfAfjazFrskvF9E0ahs1zUJlNI3aRg6/YBkOL5c/3DW4jIZQSxwg
ByrD0eXqaoyB4JV5zQPkKvX3V2OoNeT0c5fR4GpxNWW3jIZVy+oJTF9GI6gV
1CjzlFkzXTvVEPOW8QT0BtTAM5bhTHInPYOZy2hata2catYynEfuI+d5rwgn
khvJKd4pwuHkcvODXwEfB16iEQ38aRGOJFeSU71bRBOrjYeAPymi8V17XYM/
dk7kPWd3jpAr9opnqHeo5/hYkcd2b4QDeqyehtx/C3BRhhPKDdXos5XRrGpX
NfIzRTikXFJN+2wRDiuXlWM+V4Tzy/3VuBOU0bhqXTXNJGA1jdpGTj9ZGY6/
Vn1/eL+rmdas7582eI8i2ts53LlcDigXVONsUmZNd22XY61dZs137ZcDrVuG
A8mF5ADrlNFEaqNrwRuX0ZBqSTn81mU0idpEDdcqw6nl1mrAf4po4g3q8zVV
GU94y/p68rw/73pN9CcGlNEsahc19RRlNIfaQw1UldEcw+r5yvOvhlHLqFGa
ZTSqWlWN2lNGg6pF1bD/FdGsK9XzW4Pxt7gfz+B+PJd78bwqGkmtpGbepgzH
k+s5RztXq1nULnLArcqsT3qdep5ji3A0uZqccEQZTig3dM527pYPncb7ncV7
nV3Fo9Or0+McWoajydXkXHuW4VhyLTmGXENNrDZWUx5RRlOqLeVIciU1odpQ
DiWXkrPJ3eRse5TxvPS+LgCvUsZD1EvUE1u1jAenF6fHuFoZzix3Pg08pAwH
l4tf1hPtJEeXq48CDy/DyeXmcu5ly3gqeit6LkuX0bRqWzX9kmU8GL0YNe9S
ZTxevV455QplchJb1+uZ85ccU65pjmP5Mp6A3sAJ4CXK5DzMfagRlgOvwJw8
lFiRWKl3PPst6vWyXxkN7/28ZU9466nEB+xfXcQPPgX8PviqIn7NseA3wJcW
8WdPA38IvqaI33eMvwH4kiJ+7lS89tfgz3vi8b0N/st72/XO9+fzfsL+dUX8
pXe5Ps7j+riMa2NU1fP/SZ3xbG5hfAjjz/H8b8Bf9sTD1XPQe9ADW6SMf/UW
+6OK+NEngN8GjwEv2kwOyFzQrDz2eBEPT+2mhnu6SI7FXMvM9fVsjsZcTT/w
E863XnPsX1bE39Zj12s3R3BnEc/f+2FS4jb5A8e/x/6VRfzak8Dvgq8o4i+f
CH4HfHkRP9kcw3/1/XRHEQ9FL0WPZdEymma+mk98WUQzzV/zA/mEnuBM9fd5
s4gmnbmej9+q19M+9fzu+vEO5/sczvfFnOtLquRgpq2/v+utGnlwzVd+L+I5
6T1tA56hjKZX228Nns5zzeudxetdwGtdWMVz0nvSU5qpjOYfUvMl+c57NV+d
pj7/5njM9cwE/l8Rza32VsN/UESTD6jXP9evQVzTixNLEEv2jiepN6kG/KKI
J6g3qCf4Lfh1Pt9JfL6T1WRVckLmhsyJ/FokJ2JuRI/gtyKeQf+af3xUxBPT
GzMHNksZTbxYvZ7+UETTDqrXW/mjHqRepBr6e3AT/vU67z8p3Gsy81vgt8BT
sD8l0Qv8Kngi9iduRYOcUc9Xrmdn8/kXYPwRHn+0GU5/GuPn9YTru/6dWc9n
rldy6gvq+cn5e/Jm5osT6/lvUjUm+HjwSjUfGlHzG/nTRM3wpwPr+WVC8B6N
8KlB4MnAR9Tzz8ryAz7fvHy+B80VNaMhzq/nS7WFGup08Pk90Vb6H4ty/P94
/CViAL/hnPqMxMDe4R9yk+fqtfICjh/E8a/orTejScxNmFNQq/xTZm4Y53pX
JqfgvOP88xd4SvDx9Xy+JvhCXm8JXu91vcxmPLAT6vnb+d0ckfOMr/kveJJm
+OLh9XpwJs+fm+ffx+P3NzMnmrtSkztXqunN7alR1frOqU/X65VzrXOqXrie
gHOtmtvcixpbLe6c+ky93jnXqunvbEQjq/XV4OZ+1WxqczWVuQs1n1pLjTS6
5i+uv2qwUTU/Upupsc1Nq/HU3sfzfWbk+4zyec06B9aIJ+DcdXGZc/kF8Tf7
J3D8zBx/Ocdd0cyc6/qrR+tc7Bz5SL0eO3e6Jpjr08NwrVAjm2tUs6ud9Tju
rddr13M9knvq9V/v5HbnAO/9ev3wmtivJxzVa+XRImuLa8qfZeZUc3V6Is61
zsHmzvRcnJvVrOZi1Phq2YV5jf17co17rZtz3KheH81F/sD3fY1543a+c7MV
PfMo+BrwD2y/BD/I9mrwN1VyOkvy/OV6kuv5k/Gf1D6M9+P5pzG+SiM5zp+L
5KDbjeSozU3fzPGTcPw6HL8C29P5DN/2ZE1scOxNjK/GnHE92yGMf892G/A3
bBu8/jVs/+N7rMrzF6xqT7YRz1iv9nfGv+LxRxmfzhx6Ge2qBlWL3lOGa8u5
1ap3leGeclC18n3gjXqiedW+f/B63/F6Y3m9mXi9EdzDI4mdiV165zt6LvoW
+e578thexN7EPsSuxG7E7sQexK1ljlfjqHXuLnOu1Oxq99t4v+l4v/V5v7XY
3gqehu164NXY3gKeQm0MHsb2LvAAtpuDN2d7t/cv2y3AW1fJWR3bSE7MXNa9
jC/M41sxPoLtI/qZ+hrgQzwePD/bLcHbs31Y71VfBHwA20n4Dt/we3xPTMp+
X7Y/q4etJbEOguPX4LH7zYlU0d+D2G7NMbt6Hh1nOwJ8jL+T9QH6IOAj2G7P
a+5A7Ejs5HzJ+F/83qswPq+eH7hkuxp40So1HjM04tFb+zGK8U84fhnGp2L8
MvAH4KXBk4FHg78ADwb3AV8F/g28MniuKjm4/RrxjM3N6enp7Zmj0wvVn1ib
40Zy/Amedz0mYktiK/OBxDbEtsR2xG1luIEcQa9ET89aGPWHXp+eqHpCfSG/
353X/4XzuJG+iHMzuMN77ac32ozHeWUjHqbe556M/8HxW6jDXAvBU3H8Keyf
qn/Fe87TSI7zc87Ph+AZG8m5vqGe5fgWx+/NsfvIJz3f1mQ0U4O0N/gf61fk
cq6Vni/wpvIgYj9wk+fv4bpKjOG3v5y4griSOMrrl/HTXfedm3nsauIa4lri
Ou914gbiRuIm4mbiFuLWbnIZvYmJ6pzG4c348Uc2k18y3/QTn2d9dWkzfv0k
vN/RcnfiaHBf9ZlzH3EguDf4QPYP8jW8n8AnymXlDuDJwMe5rhLfcr6WaqTm
5hfO17vgTiN+5FPyTXALzFP+358s+cwvA3rrRREF+H/gNvudVubbO12fuXbe
IKbgPY7z3uf5a5Tx/G9vJEdgLmAKnj+O45fmucvIqcBfgYewvywxFfhb8PLs
ryDH8jppxP8ZzPOHcc5WJlYhViUm5/gvOH4Jjl2S+JHPczf4LT7L28RP4HvB
77L/HvEz+H7wB+x/WCXHekUjOQpzr87/TzD+M2O/VMmxv9yIZnG9/Ivxpxj/
Ta+N+Bv8DPhP9v8ihvCZliWWI5YnfmX8EXMljH1eJWc5tl5/zWWaG5qYmKzO
EX3F8TeZq+PYZ/wMrlfgj9n/hPgafAv4Ofafr+Lpq//V++rvkeBdiV2InYkL
m8lnXVTjE611IU4mTiEutJaJuJi4pBuNp9ZTH+lnm4s6jzi/zkmpD6/VN6n1
05k8dhZxNnFON/P9hny+6flsMxB3gDcDz8p+vyo5jDsayXGY25if77wAsSCx
EHEqr3EacTpxhrWAPH9j1yqeO3MVvndTkZyBtUJqTrXnhzX/MudiLZGetrkY
cy7W8uhvmIs5kdeblde7Sl7WTA7C2hs98n1rPnpjkRpDa1/MSViLoiduruIM
nj+X/rm8hziWz3gccTxxAnGkcwRxNHFMN/myAeYT5IXN1ASe00iO31rB6xhf
i/EW361dz+fLgr/k2HHE5eCh4G/Z/454t5n5//1m6pWeaiZf9kwz+d1ZOYdT
E32IfsSHzawfHzdTr7OTfIL7ZBU5B/FpM+vH583k82b2niKmImYhpiFa5lGJ
afWPm8mHvtBMfnQKHiuJipiSeKyZ/PoT8jpiBO/3De+3OvtrEDc0Uz90UzP5
xpHyEcbXYn+4HBU8TK7G/o/E3LzmPMS8xHzEGPOmjH/F2NfNeAaPNZIj00tw
PV2D8V6cyyZxKb/BZcQoYrTrODEHr9OfeMB5uZl85m3N5EPPbSZffj5xHrEj
rzeOz7cS+8OaqU3pW+eirVFZ1vPnXMV2KLFur1zbagC1wBCevwyxVCe1Bov0
ijZTs6ndunyGWXj+u+YIfJ12fu9Z6vtl9Xa+z2K13+98tzjHfcZjO6tRwYuw
/RS8o/VL7Zy/2Th2JbaTML4DMWE39YiTsl2A7Sft1G86n7es6/E92A5p5/rr
W9+/y7Vzvmes778D+c4HEQcTh3h98PyVed538i22h/LYYa5rxBH+ZoyPJObu
pr51Xx7bj9ifOIBo83gf67t4/qpsh7Ndm+iaKyHWbOf+WJL9pYkOx89gTRiP
rcl2APgwdXon9aQLdFMvOHEn9Yv+Nv5GyxG7N7PWu+a7Fp7QDNeQc7hWntzM
2usafES9Jstd5DCuvccS+3Yyvw6VZ9bcQo4hNzmNOITPdaj8gc+6J7FNO/ma
3Wrste4171p9sOt9M3P2zvUcLTeRo8gtziTW7qSWta/zaH3veg/LbfZt5tr0
GpWr7EUs7/3u9eC1xOOrEi7mI3h8E/Z36+aa9Fq03qXNb/AHj/1NdHrnXvWe
lZsdQPTisR/kxETT357XOpgYzXe5nOhv7YC+SCc5N+ubTpIbdFK/fCzHbtxN
LvIW9RZ4k25yh7cTR4M36iZ3eCNxJHjDbnLh11XJXR1NHFPnsA6Xm3eTu7q6
ytqxcJ3bcg3Zk/HdnXcZO6NKrms/+VuVnNfeXk/deNvnEPuCh3fjrZ9fZW1w
jdBreLOZud4537l4fDNzuXP6Z/Wc6drmGmfubMMq2lyNrlfyMnGg93U33t2l
VbS4mlxv5DW5jdd7N17cRVXO7brdeKue4zldTziPrU7qp11bXWPVUsOrXFtq
ErWI19hG7ayX61X5TH14/nB5mvqkFX2znjzJz6F/BV6d7ffqlVbq/XZl+3c7
9cobtPOevpf5y7lc73i83Ul9+CbtnAO/+6au04zvREwvL2B8VrYj2P7VTv35
LN3Uj//ZTr2+v+2g2hv0NzYXaU5S7+/UKrlTNYra5MQq301O4GfxO/4/9+1k
Lb+mGe6vBtAbGdOM1lBz6H1c6frWTX32H+3UE8v15fyXMnaZ60k39UrT8dj0
xGLd1KvPyP5MnfQmHMnnPKp3ehQuaeb3Hl0/31rKX3j8925qKo9p5x7w2vea
txbNmktrLa1Jc620Ju3pes2Uqx1Xf56L6rXJ6+3Oeo1y7bQG99Z6DXWtssZr
53rNkgtYQ/N8zQlcq8+vr0fX7Clqza2WnLyKd6GHoZacuIo2VaNae/NnM9xV
Dqv3OVUr2l0Nr9acmjiunXvae9l6CbWnGtTaul+b0bauya7FRRWvQ8/DWqp/
nYO934i7qtQjyJ1XqHMhcmi5uxxe7TFhK961Hra57qeqeON65HLlZ6vkJsxR
yI1fqJI7M4dmLvvxKrktc1zW+jxShWvLueXyf1Txqq25GFx71pu5vnTjSb9e
c285uFz/7yrcXw1grn6uVrSRa6pr6aBWtIiaRK3UbUUrqZn0pqpWtIiaRC95
kla4vpxf73nyVrSGmsNagf6teM960Gqnwa1oMzWa2mepVrSLGkbvarZWvGw9
bbXVcq1wwVH1/CUnlEvqKcgN36+54Oh6vnN+G9JNffZ8PDa/XMb5gVjC9yQG
d9O/Mjdj83iMOgA8USf13P62m3ZzbfgbL9tNf8GCjC/Uiba+tOZmV9Tn2nPu
tXCv/KOb+uxFOHZR4rB21gDnftcIuZX17kvWHGuNVua7tVrhB0e0s6a4lrjG
WJ9mP8ZkndTHq93V+Gp7NfxC3fTLTNpJvfni3fTDzAaenRjUTT/LLOoIuWg3
9emD2F9cbdBJ/05/eT9xVDtrnGuba+Bltea6pOakaqsza+2kxvpUPUuMJz6r
tcWRtZZQY6jdjq21hhruXeID4mPiPeJD4hPic+Ij4il/H+IF+RexXztrjmuN
a5JejzWym9Wej17EYTXfkf9cUs9Hz9fzx5t+X+J94i0/S+/UXFpreVzv8Jn9
aj4i39L70BPRC9ED0RvRM9Er0SN5zuuLeJl4nvixG89Er+SnbrSgmlWtqiZU
a6oR1YZqzle9Poi3ide6qf18he3r3dSAmusw56F2+r4ZL+Twej69qxlv5bB6
PnV+tbfHHh+11clsf+1GE6mFfvM3aYVfWbu5CvFtNz1E9g59R/zgWioP9jwS
q3tNEjs1w8Fm4/36OYex/04z3qIeo97wDWxL5492uKUcTu9YD9leo4s76VW6
j3iwm56ljznmw1a43BadeMt6zPZ6vM92OLGO83UnHHI7xnu68Z6/7aQ3xB6R
q2p+ZP3UWvWx8s5/u9GUasn/urnXvOem6KTHpMFnXa2T7ybPnKB3evjs3ZuQ
/Ql9zPuP8eub4c4jaz4uh/ZelaOsU9+zapvJ6/nM+XORWuM4ny7cCleRs3hv
r9aK9lCDqB2GtcJd5DD2KuzSilbZt9Yaaha5iRxFLTRRN1xITqTXu24rXEXO
orbaqRWuIGdQK9nT5b3uPe/cYU+Kc6Fzotpmnm7Ox7+teHP7dMLHl621obW/
zmXOac4t9pyojdRIcqUZ6rnROdJeFHuwtq85k9rOnju1nJpuPn+bTrScmm4h
tvP7ffkdX+7E+z5QDsjY/zrxrh/oxFvXY9cb7l/FK9cz13sfWsW71sPWm1+5
irc9tuabqxNbuu524sVvUcVb12M3dzGfHJB4shPvfhP5KfF0J977NlW8fD19
ve+BVbx7PXy974WqePN69OZSliWOIl7txFs/0vfn+2xOHOH8107u4njihN7J
YehlP1bzQzmrY9vX3rvHHMdjr9V88ljipCrr+ik1v9Tbl0+rtdXcO7rGd5Jb
2KGKl7917YXr6Vs7LJ9QT6g3dpaHdMLHR1bJNX1Z840HquROzLmYazGHcmWV
GmDXMtc0tbE5l31qjWwuS76gt/pqFS9ej15vXk/e3Na4mt/IZw4jXukk93Co
r0e81EmuY98q2vzAWrur0dXeanBzS9O24kXoScgfZm4lV2TOyNzZt0TpPd8N
fymI3atoXrWt+mPWVmoc56j5h7k0+Yhe6o9VcknmkMwdmVMyt2WOy1zc+Cra
Xo1vbmr6VrwJ+VSn5kuerw/r+c3zofZUg+o9HNgKd5fD6wXYc/BKO5xJriQH
erEdjubc4hzzUDscV277sNqKuNV7WK4qZ2yHU/ld/E7vtVO/uWEr/SjPsv8c
8U+V5zzZDmeTq8kJP2innnMT9jdrpZdEf0Fvf2g33qs1/9b668G+1g5nk6vp
f7/RTv3BUPbfZPtAOxxRbignf7odDir3nJsYWHMQucfh3vv1Gu3a/FI3vY72
POq9HawuaIdDyh3llPYC2BOg/7EL2/va4ahyUznp6e1warm0HNzv7jnwvedp
pfbBGgi9u5+ayb2bg9er+6aZXI45HXPxDzSTSzGnYi3Cw83kNsxxWDsxthnv
57r6ftQDMrdhjkPv9d5mvDxrEgbWnp7elx6i3pkemF6aHqrelZ6aXqKe80K1
p2itgjUL6pOqSq2BNQd6sZ0quUv1tl6YntjHjH/Uzm+5eSu1Eeor9Yz6Rq9s
TH28npm1EnPX3qU1E3pr8us+9evp7V1bz3/ON/e0o3nUOmqC39n/jTid/TOI
C9vpF3izSn5DLa4mV8sf24pXoGeg1j+SuMDP5zXvPFDFm9GjsffsxFa4rpxX
rW+PuF6anppewKGteGl6amp1e3DttV+wGy1vz71cWk5tr4c9zmrjQ2vvT40s
F/Z6fKKVnnbnbzm+3H6LbrS1Gltvw55wubUcW2/BnnG1hJpCrX52K1xcTq63
ZI/6et34O3puzkNqETWJ2sOeet9ry3qtUMN5rM/Ru9ITci5zTnu+nTVUbiRH
+qeTNfbUdjSjc6tzrOfSczqmymuc2Y4mVYuqQc9uR5OqRdWgY9rpJ/i0Sv7n
3HY0qtrU3+TSdur136+SjxrVTn39R1XyPRe3U1//TpX81YR8rgnq8/lkK9pM
jabXaQ/tFe3U93/BsVeyvaMdzenc6Rx6bTv13c7FzslLsb9kO17rBMT17dST
/1pFE2/P/nb1/L4XcWM7mlmtrAa+uR1N/Hc9/+nd6uHq1S5D3NWOBlb7quFv
refYF+vv77X8Ub2+eU17bXmNTdIJB7qtzjW900jt3uSd9BfJPeWgU3XSvzU1
8VErNYD2WnzTSG3gfO3MSc5F87Odup05x7nGOcYaQ3s1vm6k9tAaN2vdfmik
9tAaa2sHv2qk9tqaQ2v/xjdSi/gQn/dh4hGvyW5qqu0V+bGRWmtr/qz9m7Tu
LbBHwdrxKereBWv++lsrUvciWBM+F7hXXStubmu870/cWqTHYAD7Rd17YM24
tfndupbca8Nr5LRW5gx7KKw1n7xIb4U9ENaqT1akN2KedjSS2sg52xp1a/t7
17Xr1oTbO/NTI7Xi1iRam/hnI7XuU7YzpzuXO4db470d4/MWqf22JtpaxLmL
1Epb42zt+GxFap+tyd4WPE+RWm1z0LODv2skNz15O3O+c71rxq+tePh693r2
1ihaWz5TkdpFa863t9ahSC26Nd7WrvcrUvttTbW123PUtdbWYFu7PnuR2mxr
trcA9y9Sy/1yFQ4m15Bz2PNgrenfjfRC2BNhrepfjfRKWDNv79HPjdTS2xMw
p29TpFfAnih7jX5ppFfKnqMJrddqpBfJGnFrNQcWqR23h2Mr8FxFejvMcVpr
dnNdb/tCnav8tZHeKXsS7J1qFulVsAbTWsxOkd4C52I5wuOtzCHWNNsbsW6R
Wud/utF8ar2e3qmhs5ZuoyK11tZI2zuxXpHa6S+76dm2V3tcN7lCcwrmEswZ
qs31DN6qNbregZ6FXoUegrlDcwzmFswhWjN9lLn4IrXU1kgfCd6kSO20NdtH
gDcuUsttjba9IOsUqd22BtdeiDXr2lxrju19WKNILbI9VfZyrF6k18oeFXs9
VivSu/JPO/3urmWuadZYWmu5SpHeFXOr5kTNhZpjtebS2su1i9R6W9uhBlb7
WuNhbt8aI2uLzPHbA2OvyapFemMeqsLhXV/UCNYUc0jPu43UGttj1rFerpHe
sye78XT0cp4hup30k4+tf8+f2qlfcm13jdf70WPRW9EDerHmhHJBPRd74npb
+9ZIr5zeiZ6KXooeij10E1hr00hv3Vgee4x4nHiCGN9O/cberfSLf91O/cZ+
7H/TTi2BtX7W/FlX/nk79RpqczX6f+2e//+C17TSf2vPwmhrI4r0Mthz56X4
aSO9ePbQcZp6Pmikt84aFV/i40Z66xqd9K9fr27opAdPa+L9Rnrzvmyn/mSP
Vvr7f2mnv/zUer6Ua8m5Nq35ujXjThPvNVJLbs3/0eDNivQC/N5KDtHcoTlA
5/sV/b5Far83qqKJ1cIbV+lhspZlWJHers2qaGq1tJrZGg5rOU4o0luxQBWN
rDZWYy9SRaPKFeWM09YcVS4pp/R+H6wVU6QW254Ke2FOLNJrMU8Vza5WV4Nb
w2kt5wVFejXmrKLR1eZ6BDtV0bRqWTWwtR/Wdn5KXF+k58F89rJFeiGsSbcW
+/dGatX98x75lVpRz6lXK5pOPqKG3KqKR6A3oKewXRXNrdbWM5i9imehVzFH
Fa4iZ3mrGQ9tlyoaVO2p5rbn5FHe9sIivShTVslZmKsw5/F7MzkOcxvmKPau
opHVxnokR1fxCPQG9ByOr+IR6A3oGZxWRfOr9c0xWrN7Le93RJFemv2reDB6
L2pua7qt7T6gSK+OPTuXgw8u0stjj9IYa2GK9C6tWsVz0WvRg7HHxl6fk4r0
3hxcReOr7fV4Dq/ikeiNqPm9Ocy5qEXUJGtW8UT0QvRwfm4mR2Nu5hfi72Zy
MuZizPlYM348L7NWkfpaa/is5TujSO/OhFVyRuaK9CRXquIZ6RXpIS1fxVPS
S9LDGVzF09HL0eOctEoOytyTOSfnzxN4/eFF6iGsebeWfqsitfDWrFuLvmWR
Wnb52Rzg7xvpTfD+t3bto0Zq1+wRsNdq+iK9A3ql1nw8UHum9gzYqzVDkV4C
+Ze9GpJMezHsAbAXa6oivQH2VNg7NmORXouJ2/GM9Yr1kO0psJdr6iK9BvYw
2Fs2ZZHeBr1APUEnqf/Y/7aVGgBz/3rE9ogMZXjiIr0j9kSsAJ6oSK/En63U
GFhbYE2ANY/W7k1YpBZy0nY8bb1sNbFawZ5ctaGa4edWahisXbDm4etWcvzm
9q1B+LGVmge9fj1/vWs97HXYX9fro5WaBGsR9DTvq+Jp6WXdX6WG0F7T6YrU
Fn5ZxdPRyxlXpWfB3octivQyLNiKp6uXq97q1U4O1typOVR7Suwl+a2RXhNr
CO2N3b5IbWHVTo7X3K453b6teEZ6RXpY87biieqFqt/sIbD3YIcivQWLtuIx
6//oKbfbyRGbGzaHPHUrnphe2DSt1JRaa/pvI7Wm9pjYK9Iq0nuit63HfUj9
e35dxTPTK9PT+r6KB6be0kOz58TevmmK9KLYM2PvS1Wkl6bbTk7bXLaeuTWP
1lJuUKQW0p4he2f+a6SXSH5mr8SGRXofZmzFw9O700OzZ+8Yxjcv0stnz991
4COL9ALu004NhLUP1iD0b6fGwdyfOcDFe2U+sIfE+2+xXlm/7LH4/16Ldmoc
rG2wZmFgO56PXo85F9di/1PGtd01eRDPP64nPS1eD0e34mHoXehZzNBODYW1
E9ZITNuOJ6QX1KfmZv1qv0KOpjZVoy5VRXPKJWar/Qg5xeNleqftofa/Dey1
s4bU2lF77uQyT9ZcSk7TrevrFyjSW9yp6+vnL9LLfmbtSehF6Nnv0ErOwFyB
Hr1cbGDtT8jJ/G+ef2ou7X/0LN0rv5c9LPayLNKOh+R8rQe1RK/Mh/YAOf8t
1o5HpTelJ2Xtq//543/9WAP7ZzcaVO35V61Fx9bcTE1qrsmc07X19SRXs+ZW
7iNnk6tZcyt3k7Md3IoHpPejpzpLOzUxb9brrdzJGl65mxzq81ZqrMz1mfP7
spWaJGuRrFGaqZ2aF2tdrKnRH9ZfNt9jvmV8KzVN1jJZc6S3qn9sPkaPdfF2
PDm9OD2K/VvxfPV6D2iFS5ovMl8jpxzcK/ONPUz2Mi0DPrcnPVj2YsmN+9Z+
mRxZ78D/gJmi9hD0FvSzzO/oMQzplfXHHi97vexBthfWP7W0N1nuOF3tp8kh
D2/Fg9N700Mb2UpOys/mZzy+FQ/O9/YzLNUr97c9T85Pq7SS4zK3ZU5L79j/
BNBr1kPWC7YnTW9YT9geeP+bY4UivfHWnvqfM/7XjDWo5pLVaGozc8p6O+Nr
P16Px9ouc67mWq3xsqfK3qqdivTSWhv2Z31tWSNmT77/xbF8kV59vVA90YGt
eMD2TO/A+JAifWH2VpgjNTdqj4U9vPbSblOkt1f9vhJ45iL9K+YWrU8bXOcY
zRGuUOdCzYma6zbHbW7bnLf/4bAyz5+1SH+L/8kwDDxLkf4Ya3HM4Zq7tSbH
3Lg5dnPr5shXbCWHaO5wpVbm5yE8f9oi/TP+58Sy4D5F+ln8zwD/O2XFIv8l
4H8K+N8nQ4v814B8eAR4uSL/bVDU/TgDivTm672Nq/Mprgl6df4nh96gnp3/
9WENubXj/ueH3qH/SaIXqIeoN+h/cOgV6hHaI2+v8cgivfN7tVPjZm2bNW1z
tlPDZu2aHrw99vZO71Wk937ndmqs5LfmwOxJtDdxzyK99fbY2+u8c5He+z3a
qbGT/5rz2rWdmi1rtXZju3YrOVXvbe9xa4mtEbY22Jpie7bttd62SC+3fO9E
8NZFer/1Qv0PE71OPVF7tu2VHlGkl/v/AAKdH5A=
          "]], 
         Polygon3DBox[CompressedData["
1:eJwt2nf81eMbx/HT93v6dvoq0TRKKQ1tDZGWUZKWJmlpKU3tHU0hGU1JkgiV
rfySkIiy0qJQRvplE/qR+j2vx6c/3o/rul/3dY/Pvu/rnPN7DW03JCuVSr2Y
J5XKy47NpFIdclOp9/KnUgNyUqlR/GXZqdT36vNQUTFbNDgirri6pvlSqSvp
cuqUTqUWqHtb3HZxk7Trg63C9mJfYPdg7fR9HQ3RPi/bkVpTKxpNC0ykLXut
tjO1fVnbV7UdrO2lWE/sXmwhdg1WH7sJuw9bhDXH+mJPYp9iX2JzsZnm3NWY
O/U93bFN4vcQ96i4zeLeonrGPiSuqLrGjqkhXUYdxc0Xt0XMNv1N1F8D7GZs
IbaANiun6Wd+aTqPRis3pP7iFik/rG2bOC/G6EeNzKMB1aeuyq2N25wtr1yO
8mr7i3ZlqIK2W/UzWn17ce86jr5iRvIvE9dL3f3iFotrYYyLsXbYVGw2dimW
wf49NbeY4wHl6fq7UR+f6O82/U3kZ+EH1eenDA1UfkD7/fwT+lJMvazvtpx7
2NfwLdgoMf/G/PUx0nkbTsOos7iF4t4R9764yeJOiqsgboz6UTSC2oibI25j
XA9xo8Vdjy3CtmIfYFOwO7Xtru1uc77bnKfwD2PF2Cv004QaUQdt52Ul1zau
8R7lG2gx9q7yh/q7TX/XYXOxTdjb2Bgsj74H6u9H/Y7V12jqIm6puPfF7RQ3
XVx77D7sDWwrNi7ucexe7HXsnXiusFbYHdh67DVsKPa7vksa40Z93xDniVqL
my3uFXGbxA0T1xKbha3DNmJDsBuxh7EPsF3YDGyyOV+tvyFxLd3Lk6mruGXi
PhS3W9xMcfPoc+XUqed+nfru4pazH2N7sTvE9MQew3Zin2F3ZifPzArsE2xH
8Lj36HFst/J+cXeLW0BfKqfJYaVeUd9b3BPsHuxzbI6Ym7CV2C5sH3YXtoQO
KRemgtgm9Q9h38U7iE7HXsfucP66Od5djvcO98Fk/kJxX4nJjftX3AZxf4j7
K+4ZE+ka15G6GfcRdR/FfSFulnb30z7l48rc1Evqs8Udxs6KZwb7W8Ui+lq5
QIyDvSpuMfZNzI1OwzZi87EvlLPI9FLrsQexb5XPiPbYa3Gtze2oyR4Q9AXt
j+cQ66TzyeytymNOPZcHoq84p3G+4r2kfr+2y8Uso6W0EFtMj/EfpUfoVeNe
aKwW2rWL41N+M94TWB43QVF+MfpQu2xjFXCOcilDq/C/tTuXymm7U5vt2OVs
L2wAVkn5PWqM5dffBfzytJqysHLiKovbx1+B/aZciM7BtmFrsGz2AqwKtp//
KPZr3AN0NvYe9lg8N8pnxnyw7dgGrBx7FXYtdpz/kuP4zXn5zLHvpd20BfsH
O8b/k47SM9rmFV9B22rafhHvAXF9nYPH2e/EfEsrxR0VU4RKintf3Er1vcX1
pP+IWU9PiPtTTIl4z4r7UNzj2B/KxagU9kE8Z9qmtSvk/Bak02ituLS68uKq
ivuc/3S8i9iy2IXYZ/zx2nbUdptjGWzM0fyN2J/Kh5S/oa9oF5ajrpi+i9CZ
9Jb+Lon72jU6i382bRD3h7Zfa3OQvqT/4GXFXWncFsb9h79U3NfinlW/llbT
VnEN1eXTXxn++fQ2XYblxUryS9E78c3EcrDz+KVpM9XDsrDi/BL0iTHymnNh
cz2DTqc92M3Y67HuUC5Ky/jfmMsL5vBcXEdagn2FreE/TU/Su/psZIyMMcrG
fULbqAmWi1XgV6Qn6Z+4tnSB490V71v9/a6/z/Wzjz6lp8Qdj+tI5cXtFrdc
3LfiXlb/Ij1PH4i7Ul0fcYPEVY1ni67C+mKDsWrKy+nHeA9TceydeD70d0h/
r+hnHb1Ewxz/Acd9kEqoa0Kva1tH/EnvgTP4Z9Kz2j5PH8UcaDvVVX+duNuN
cYcx6otrjt2GPYutw/pj12C3Y89h67EB2NXYFOwZ7GWsH9YUG4c9iT2D9Yxj
xcZgT2BrsO7YYPPYYp7Xm0Mn6hDnBy8srra4+uK+578Qc2drYZdiR+L9ol1n
x/xRtGfH0fPiTlNXVVwdcd/G+sYYXdTtEDdR/xP4zcxlsrq14l4Sd3PcA9iA
eE9jy7C2ce9h18d3BJtFryhfEmsEbLbyXHFNxI00Rjv9bjXGTcYYwR+OXce+
g3XDhvOHYm3ZbuwNWGe6LXzsY3FjlcfzP8cKsJVdy0pUgb7EDlI1fhW6kK4y
l7Hmsspc1ppLj+xkjfnTqXVZrM/2KzehYeIeUX5CXOe4Dyg/VhmrhX0d6y/9
HzePf8zjf/QXPYDtwx7mP0QP0kZtLxLfTtsbtM1V3kS1sRPGKsAvSGu1/UHb
97XZFs9aCNtGJ/jH6W96Q2zd2Gh43grzi9B6Oge7zBhXqjoaa32sKFsXa4D9
GGtLrBbbHuuCnab8SrxnsCuwa+KbHO9TrBl7MzYUq6H8CP2gnB3vXuzt2CeY
22fmvMS8Fse3Mt4f4nLVVRFXW9w3/MaOcyi7DHscuz6+d9it8bxjq7AbsHXx
DsXqY1dgv8e8xI2O9z62krYprzbu98Z9L96Z9DY9rO0R9Se1K0JvafOUuCPi
3onvFW2mudin2CL+ApoX74Q4j+LraH+Ztj/EGu/Us7KRHRn3JJUwdil1rcS1
F/cH/wf9DRC3l20W9xl9FWs7dbfFsyDu6li/UVdsEjYdu0r5IHXHpmAzsWax
ZqKOsTfBJmONlA9QN2wyNgNrqvwZdcBGYZOwhrE+irUsNhGbhl2pvJ86YWOw
KVhj5Z3meIU513Fsl9DF8V7Gu4ibIG6quCviXUrjsSXYo1gv5b2xT9W2njaX
0aVUWvmY479f3Xn8UvST2Amx1tR2hba9lT+l9thIbCLWQHkXtcKGYKOwunGf
xXsi1nzYUqxbvCf1v9JYv7nvf6Gf6Ht8hLh54h4S11W5vrgGcV+q30u7qbR5
5Tentux1tF/9J2Kv1XaQtiO0rR3v3VjnGeNnbX6M/ulMbGrsjfh30h20U2xL
bQdrO1LbOnE/i1sh7gf1R+hwjI23FjdU3GhxFyvvoTbYMGwMVi/OKbXFbsXG
YpfEukJ/S/S3Rz+76JM4bnySuIfjWRDXN65v3HOOrb7YRtSA/o59IHuzNn2p
N/0qdmp8D7V9WtuBsW6kabEOxFZjg5RbuMdnxJovT5LL2KF8RH8D9ddGP63o
WtqKNTZuA6qhrhodx07QSeovph8d449U14ffi3rS78a5M9Zj+n/euMPjXex4
x0XeQv1IGk452HhsHH8MjaLceN/TFP4kmkAZ5QnxzeKPp7ExjnHLmNs8dj79
L5Nstp817rY4rtiyKW+PPa646trXopqx7sMGsNfo52pqSm2ws8VNZafRr/o7
Zt5L9Peq/jbrb5ryYXW3aNtSmxbUnNpj52g7k51Fv2lbgs0XOQr2Gvos9lXa
PxhrcP29qb+psWaINYq48ewE+jlyHcpVjXE72zByFvFtj9wRexFel2rTG1h9
rAK/MlWijdilWDl+RSof+SHsrNgfsVPol3hvGjsSWnPNZYG5dFL+mnpj07G7
sZbK31JfbCZ2D9Y6nl/vymP6LamvUrRZf4fjG4mdFeeR3ozrzVbMTfJWkb9K
0w5xv7B51GXRi+Imxbc91izsC5Sj/pf47rJllM+Ptbi4l9h68f7Bz4/3Ep2k
fvE+Cl+bf+M7Je4i7H32AyoU60P2EqwM/wIqSzWUC8b3Q111frXYYxjndmy2
6zqLZlClePdFH/x19BJVxh7AXuX/h9bT7FiP6OM1dlO8k+IaxvoEe5ldF/cE
tjZyeNhStoD55tIG+k75v+wRWqX/e9k9MUasM+gebBN7GPuR/SnW7djP8fzp
7wv2Y+xDmmGsyrHXYjfE3lTdl/RgJomJ2M9Pnb/tWPV4tvn/0rkRr21LthXt
OzXGC5nkHMe5/pGWZif7tti/rXWP/BPPufg88e1h68b5j+cykhpYzbgu9D5W
lebpY5PztpE2UHVsPvYm/3V6jWpiLbQ9h92s/AbVjv0Z1pftR9+oq8cWxgbE
80nfYjViX4TdxPairyNvSE8bI+M4cihNfeIeE7eIXUx/x9o01rF0mvr8lI8O
Ob5bHOddjvd+h9Qu3gc0CJuDzcM6KH9DfbAZ2ByslfJ3NBC7G3sAax/Pvv5b
xjMde6d4h9N/Yy8g7h5x88V1VC4k5isxPWKPF/cs9eeXZR9il9I/6gex5bBH
2OV0HLuYHnS8O/W9gz6KvSd2F7aK/zg9RsWw6dj9/HvpntgDYhfE+eI/SU/Q
c/pdE/vvWAvEO4Bei2+HcdewjZ2nhlREu2nKc7WZQ3fRA9rUjHws+14ci/oS
4maw86Oe7qNl6mpHrordHdc61qBsrdgbsDviumIr2DrYp/F+jeuPnae/O9mV
+llBy+lsrHlukiuPnPk8+tN5vT/2U87zBud5QrzX9DFITLvIq1PrWIfE+5I6
xnuersubPEe94v0S4zjWFfFsxvcEm8SuFvNU3iSHfEL/1SNfQrcp50ZC2Lg1
lS/m7uWfgRWKdTTWFPsu8kLYSeUaVBfbg5XGKrHXYz3i+2bOxbFzsQZYQ/pJ
+XQqmJWUg89WPo1ysIsjTtsD/DNjL8w2wZphh/kFsQx7CdYYO8gvFH2yjbCr
sEOxr8QuZbtgN1La8RbA8mH1lBuJ+5J/DlaGbYt1wo7xz8UuYDtEW+xEVnIc
JdmWkZeie5WLUgnsauXW4n7hF8POYptjbbBf+TviWWL7Y8OwmsofxZoS64cN
wapnJ+elQFZyLeKaHFIuTMWwpsotxf3MPxsrzbbBOmJ/8c/CzmNbYx2wP/lF
sOJsM6wV9hP/PKwi2xnrnkqSoyWx8lhHrCv0L78UVoHthHXDTvLLYFWykvMZ
53W+8vlUFeuq3CuWONlJrjByhrXSSW7m8XSyT4z94oXpJE+5JK4FHdOuUtxH
2n6UleQtI39ZOZ3kkx5KJ7mkyClVSSf5rqVsHWrOH6DtLVQgnsvIo6eTa18/
9tBxT9Ff6ivGOTXGx1nJGnN6VrKfi31dWW2Hei6aRr6BOil3iLVefP/oPs/X
XJpDxZUHR/42niPlp/Ilv008kJWsV2PdWlXbIrGvEfe0+ifpiXxJTidyO5XS
yR76wXSy9449eMV0kv9ZzJaj6vzu+upjzjnZSY4tcm010kmObgVbm67gDxc3
TlyV7CRnF7m7mukkV/ZYOsmNdOaPjTgqlDfJnUUO7aJ0kuddmU5+B+uXleRP
Io9SNG9ynq/JStpF+7XpJAcYucDq6SQP+Chblqrxu4npHemBuA+wmlhPrB+W
ifsCq4H1wPrGpze+H3HvU4V0kpdYFO+MyClQtXSSf1zOdok1VqyPvM/KUpmc
ZH8+Kiv53S5+vzvHnK8X92KswdSXplKxP1dumEnWM7GueYiaRz6DncxOoVvi
e8e+iU1lp9HATPL9uDmT7MNjP/4qXcV/nR0feSoaoL4Juyn2EOwY6p9J9qa3
5Cbfxfg+dqO2kQsQN5OdRYPE1WJfiXGiHfXCKkfOEOvB9gzF9zLyudjAaEe9
Y23Ersd6x1qBbsLOjtxlrOPY1pG/wopFfiS+A2yLyONhFdiXsRvZrtQjk3zP
++cm661Yd1XNl6xFB+Um++vYZ98b+wi6Ndo65zdQ5/huYSOwm/g9qBv97DpO
jOfW9XnMNe+jfJTuwlZjL2AjlP+gu7E1sffDRmYnv/POziS/B83ISX7zPWqM
4Wx3fXelLnmTPcnQ3GSdHOvlLfRvdvLbY/wG+Yx+T2QnvzHdlUl+Z5ydk/ze
FM/+r/mS39ni97bB+ZP75Voxc9h9+KexB+RnabuIvzhi6VYxIzJJzrBL5ILy
J7nO2zNJfnBUTpL3jLzhtEyS0xyXk+QQj8Waha2iXJWujbVorJlj/8TWoVbY
0VgHxX5JuVJcu0zy+2DBTPItj2/6xPzJ+7lyVvJ9iu/UscgBq58Sa3r2GTo9
8obsqthf6KsmtcS2Ygux/7F/x3OP7Y93Kna6mELUKPL0sWbBikc+ippgB7BH
sMKxrqLG2FvYAuyPuCdiTYxtZxfFGp49QXWxhexMbAv7NpXEnos1HnaQ/Yoq
Ri4i9jvYu+x7VOpUznZUJsnhds9J8reR2x2TSX5L75WT5HnjN/FZmeR/Arfn
JL+PR555Rib5jXxSTpJzHsv/IH+Sn47825RM8vv8uEzy/4l+Oclv9fF7zaRM
8jvekJzkt5v4r8WETPL7zS05yf8u1pjn3NjHsF9QhUyyDiufSe6puLfuPrXf
ap9J1qaxRl0d15b/DHt5vOOog/oz2WfjO8U2o47YluzkWxfrm3hfxntzTuSM
zGMYO1fcHPo/NTYrug==
          "]]}]}, {}, {}, {}, {}}, {
      {GrayLevel[0], Line3DBox[CompressedData["
1:eJwt0rsrRmEcwPHj+rqTZCQbiVlilpgMEpuSGFgkZonVwl/AZBL/AEb31+11
eVEkuQ3uEj5PDN/z+dVz6jzPOaeie7BtICWKonG9KcxPutJiahQVcZnl3GYt
z9nIR7bym10sSIuiQvWbqznKek6ymTPs4Bx7ucRhrvKHN/xQXC+615oN7XKd
e9zgPjd5wC0ehr0xwR3GdWTe5TH3eMJ9nvKASR7yjAmec8E5bvmpC73qQVP2
tsMxrnCIi+zhLNs5zSZOsI4jrGKl+sy57OSXZ7SEs7GBSdaE87AsrLvvmu8q
1LPuVGqPBSxhPouZxyLmhnfPHOYxmznMYoyZipnTw8xUZkR/Hzs9fD+lhWeH
Nc27XP7/D79CdUp2
        "]], Line3DBox[CompressedData["
1:eJwl0mFE3WEUB+B/inJvFEWjmExSFEWxaBQbxUaRorFUFKUbRVE06mqzsSga
G0VRFMVGo7FRFEVRFEVRFNMoGsXSQx8e73nP8TvvlzezMVLdERMEQZShUBAM
8o5hPvKBET4xxiifGacmHARfnV+YZIJppphlhnnmWGSBKy6Jk40llRQy+ad/
TZ26ltfU08AbmmmilRbe004bnUTopoteeuinj7cMMMh3b3wjUR0mg3SyiOHc
7IxTTjjmiEMO2GePXXaolqlimG33LTbZYJ01VlnhN7+45YYEmXgekcYT7vT/
80r9kkoqeMFzyinjGaWU8JQoxRRRSAH55JFLDtn8tHuZHyzxlwuSzZJ4zJ/Q
w3+4B8M4ShA=
        "]], Line3DBox[CompressedData["
1:eJwl0m9E3WEUAOBfUXRTFMWi1EyiKBqLYlEUxbIliqJLo1FZFEXRbFddio2i
KIqiWGwURVEURVEsGhuNjTIajWKjHvrwOP+c8355c8JdzztjgiB4RyQk8pvs
xCBIJYU/6kvWWWOTDfLMCsiniEIeU0wJT4hQRinlPKWSCqqpopYa6nhGwK37
j8QMHhAigf/6/9hmi1122GePQw445ohhO/W84ET9ha+c8p1v/OCMX/zkgnNi
7eSSRSbJJLFqtsJb+RuGGGSAfvropYduXtNJB1Fe0c5L2gjTSgvNNNHIjTeu
eShPJ4144virf8VnPrHMR5ZYZIF55phlhmka7E6Jk0wwzgfeM8YoUUZC9//h
Do6VSg8=
        "]], Line3DBox[CompressedData["
1:eJwl0rkuRGEYgOEfsd4AkRBCCAUhhNgaiXUwsYtlmMUMYmt1JPQacQVTKlUK
DbdAS4golKLkOVE8ec/6nTP/nPrk4exBQQjhnJHiEEYZZ4IYU8wQZ5Y5Flhk
pCKEZV1hlTU2SLBFkjQZsuT4LTW33LWskibFbvQcjTNmbnWZd9AOjemYTuu6
xvVIzzTBJinyjmX0XrP6rDv6pXtaaPa+vniHVzbtJ8iRZYkVBhmij3566KWL
bjropI12Bswc5JQW+6000UwDjdRRTw213Hj+nG6wzjYZqplnIbrfvBPXVUa/
X0u1Sn+c+ywJ4UPv9Ekv9dj5x2hdbd9G92tev63tlT7ohV5rkTV5M+udSccm
SLLFcPQflP9/D38wVjkJ
        "]]}, {
       Line3DBox[{692, 1017, 474, 691, 1126, 914, 693, 1127, 915, 694, 1128, 
        916, 695, 1129, 917, 696, 1130, 918, 697, 1131, 1026, 1243, 698, 1132,
         919, 699, 1133, 920, 700, 1134, 921, 701, 1135, 922, 702, 1136, 923, 
        703, 1137, 924, 704, 1343, 1019, 925, 1020}], 
       Line3DBox[{706, 1018, 1027, 1342, 705, 489, 707, 1138, 926, 708, 1139, 
        927, 709, 1140, 928, 710, 1141, 929, 711, 1142, 1028, 1244, 712, 1029,
         1245, 713, 1143, 930, 714, 1144, 931, 715, 1145, 932, 716, 1146, 933,
         717, 1147, 934, 718, 1148, 935, 719}], 
       Line3DBox[{721, 1030, 1246, 720, 1031, 1247, 722, 505, 723, 1149, 936, 
        724, 1150, 937, 725, 1151, 938, 726, 1152, 1032, 1248, 727, 1033, 
        1249, 728, 1034, 1250, 729, 1153, 939, 730, 1154, 940, 731, 1155, 941,
         732, 1156, 942, 733, 1157, 943, 734}], 
       Line3DBox[{736, 1035, 1251, 735, 1036, 1252, 737, 1037, 1253, 738, 
        1158, 944, 739, 1159, 945, 740, 1160, 946, 741, 1161, 1038, 1254, 742,
         1039, 1255, 743, 1040, 1256, 744, 1041, 1257, 745, 1162, 947, 746, 
        1163, 948, 747, 1164, 949, 748, 1165, 950, 749}], 
       Line3DBox[{751, 1042, 1258, 750, 1043, 1259, 752, 1044, 1260, 753, 
        1045, 1261, 754, 1166, 951, 755, 1167, 952, 756, 1168, 1046, 1262, 
        757, 1047, 1263, 758, 1048, 1264, 759, 1049, 1265, 760, 1050, 1266, 
        761, 1169, 953, 762, 1170, 954, 763, 1171, 955, 764}], 
       Line3DBox[{766, 1051, 1267, 765, 1052, 1268, 767, 1053, 1269, 768, 
        1054, 1270, 769, 1055, 1271, 770, 1172, 956, 771, 1173, 1056, 1272, 
        772, 1057, 1273, 773, 1058, 1274, 774, 1059, 1275, 775, 1060, 1276, 
        776, 1061, 1277, 777, 1174, 957, 778, 1175, 958, 779}], 
       Line3DBox[{783, 1176, 959, 781, 1177, 960, 785, 1178, 961, 787, 1179, 
        962, 789, 1180, 963, 791, 1181, 964, 793, 1183, 1184, 965, 795, 1185, 
        966, 797, 1186, 967, 799, 1187, 968, 801, 1188, 969, 803, 1189, 970, 
        805, 1190, 971, 807, 1192, 973, 809}], 
       Line3DBox[{808, 972, 1191, 806, 1290, 1074, 804, 1289, 1073, 802, 1288,
         1072, 800, 1287, 1071, 798, 1286, 1070, 796, 1285, 1069, 794, 1284, 
        1068, 1182, 792, 1283, 1067, 790, 1282, 1066, 788, 1281, 1065, 786, 
        1280, 1064, 784, 1279, 1063, 780, 1278, 1062, 782}], 
       Line3DBox[{811, 1075, 1291, 810, 1193, 974, 812, 1194, 975, 813, 1195, 
        976, 814, 1196, 977, 815, 1197, 978, 816, 1198, 1076, 1292, 817, 586, 
        818, 1199, 979, 819, 1200, 980, 820, 1201, 981, 821, 1202, 982, 822, 
        1203, 983, 823, 1204, 984, 824}], 
       Line3DBox[{826, 1077, 1293, 825, 1078, 1294, 827, 1205, 985, 828, 1206,
         986, 829, 1207, 987, 830, 1208, 988, 831, 1209, 1079, 1295, 832, 
        1080, 1296, 833, 1210, 989, 834, 1211, 990, 835, 1212, 991, 836, 1213,
         992, 837, 1214, 993, 838, 1215, 994, 839}], 
       Line3DBox[{841, 1081, 1297, 840, 1082, 1298, 842, 1083, 1299, 843, 
        1216, 995, 844, 1217, 996, 845, 1218, 997, 846, 1219, 1084, 1300, 847,
         1085, 1301, 848, 1086, 1302, 849, 1220, 998, 850, 1221, 999, 851, 
        1222, 1000, 852, 1223, 1001, 853, 1224, 1002, 854}], 
       Line3DBox[{856, 1087, 1303, 855, 1088, 1304, 857, 1089, 1305, 858, 626,
         859, 1225, 1003, 860, 1226, 1004, 861, 1227, 1090, 1306, 862, 1091, 
        1307, 863, 1092, 1308, 864, 1093, 1309, 865, 1228, 1005, 866, 1229, 
        1006, 867, 1230, 1007, 868, 1231, 1008, 869}], 
       Line3DBox[{871, 1094, 1310, 870, 1095, 1311, 872, 1096, 1312, 873, 
        1097, 1313, 874, 1232, 1009, 875, 1233, 1010, 876, 1234, 1098, 1314, 
        877, 1099, 1315, 878, 1100, 1316, 879, 1101, 1317, 880, 1102, 1318, 
        881, 1235, 1011, 882, 1236, 1012, 883, 1237, 1013, 884}], 
       Line3DBox[{886, 1103, 1319, 885, 1104, 1320, 887, 1105, 1321, 888, 
        1106, 1322, 889, 1107, 1323, 890, 1238, 1014, 891, 1239, 1108, 1324, 
        892, 1109, 1325, 893, 1110, 1326, 894, 1111, 1327, 895, 1112, 1328, 
        896, 1113, 1329, 897, 1240, 1015, 898, 1241, 1016, 899}], 
       Line3DBox[{913, 1025, 1024, 1345, 912, 1341, 1125, 911, 1340, 1124, 
        910, 1339, 1123, 909, 1338, 1122, 908, 1337, 1121, 907, 1336, 1120, 
        906, 1335, 1119, 1242, 905, 1334, 1118, 904, 1333, 1117, 903, 1332, 
        1116, 902, 1331, 1115, 901, 1330, 1114, 900, 1344, 1022, 1021, 1023}],
        Line3DBox[{2018, 2016, 2672, 2369, 2367, 2015, 2012, 2628, 2011, 2008,
         2627, 2007, 2004, 2626, 2003, 2000, 2625, 1999, 1996, 2624, 1995, 
        1992, 2623, 2671, 2622, 2348, 2347, 1988, 1985, 2618, 1984, 1981, 
        2617, 1980, 1977, 2616, 1976, 1973, 2615, 1972, 1969, 1965, 1968, 
        2385, 2386, 2388}], 
       Line3DBox[{2021, 2019, 1348, 1346, 2023, 2022, 2409, 2025, 2024, 2410, 
        2027, 2026, 2411, 2029, 2028, 2412, 2031, 2030, 2032, 2033, 2415, 
        2629, 2416, 2035, 2034, 2417, 2037, 2036, 2418, 2039, 2038, 2419, 
        2041, 2040, 2420, 2043, 2042, 2421, 2045, 2044, 2046, 2049, 2381, 
        2382, 2383}], 
       Line3DBox[{2051, 2050, 2423, 1391, 1388, 1392, 2424, 2053, 2052, 2425, 
        2055, 2054, 2426, 2057, 2056, 2427, 2059, 2058, 2060, 2061, 2430, 
        2631, 2431, 1409, 1412, 2432, 2064, 2063, 2433, 2066, 2065, 2434, 
        2068, 2067, 2435, 2070, 2069, 2436, 2072, 2071, 2437, 2075, 2073, 
        2632}], Line3DBox[{2438, 1431, 1434, 2439, 1435, 1437, 2440, 1438, 
        2441, 2079, 2078, 2442, 2081, 2080, 2443, 2083, 2082, 2084, 2085, 
        2446, 2633, 2447, 1453, 1456, 2448, 1457, 1460, 2449, 2089, 2088, 
        2450, 2091, 2090, 2451, 2093, 2092, 2452, 2095, 2094, 2453, 2098, 
        2096, 2634}], 
       Line3DBox[{2454, 1476, 1479, 2455, 1480, 1483, 2456, 1484, 1487, 2457, 
        2103, 2102, 2458, 2105, 2104, 2459, 2107, 2106, 2108, 2109, 2462, 
        2635, 2463, 1500, 1503, 2464, 1504, 1507, 2465, 1508, 1511, 2466, 
        2114, 2113, 2467, 2116, 2115, 2468, 2118, 2117, 2469, 2121, 2119, 
        2636}], Line3DBox[{2470, 1524, 1527, 2471, 1528, 1531, 2472, 1532, 
        1535, 2473, 1536, 1539, 2474, 2127, 2126, 2475, 2129, 2128, 2130, 
        2131, 2478, 2637, 2479, 1549, 1552, 2480, 1553, 1556, 2481, 1557, 
        1560, 2482, 1561, 1564, 2483, 2137, 2136, 2484, 2139, 2138, 2485, 
        2142, 2140, 2638}], 
       Line3DBox[{2486, 1574, 1577, 2487, 1578, 1581, 2488, 1582, 1585, 2489, 
        1586, 1589, 2490, 1590, 1593, 2491, 2149, 2148, 2150, 2151, 2494, 
        2639, 2495, 1600, 1603, 2496, 1604, 1607, 2497, 1608, 1611, 2498, 
        1612, 1615, 2499, 1616, 1619, 2500, 2158, 2157, 2501, 2161, 2159, 
        2640}], Line3DBox[{2502, 1626, 1629, 2503, 1630, 1633, 2504, 1634, 
        1637, 2505, 1638, 1641, 2506, 1642, 1645, 2507, 1646, 1649, 2174, 
        2175, 2511, 2648, 2512, 1653, 1656, 2513, 1657, 1660, 2514, 1661, 
        1664, 2515, 1665, 1668, 2516, 1669, 1672, 2517, 1673, 1676, 2518, 
        2188, 2189, 2690}], 
       Line3DBox[{2519, 1680, 1683, 2520, 2192, 2191, 2521, 2194, 2193, 2522, 
        2196, 2195, 2523, 2198, 2197, 2524, 2200, 2199, 2201, 2202, 2527, 
        2658, 2528, 1702, 2529, 2204, 2203, 2530, 2206, 2205, 2531, 2208, 
        2207, 2532, 2210, 2209, 2533, 2212, 2211, 2534, 2215, 2213, 2659}], 
       Line3DBox[{2535, 1723, 1726, 2536, 1727, 1730, 2537, 2219, 2218, 2538, 
        2221, 2220, 2539, 2223, 2222, 2540, 2225, 2224, 2226, 2227, 2543, 
        2660, 2544, 1746, 1749, 2545, 2230, 2229, 2546, 2232, 2231, 2547, 
        2234, 2233, 2548, 2236, 2235, 2549, 2238, 2237, 2550, 2241, 2239, 
        2661}], Line3DBox[{2551, 1768, 1771, 2552, 1772, 1775, 2553, 1776, 
        1779, 2554, 2246, 2245, 2555, 2248, 2247, 2556, 2250, 2249, 2251, 
        2252, 2559, 2662, 2560, 1792, 1795, 2561, 1796, 1799, 2562, 2256, 
        2255, 2563, 2258, 2257, 2564, 2260, 2259, 2565, 2262, 2261, 2566, 
        2265, 2263, 2663}], 
       Line3DBox[{2567, 1815, 1818, 2568, 1819, 1822, 2569, 1823, 1826, 2570, 
        1827, 2571, 2270, 2269, 2572, 2272, 2271, 2273, 2274, 2575, 2664, 
        2576, 1839, 1842, 2577, 1843, 1846, 2578, 1847, 1850, 2579, 2279, 
        2278, 2580, 2281, 2280, 2581, 2283, 2282, 2582, 2286, 2284, 2665}], 
       Line3DBox[{2583, 1863, 1866, 2584, 1867, 1870, 2585, 1871, 1874, 2586, 
        1875, 1878, 2587, 2292, 2291, 2588, 2294, 2293, 2295, 2296, 2591, 
        2666, 2592, 1888, 1891, 2593, 1892, 1895, 2594, 1896, 1899, 2595, 
        1900, 1903, 2596, 2302, 2301, 2597, 2304, 2303, 2598, 2307, 2305, 
        2667}], Line3DBox[{2599, 1913, 1916, 2600, 1917, 1920, 2601, 1921, 
        1924, 2602, 1925, 1928, 2603, 1929, 1932, 2604, 2315, 2314, 2316, 
        2317, 2607, 2668, 2608, 1939, 1942, 2609, 1943, 1946, 2610, 1947, 
        1950, 2611, 1951, 1954, 2612, 1955, 1958, 2613, 2325, 2323, 2614, 
        2328, 2326, 2669}], 
       Line3DBox[{2655, 2657, 2688, 2654, 2186, 2187, 2653, 2184, 2185, 2652, 
        2182, 2183, 2651, 2180, 2181, 2650, 2178, 2179, 2649, 2176, 2177, 
        2647, 2508, 2510, 2680, 2646, 2172, 2173, 2645, 2170, 2171, 2644, 
        2168, 2169, 2643, 2166, 2167, 2642, 2164, 2165, 2641, 2162, 2163, 
        2673}]}, {
       Line3DBox[{252, 475, 1126, 253, 489, 281, 1247, 504, 296, 1252, 519, 
        311, 1259, 534, 326, 1268, 549, 341, 1279, 564, 1177, 356, 579, 1193, 
        371, 1294, 594, 386, 1298, 609, 401, 1304, 624, 416, 1311, 639, 431, 
        1320, 654, 446, 1330, 669, 461}], 
       Line3DBox[{254, 476, 1127, 255, 490, 1138, 282, 505, 297, 1253, 520, 
        312, 1260, 535, 327, 1269, 550, 342, 1280, 565, 1178, 357, 580, 1194, 
        372, 595, 1205, 387, 1299, 610, 402, 1305, 625, 417, 1312, 640, 432, 
        1321, 655, 447, 1331, 670, 462}], 
       Line3DBox[{256, 477, 1128, 257, 491, 1139, 283, 506, 1149, 298, 521, 
        1158, 313, 1261, 536, 328, 1270, 551, 343, 1281, 566, 1179, 358, 581, 
        1195, 373, 596, 1206, 388, 611, 1216, 403, 626, 418, 1313, 641, 433, 
        1322, 656, 448, 1332, 671, 463}], 
       Line3DBox[{258, 478, 1129, 259, 492, 1140, 284, 507, 1150, 299, 522, 
        1159, 314, 537, 1166, 329, 1271, 552, 344, 1282, 567, 1180, 359, 582, 
        1196, 374, 597, 1207, 389, 612, 1217, 404, 627, 1225, 419, 642, 1232, 
        434, 1323, 657, 449, 1333, 672, 464}], 
       Line3DBox[{260, 479, 1130, 261, 493, 1141, 285, 508, 1151, 300, 523, 
        1160, 315, 538, 1167, 330, 553, 1172, 345, 1283, 568, 1181, 360, 583, 
        1197, 375, 598, 1208, 390, 613, 1218, 405, 628, 1226, 420, 643, 1233, 
        435, 658, 1238, 450, 1334, 673, 465}], 
       Line3DBox[{262, 480, 1131, 264, 494, 1142, 286, 509, 1152, 301, 524, 
        1161, 316, 539, 1168, 331, 554, 1173, 346, 569, 1182, 1183, 361, 584, 
        1198, 376, 599, 1209, 391, 614, 1219, 406, 629, 1227, 421, 644, 1234, 
        436, 659, 1239, 451, 674, 1242, 466}], 
       Line3DBox[{266, 482, 1132, 267, 1245, 496, 288, 1249, 511, 303, 1255, 
        526, 318, 1263, 541, 333, 1273, 556, 348, 1285, 571, 1185, 363, 586, 
        378, 1296, 601, 393, 1301, 616, 408, 1307, 631, 423, 1315, 646, 438, 
        1325, 661, 453, 1336, 676, 468}], 
       Line3DBox[{268, 483, 1133, 269, 497, 1143, 289, 1250, 512, 304, 1256, 
        527, 319, 1264, 542, 334, 1274, 557, 349, 1286, 572, 1186, 364, 587, 
        1199, 379, 602, 1210, 394, 1302, 617, 409, 1308, 632, 424, 1316, 647, 
        439, 1326, 662, 454, 1337, 677, 469}], 
       Line3DBox[{270, 484, 1134, 271, 498, 1144, 290, 513, 1153, 305, 1257, 
        528, 320, 1265, 543, 335, 1275, 558, 350, 1287, 573, 1187, 365, 588, 
        1200, 380, 603, 1211, 395, 618, 1220, 410, 1309, 633, 425, 1317, 648, 
        440, 1327, 663, 455, 1338, 678, 470}], 
       Line3DBox[{272, 485, 1135, 273, 499, 1145, 291, 514, 1154, 306, 529, 
        1162, 321, 1266, 544, 336, 1276, 559, 351, 1288, 574, 1188, 366, 589, 
        1201, 381, 604, 1212, 396, 619, 1221, 411, 634, 1228, 426, 1318, 649, 
        441, 1328, 664, 456, 1339, 679, 471}], 
       Line3DBox[{274, 486, 1136, 275, 500, 1146, 292, 515, 1155, 307, 530, 
        1163, 322, 545, 1169, 337, 1277, 560, 352, 1289, 575, 1189, 367, 590, 
        1202, 382, 605, 1213, 397, 620, 1222, 412, 635, 1229, 427, 650, 1235, 
        442, 1329, 665, 457, 1340, 680, 472}], 
       Line3DBox[{276, 487, 1137, 277, 501, 1147, 293, 516, 1156, 308, 531, 
        1164, 323, 546, 1170, 338, 561, 1174, 353, 1290, 576, 1190, 368, 591, 
        1203, 383, 606, 1214, 398, 621, 1223, 413, 636, 1230, 428, 651, 1236, 
        443, 666, 1240, 458, 1341, 681, 473}], 
       Line3DBox[{278, 685, 1343, 686, 279, 502, 1148, 294, 517, 1157, 309, 
        532, 1165, 324, 547, 1171, 339, 562, 1175, 354, 577, 1191, 1192, 369, 
        592, 1204, 384, 607, 1215, 399, 622, 1224, 414, 637, 1231, 429, 652, 
        1237, 444, 667, 1241, 459, 688, 1345, 689, 690}], 
       Line3DBox[{460, 668, 1344, 687, 445, 653, 1319, 430, 638, 1310, 415, 
        623, 1303, 400, 608, 1297, 385, 593, 1293, 370, 578, 1291, 355, 1176, 
        563, 1278, 340, 548, 1267, 325, 533, 1258, 310, 518, 1251, 295, 503, 
        1246, 280, 488, 1342, 683, 251, 474, 682, 684}], 
       Line3DBox[{467, 675, 1335, 452, 660, 1324, 437, 645, 1314, 422, 630, 
        1306, 407, 615, 1300, 392, 600, 1295, 377, 585, 1292, 362, 1184, 570, 
        1284, 347, 555, 1272, 332, 540, 1262, 317, 525, 1254, 302, 510, 1248, 
        287, 495, 1244, 265, 481, 1243, 263}], 
       Line3DBox[{1351, 1349, 2023, 1393, 1392, 1436, 1437, 2077, 1482, 1483, 
        2100, 1530, 1531, 2123, 1580, 1581, 2144, 1632, 1633, 2675, 2165, 
        1686, 1684, 2192, 1729, 1730, 2217, 1774, 1775, 2243, 1821, 1822, 
        2267, 1869, 1870, 2288, 1919, 1920, 2310, 1971, 1972, 2332, 2334}], 
       Line3DBox[{1354, 1352, 2025, 1396, 1394, 2053, 1440, 1438, 1486, 1487, 
        2101, 1534, 1535, 2124, 1584, 1585, 2145, 1636, 1637, 2676, 2167, 
        1689, 1687, 2194, 1733, 1731, 2219, 1778, 1779, 2244, 1825, 1826, 
        2268, 1873, 1874, 2289, 1923, 1924, 2311, 1975, 1976, 2335, 2337}], 
       Line3DBox[{1357, 1355, 2027, 1399, 1397, 2055, 1443, 1441, 2079, 1490, 
        1488, 2103, 1538, 1539, 2125, 1588, 1589, 2146, 1640, 1641, 2677, 
        2169, 1692, 1690, 2196, 1736, 1734, 2221, 1782, 1780, 2246, 1829, 
        1827, 1877, 1878, 2290, 1927, 1928, 2312, 1979, 1980, 2338, 2340}], 
       Line3DBox[{1360, 1358, 2029, 1402, 1400, 2057, 1446, 1444, 2081, 1493, 
        1491, 2105, 1542, 1540, 2127, 1592, 1593, 2147, 1644, 1645, 2678, 
        2171, 1695, 1693, 2198, 1739, 1737, 2223, 1785, 1783, 2248, 1832, 
        1830, 2270, 1881, 1879, 2292, 1931, 1932, 2313, 1983, 1984, 2341, 
        2343}], Line3DBox[{1363, 1361, 2031, 1405, 1403, 2059, 1449, 1447, 
        2083, 1496, 1494, 2107, 1545, 1543, 2129, 1596, 1594, 2149, 1648, 
        1649, 2679, 2173, 1698, 1696, 2200, 1742, 1740, 2225, 1788, 1786, 
        2250, 1835, 1833, 2272, 1884, 1882, 2294, 1935, 1933, 2315, 1987, 
        1988, 2344, 2346}], 
       Line3DBox[{1366, 1364, 2033, 1408, 1406, 2061, 1452, 1450, 2085, 1499, 
        1497, 2109, 1548, 1546, 2131, 1599, 1597, 2151, 1652, 1650, 2175, 
        2680, 1701, 1699, 2202, 1745, 1743, 2227, 1791, 1789, 2252, 1838, 
        1836, 2274, 1887, 1885, 2296, 1938, 1936, 2317, 1991, 1989, 2348, 
        2689}], Line3DBox[{1369, 1367, 2035, 1411, 1412, 2062, 1455, 1456, 
        2086, 1502, 1503, 2110, 1551, 1552, 2132, 1602, 1603, 2152, 1655, 
        1656, 2682, 2177, 1704, 1702, 1748, 1749, 2228, 1794, 1795, 2253, 
        1841, 1842, 2275, 1890, 1891, 2297, 1941, 1942, 2318, 1994, 1995, 
        2349, 2351}], 
       Line3DBox[{1372, 1370, 2037, 1415, 1413, 2064, 1459, 1460, 2087, 1506, 
        1507, 2111, 1555, 1556, 2133, 1606, 1607, 2153, 1659, 1660, 2683, 
        2179, 1707, 1705, 2204, 1752, 1750, 2230, 1798, 1799, 2254, 1845, 
        1846, 2276, 1894, 1895, 2298, 1945, 1946, 2319, 1998, 1999, 2352, 
        2354}], Line3DBox[{1375, 1373, 2039, 1418, 1416, 2066, 1463, 1461, 
        2089, 1510, 1511, 2112, 1559, 1560, 2134, 1610, 1611, 2154, 1663, 
        1664, 2684, 2181, 1710, 1708, 2206, 1755, 1753, 2232, 1802, 1800, 
        2256, 1849, 1850, 2277, 1898, 1899, 2299, 1949, 1950, 2320, 2002, 
        2003, 2355, 2357}], 
       Line3DBox[{1378, 1376, 2041, 1421, 1419, 2068, 1466, 1464, 2091, 1514, 
        1512, 2114, 1563, 1564, 2135, 1614, 1615, 2155, 1667, 1668, 2685, 
        2183, 1713, 1711, 2208, 1758, 1756, 2234, 1805, 1803, 2258, 1853, 
        1851, 2279, 1902, 1903, 2300, 1953, 1954, 2321, 2006, 2007, 2358, 
        2360}], Line3DBox[{1381, 1379, 2043, 1424, 1422, 2070, 1469, 1467, 
        2093, 1517, 1515, 2116, 1567, 1565, 2137, 1618, 1619, 2156, 1671, 
        1672, 2686, 2185, 1716, 1714, 2210, 1761, 1759, 2236, 1808, 1806, 
        2260, 1856, 1854, 2281, 1906, 1904, 2302, 1957, 1958, 2322, 2010, 
        2011, 2361, 2363}], 
       Line3DBox[{1384, 1382, 2045, 1427, 1425, 2072, 1472, 1470, 2095, 1520, 
        1518, 2118, 1570, 1568, 2139, 1622, 1620, 2158, 1675, 1676, 2687, 
        2187, 1719, 1717, 2212, 1764, 1762, 2238, 1811, 1809, 2262, 1859, 
        1857, 2283, 1909, 1907, 2304, 1961, 1959, 2325, 2014, 2015, 2364, 
        2366}], Line3DBox[{2376, 2377, 1348, 2373, 2374, 1391, 1390, 1433, 
        1434, 2076, 1478, 1479, 2099, 1526, 1527, 2122, 1576, 1577, 2143, 
        1628, 1629, 2674, 2163, 1682, 1683, 2190, 1725, 1726, 2216, 1770, 
        1771, 2242, 1817, 1818, 2266, 1865, 1866, 2287, 1915, 1916, 2308, 
        2309, 2670, 1968, 1967, 2387}], 
       Line3DBox[{2380, 2048, 2049, 2422, 1430, 1428, 2075, 1475, 1473, 2098, 
        1523, 1521, 2121, 1573, 1571, 2142, 1625, 1623, 2161, 1679, 1677, 
        2188, 2688, 1722, 1720, 2215, 1767, 1765, 2241, 1814, 1812, 2265, 
        1862, 1860, 2286, 1912, 1910, 2307, 1964, 1962, 2328, 2327, 2368, 
        2369, 2394, 2393}], 
       Line3DBox[{2621, 2619, 2671, 2606, 2605, 2668, 2590, 2589, 2666, 2574, 
        2573, 2664, 2558, 2557, 2662, 2542, 2541, 2660, 2526, 2525, 2658, 
        2509, 2510, 2681, 2648, 2493, 2492, 2639, 2477, 2476, 2637, 2461, 
        2460, 2635, 2445, 2444, 2633, 2429, 2428, 2631, 2414, 2413, 2629, 
        2630}]}, {}, {}}},
    VertexNormals->CompressedData["
1:eJx0unk0V/8bPUqmCpVSKGOZC2WKwotKlBQiiYiKDFEkUyWZMlYyhQwZQpIi
s/djnud5eg/m4bzfKIQG3fO7t3vvWp+1vv551jrLOl7263n2s/deR8jKyeD2
Fjo6umBWOjoGvHb49P7ljogiKPikBrVWhxJu/PmL/ywi5tynr8UIQYTazt9h
LKx1YPNtcTno5SK665chOTz8lOCs9Dtxvr8TmE45XL1KXkDJOdtu0KW5EQ63
5mpaLvaC4LSP7WXVBXRxYtf5S873CVnbnNyItQPw9Zp5OWchDWWqdqvM1NoR
rt2VqVXtGwLnbe/z6LVoSNhLqIrz8G0CRYmqVXt7BL7NbCbYY1R0poE++LKo
JaGfBnUiSaPw/1Qq6kqFzBZjMwK8Sb6fG0eEqA5PmRlzKnL74hq9rcOYIClD
+tl/hwQHdp42lxGnIq83Coo3tAwJpfsv7a7nJMN57Pwn7g0M+R4bs7zkqU8I
Sr7BeC6DDN9s43OOdmJoXtt9scnpImEvg+uTJxwUOMjKQjHJwZB4nsJF1Yrz
hKA7C7nPtChw99r21q+hGPqowXJsy0ctQsDG82Z4SIFJlbYtUfcw9HxL8uj7
qB5YSturHmsZQliv1AxldFtA5Uprzma8jVBZEJUWm10LH8XFEib+LiDjjXHf
1imA2dmTxgZfO0FCTuhwVcoCUjihPn7TtRCsnZlvFg33AldaupunwAI6OdTY
ey8uDxaW+HvYiwcAsllkODJoyD9FMcnIOwsWwjPEtrUNwcnmU38LVGnocmhi
FcuRNDhE8pYzuDECT7uz9uZMUdHIY3+vjqvJIOrd8Mg2fvRfpaI0yxax00zx
wFSWR9keSwSngshaCzMqygkwHtLIjwbORqmTNGsS1C1lTtmKUlFvwa0huiuv
IbtKf+raHjLIk970dK1h6KRvC69H9ksIzao5p5hOhoOP59VQB4ZG1yIa9zGH
QXlbWwUnjnPF3DQh9QOGPtjQlpK9g0DwheofGRzn7KY7wxI4zrwHPtSMvQ6A
9xz7lJ/gOKsns5eJ4Tgf05D7PK47BpQc7MPdY88JYsqBJxfn59HEl3f137F+
2M9xzjYnvQbYq3QNfdxpaO8wNDFLd8D++djxnUadEJxANdb6huPWlXxEWL4e
JormvIQSe8F+YOjsWgMNvTL230v2rgRuf89unogBwBYtpZMf0pATw4KYjE0J
VB26u/imYAhUpKOA4SANPTpdSWAVLACLtnLznXoj4NUg99unl4pmNgPjHAzy
YIVd+6bqy9F/lYoyVguyWTezIXHM/47wSyJcX7Z71WZIRU5t0p82cjNg93YP
UVlLEqQUiz4+IERFt3oRg+nlVOA363q+fycZGN6I6G4uY+hPu8VIfWYy1JfV
VG2mkGHHyytB9q0YUrQ9yzHE8BY6FYg5AzspcIHw/ZNPFoZkHybmHnjyBkTT
65mUzlJgi2TS8YBgDAnzWZj2RETDC32JmBJXChwvf7aF4oghkdAzvqaK08AT
o0PmKPAjEHbqS69tnUEP5H9JSWNkeLx78xdSrQYhid8NJFMMHWC4aXHoZT9U
Pog/e8qvA+xVTv6ZnqAiDju5MgGTToDP9PxRqr1Qxhsz6qNCQ/m+FmaM3o1g
+2hH6m3DAXgZa7r8RIKGTIb3S6YvVkMf27F9HqFDUOw9LBO0QkU/xd1e39xN
gGiqvLqCwgg8e+e0LlFMRdZBjbF19sVw/gPRp+zx6L9KRQ+/PSKHKRSApYtK
GosvETicUrNVtHGc5S16pv7kQdNwiFyOMQm4XVcEz3NT0SH6vR2OP3LA1uue
+9atZLjQba2WQsOQEkOC6+J6JmSxfLdMSyBDPmv6maIGDPUtr7hxVaZDvrEg
qYGdAgKNLp9W0jF0myHA4xNvKkhpbArGn6HAdy4Lj5ZADG354P6kjZoMCw21
B5wfUMAka1ie4IChtfQP5y1OzYGFeWmMQaYP4arMfXGb9Alk5jHG4eQ5AXOB
1fu4vlQCfcDWYCHWOTSpXdGESkfh9VPZKw+42+HosthJu2gMCX4yjq443QcJ
/DUCM4Qe2NbJFBLgT0Uh9702LfZ3wkLGG58D9AMQPUE5Z1VFRfHBl3/Jb2uC
5nsx9T5GQyBnFJevWkhFytvsBJaWakBMWPao0C68n18pRzC/oiJ7qZqNI8qV
wNjG9mzHrdF/lYo+7XgraTdWCsMGz6423SOCUNuttUpFKuINiClYflsIlIxl
DuvzJDCw/vP1LysVJWqO53dq54PbpouH5CYJMi/PDsIkhu7qnJ9mfJcH0bte
20lGkaFmUemCSBWG3jBZf5n/mQNNVtQz09spUF3+6MZmMs7PDiFn2dyzYJp9
aczkFAVs1Xxif/pi6CpRsflteAYo7rU5mOlMgTG+1/PVthjy5m3wdj+MQc75
OOuXN58QIgtotUMzFCSxZfmrgOg0zNCvuErdIEBQ1XseocZp5P825b0U4xhE
Wh3JafJvBSq3W4euyDySPu3PVtU8BF+r/zyYEe+B3kbMbBTfF0Khx9XeNPRA
iGGF03pcPzRFrbsUalDRvKGOTc6PdtC+pFXTu2sIUr/2hd25Q0VEowc/2Ksb
gbQ/f0VvbBiwo8ahCRZUJFdUtXz4aC3wyb1Mvnd69F+lIpYsG2o8VIIRMPAE
mBDByi1o2FWQio7LB0TEKZTD/sqp547KJHDddgI79xtDD49vBhzjKIamnRVh
z7+RQNs8XN9yCEOkBR3547UFIKknZhkVQoYXnJpvSoox5Cg+/iiD+wuE1x2X
l2ehgLNb9/aUOLyvWDdLbnV+grz4j3tdEQXK0ncucXpjKPnEHTkj6Ryo8a+V
NLtHAdpp3/WF2xgyepW84XWHCl0ZkS3Onp6Egw7cq/2uRNSanVb1QmwWVL9V
nVuMKwPpGnghWzCJmlJbDUs1JiC0fnVqfaoZRvfyNR/KnEVdsn6/A6aJ0M6u
8s7vWTdYB9/3DSifRwq24q7+6jhf6ETGcIj0wytMfdooF0Oxb8b2LBp3w/dt
g7WNMAhJpSYS4WxUJHFobqXHrQ0+b+/XNM8ahmvyQhLhwlSUafJFU5i7EQx8
956V5B39V6noWlzTvlGmWshJH26zVCWC5jnJisdMVFSdsb7mOFYJB4n05weF
SbDlUevOE3N4f/6y3sLTUw7hKqSxI+MkWHF+2BnegiEdjkBNtfFi4LxC3Ip5
kyEuX1zFAz8nF98NZc7PX6HyLGaWv4UCxkSmWHIEhm6uxIY83p0Pi5l+1bST
FLhvtHSS1wPXJyx52UVTedBifWsw/C4FeLWOO522xJDHttNB31Rp8GH59MN3
Zm6EGYa79FKbQ+jybQdXctYcrAnaL7ceKoHtv3MmBofH0bEa76gIwSl4tXCk
IEKnCazvQuuSzAxyep9RsNBMgYwjfscPdnfBs6YTHvhyRvEB4reanw5DuIwR
Xfy7PvDtK83SYMXQe959n7m4+uCY2cz1oZuDkPl4sMAsDUNZzfwf2Fi6QGdx
S+zGnWFo8XqdHUXBkELCrysvF1pA+f+uI/8qhg7fuvkH02gAFesfvIG8RAj+
eOEJ/TSGSrnD2OZTakBQ9E9xCRvOG5UDpMluDFlIjTm9r6+E6zFvCg91ksA5
7avZ5TIM6XNFkHV/lcP8TyYTWWcyGHazGtq9w9/zTqxE4WwJlN97EtPykwyC
YvUvKoIwVCeigQWdKISWW5uidccpgA3Kxux2xtCGpsbTgi/5cPLwoe/qdhRY
esUfV4XvtcXg05d+ddOgauNWvOrQA8LznTWRBrIDSOzKno98HfPwgOnz5Y8/
C0HwCr0avcoYcuoRv/Dr4zQwooIa1+oG0JZg1IlumELTm8zmio7j4KzyrVOW
rwvmzBc/3i6eRRE9x7fIBhCBXY3lVOG+PmDkdii/aTaPXHiai/ULB4DzQ/Vc
1OYAHL+62Rx7DEM53zN0MtV7IEEg0HtScBh6/xyw9o7EUOAHTkmxzx0QPS2o
u6Vs5F/F0EGG29tNnZvhnat8uejaKMgqnWiVqcYQtfL3G0PTenBbfZR15BsR
etvVT1mVYIj/Djw0EKgBZz3xs15lJJA8caG2LBNDxK4Ro0uBlXDbPOu+ixUZ
BML7GSPxv2v8fjjFb6AcDm43bItfIMO7+Ad7EM4Pf5c6WX5ZlIBOdFbxb1lc
b0wyeP7EedjOK+4E5XEh2PDFWbpYU+DPatimnRGu66Z82R+qLYB1a97Q32Zn
Qt/FpdHO2V6cN5R1H+RhYOT2OLmM+yskMrTs4E4nI5bjkdGqazMQJxt7RE2/
HvKTyNcOuU6iXUqcMkGUCfjj7rx9151OIJ5y+Fj1ZQbN82TnyIhTgFTpuUPX
D9d79NEqN9Ln0OHfhZmzcsOwtU6j9dWrAbjBkxvLWjiPsG9602dt+oD+c+xf
rGsICiNzqg9pYOgdY/77pdwuyFxelZn1GflXMSS98sGkN6oNBjNtPj9sG4WK
tEAHFZw/S5Kkf3eyNYG8SAznxW4imMfns7clYIhh9Z3ib+c68GQoTz+dhvd5
Vv7T/tcYyjhv6loUVg1JszfCi/TIYMmXar/phyHGP14larKVoJDb2jNKwfnk
MePQHRcM/ZqUWXJ9Vg7i3z8fjJbC8Vw7X9R/A0OvR961/8T7n9XnrqyYFd7n
yjHXNC5iSMUkNE8mfAG+LblKPdp3n6A8WiIozNCDUvO89m5YUOFNh+kPBtd8
ED2+/4OfDBFJWkp0WW2dg2YJSfmBn7VwRKH715mTE8jGSGtTWXQKolKPsf+1
7wCLj55WYZ+n0Xzp6gXle2Pwavvxt+u0HrD5m/jp4dwsSpateTMRPgpah9Vp
V/gHoHrbnhAXuXmk9rY6sMZjANJkDuyYeDQEfg6PHC1n5lF9mxfDE48e8H00
9iTv9Mi/iuvYyS/2L3Edf/Fwl/9n3Ce+ctjjboHrVUG/XwwvvrZAg8SLBtU8
IpgK384/9RhDYt/uZvJUNUBQT2FqeDAJRj3dYvMfYYh7mDnc52UteJxPWtuq
iuvn4PZXX3A8q+P6Fy/9qAL/XzJNkV1k0PeUE1G3xlCiWp5NSgqA1GmtM6/F
KPD46Q+P7CsYapBsEqpjLwfqkWevrl+ngGBtUerZsxiSeKXzu7F5AZK5huaV
LzkRSl95fV6260IHdj5xfjVPBRcCdMQwf4HITLmg8W0jyKvRNLsUmwOpwO3k
FqgBafPqBM/944g1hRC6cnoaIp+MFaXtbgeJGrKXUPEUApULnEYJ40DS9qet
GPWAoVwyp/PhWSRN71WzVE8C3kPvVq5l9IPgcRle9w9zyNg1iqzlNgTer1cC
3x4cAoiMY+V+Po8a86/qPT7eB4cn8gXb6Ub+VQyZT87dihzsgmWJSOe9jqPg
v3ruZa8a7uOs3JdaDdtBstWTnT+ECJcr+VbGr2FIy9siS3RbM8iyCaU6OZLA
zczgya2bGKLr6dS5/KIejjq+/u4sRoY9aR3mpXh/tjokvSoqqoGav9J2zZVk
sDslXtdsjOPfE7n9tXkV/DQZkP4hSAFl218aHjp43z4ZFqbvJgBj3YFWrqv4
HtS/wfRYFdczsmOhvRsLMGFAGDlEdiAYjN9TqN3ZiQZNFVtdTWjw7AyNx7Yu
D94/8gvjFR9C18j7aruy5qFbXa1fNakaOPPW7q5zjKHD3eOU62oz4LTR+Vyg
oRWS4i058xsnUZSgsRxT7gS0bw7E8xG6QatddDHt7gySe/QrS9SRAgqpTx3X
JPvB4HfjfLLAHPqp/KFGy2IEdj4IqMJqBqHkib7PIeF59FbtLP/l2X5wZ/94
p7Bk+F+dRwtxSzc9L/eAk7RHyITSKBBdWnYP43v2rsj2/dQHnVAk7W205yYR
zmjzhnYo4PvrwtkHGedbIe3M3INfl0iwV/3iwi8tDF37bcHWH9QI4pb9n+h3
kUHaavO54AUMmZk0iik/rANZbGibfy4ZjPkCWHZqY4h1sc3YeL4aQuj5hat4
KCCSyT52FuFzlDn2o7ipEriIkxeNDShQMGBMnpbDcTa4+Z1FYBGcQ6rmYuvt
CJ/tHz972dyGLkUaPdXJp4G8Q/pJDqNPsCVoeqrFewDttnMYTTiHAY1tUyE0
pgqYfa+cUxfE9TbDSTTEMwsxx5dZT4W0gP7mOYHXkxMoPFh4Yev7SRDb45f4
TawbRC0OLNNwPtnPq7rSZzMG95HA11sf+6DkT92PS69mUUMK8wGvY0R4fJGr
PdpyEO5dSdtxtXwOVa+2sgWEDAJXYZEa2XH4X51Hj/ROcQzU9YLuoSWqOd0o
zA1K6eX1zSNhy+wtLKVdwJ92aeC0EhHWBc1Ih3fg/jd8mVnYvx32LTyR0ZYh
gf5O26YwSZxPlEZ5i7ybocp5n3L1DxKo9bv5L+H30jZTcD7uWANMJDAHtcaR
wew409c9xzGE6XJyrrjUwq0HOyJ/cFBALYXLjUsWfz9wzNLEq2GXzXga3wUK
FGO/agIkMMTeeDeKqrII3GdI/sSVO4SMMt08y9oWdFV4/Pz8bxpMFht4qd/4
CC8yOKxltvYjsVjhA4WdGJTzL5RVZFTCr4G2HcyBJHSPZSj0zvAsfNvYdvi7
RTOUcmxk2rBNoBxOBUa1oCmo7uG8GR/ZBVfa7SSqN6aQ6C/1Cnb9cfDafvJC
kXQfqF5Qf0egn0WJZ8IL+mkk6GKyDLr+G9chNaUS3vpziM5nxagC1x/aB864
/v91Hu0f1bh9SaYfaKZfvrXUjsCIE3tzbMI8CpPfRbq70Q069P7HB7YToSGn
MIl3ch5NpHUr85h1QufMFaa7uN57exQtSeP9X/ecsPj+Xiv47Fq+Xj1CAoVN
HTdFfpwfQnfVvJtrhCciJ3Wz/MngKpi8lSKM9+22t7Pqv+qAkSFu/5tteN++
e+i4eAhDqiuXTjwLqAGtucsPHTQpYMNt+dACf09NloK7shDA82+RSc1FRdAf
8Pbh16RFtKwTu7aypx/6JE8tf7xbCPvVb9m9mKGhu6nrzNb3XxJunaarkpkq
gmTR21oqo4toZY/SlohLtbC/LLHZ93YoweBJYYtC7CIaLNgetXPDDVTqC9u6
LSgQI9EVK/AE1/k0/k+ikQ9B8T3l9qeHFOgxtsjzuIehnrrxs49TFkAxZ6CR
mBkPPZ99Jl/d60YLXg+Ya6UXoZbo+LC6z5ZwqsbKN47QilLZIucrf9aA7/fT
Zb5HKKCltCVjQwxDteb8ewzya8G0hkwqxPVOot8PuVghDJk8KJ7QPHSOcNXl
j/QUfp7K9K2uavh5qMKqzMnFC7AadDlHoDIOamo/hd7p60Ihud1LtIFqWE0N
He/RpsC7D/Z9rDjOv17yMKio58K3GYkT7bJpYCYnSb2ALSLFy62rOw1vgkBl
2aw67lMiExx91B5iaCCjhe/g3wWwZ3/u6fH7FbTPJ/6YKe5AtgMHlgura0DU
7cUeSxUKvN+00uXAzzn9/K66i0g+/DxwPFQqN5SwVYvp8Y65ReT84aaRxm1t
Qth9fhEfewqUmzlz6LthyF78J5Me/SJctzebztcNgtYT8bY8KR1IOipRtetB
DbwiBSnW4/e+9+kutlX83j/vTnrXPhRBuN/z7qbzqywgg5Jzw+oisrf07v47
Yw3pMUURZfi9fKDt/xWG30s2odPgNs8i7L3STSrYb0+wErOzERFvRy4P/F3L
99fC7N+6KkPcR+z9KOrBKoihBzMlO2bYmiEofQ3zFKiG7CO6BFW6RZQyoHfJ
jNuXwCRhn58U2g6Bb5zTT+9ZRPxcmVEWDNWQ+eHu3akz7fC7bzi4uGYBtbcF
nTRy9CK8NGXJ77rTAzK7j0gcfbKAuFYt5TgZS4H/N812p14PiNzQb0k0WkDn
K3b0J4U+INwoF/IoNu2HxKD2gsFfNNTzIngtJSgfuPI41a7q9MOmwJiP9RQN
pdw/f2JqyIlAzympP4vzZQzdrlu+YfjvP4uW4TfIhXUixeX300G40V4TpPiU
hrrUhU5NmNsS1M/c6etRHobnJtTat0dpyORE6JU/kplAuJW2dEN2GPrMiZZa
4vj7LykKJGbfIugaa4jxhY3AuM+XUo5xKtL6l/P3/SfnL/ka8qr2cyqc2d2o
NBM4AjWuDedjR6mI+C+vPvQvrxb+l1eL/PnBEbDvOiHmllmNmRcRmNgkT7Pb
UNEuWXvZxdJ4eBh4Xu+NOxHmC/UvW92iorbEb/Im364Ssg/a+zorkGBDq8Cb
TpGKjgp9sB1viIEPNZJR1+VIYMJIimWXp6K67YxexnFGBOqpW5cce0kAQorM
lO1UNPSLI4LjTSRcE7OU7+8mwZrynz/226jobDX/8AzFgLDUxaL07joZ6ro/
WZdPYujshbxzunQRcMnchO62GRnK+r+3pkxgiMLBZXA/RY/gKs9rItBHhqIA
9/BO3Jcx6LI1uhS9AGtWdRuRXjJc+xui+6MKQzLfSdeP+eoSCmJ0LzMJUIDr
/p86T9x3L1w+u+ArHApWxgIpKfwUWB6n5HWk4nvKauBm1ZXzhIE0vmcJuhSo
6d33hwf3vz8C87WlDgbBAdUiP178uYVo9Mnc5zg/VLqsv3MbBAi0+6qpXgU5
b0yZatVpqKjDZ0X6YRf0Hs9qavRoA9sIoWPckzTUvif0NtebJkhMfevFt7UH
Tt/4ZDhHpqFP7R/4Es1qoIk9a4z7QD8UfRbaopNKQ3MFPXOO4gSIiS/b8vrG
IIRVaXUQrtLQL6efzTv3FUN7jh+zDO8w3P7xstVpJw3JzcvKBGbkwxE95vPG
7rifTQqsV2ulIuw/ufrqv1yd8sdjekf+B+Bh5su9fI8IwL2P09qMivKvHtw/
Xf0e+CKU7ISkSHCBzGZ6XJqKxE+tYj1RaTCBvbm9sx2/x7Onz3IwUVHrJS0l
4c0U3OdeVsu9SobWaL5WAwqGfNTdmH0KkuBusDWf0v/xBVcXGO8Ahn52Uodd
DyZAyKhx4UM+CgR2fi5vT8HQXInf3SLBN9CrnG1wGN/vDlZ6n/YF4nrYNii4
qYMClNmnX4aYK8FcQk/CZ2EebUTKlL/6NQjWbz8mzZ1rhfE4n6rwN1SkLKkW
SP7aDUcVTTuvxXTj/jU0dEGMht51l8g+T2yFgdX6Ja+2PtiaciyYWZmGpMZ9
ek3t60Gy2OL4l8ODYNVo5mPOTUM1i9obBNzXtEqekchbGwK9/UmqMdNUdPDW
/abv1ysgMolw6p35CHxT/zao8pmK7P7l6uf+k6undQmweJcXAO930bk3VkTg
ljLkF71ERdnsO8+utXwG+sjtA3UHSVDbxijoL0xFf7+va2UP5oJgTPgtftyX
jJ1k+dPzB9c5OjOuPWvZcNlJJfGpARnKjw7Wdw1j6NPCEUJ+zXtIrRTiM2kl
w5GPOUJiZbiPZilw1+ZKh9d8FXv9D+B7M4G+2T0RQ0WD7t5F/e8gWLLv85vz
FIi618F+D/fLnEJhS+/PTUL6eaHYDuMKOJkdpHrSYxYtzNe1qNuSIfemDNFv
uBmOHt/r8HAnhm5nfr8Rxj8I7JxiLanM3cD/fGo9V4WK9tzb8jWooBsamh0v
nrXug/Ljh9qGP1DRyDXDhhvP22CPo5/G6sQALJFkGnf8n1z9vgfBvbYBXDgr
zeLrhgA7fMQ6JJeK2PY6Nxh41sCqn5gI/8kRmC4woaeFUJHjv1yd4T+5Oo9Y
mmfv6zLgudwh6HuJCIE0iZ5i/DxptFP6XJ+KYNowosmYkwQHOxlZGbioiKxh
J7H4vAACLR0ztpeRwK8ZvpcuY2hNR340aPUziN8LDKecI8O5n/6fD/Zg6M6r
pzNVmZ+g1/TlgZA6MtjMFtErfsV9qxnLec39OWAqEBHbxo372eZp3Y43GOrb
OuowtT8LpN5/krqD64FBxfZTZU8xBD+2xjORpkH8e2Dw6U+l8I3d/lXkwWl0
keD+sMRyHI59T/9hotsEg5m6DUL2c8hawCnEfG0UzGZ39IRZdEGA8/0tx6Ux
9OoRy4nfXf1w7lBh1pb5XpC/pi7Os4WKGHbnvNCS7gbtqN3SdiED8Ned7G5k
REXVJl4nwL4Nthw+AOMBQ0DXkmNsdoeKqp4qgO3RRiCQk9bUdoyAotKmQRPO
A4r/cnXe/+Tqjz7cVKdJVUFxV+V+meNEqBTX/a4iQkUrPU2lD55XAH355IE5
ehJsCd9DqsL54ZaDz4h4Ugloh955SsohwZedhrEd0xj6ruPPNm1XCLu+zCr2
qpFBef3Cdp0mDFmNhEv9qckHsVoxYlc5GdJcFZZiPuL+bv/F9JjQz9ByLfyu
/l5cpxko6vW+xn3ufttnUmaf4OFQxfMYXLd47dgTs+GFocjaM3k/6maBn/cE
7w3VYpBT+8C3g2USZXhIbPi+noT3dLsKZ8sagGXf5+2aDTPIy0bRaC2RAszn
VI4yfOiEXW2THBqsuD7vLiAoJQ9DFvucoc/1XojgNd7reApDz55Fc6s49kET
w8+jdsID8JtcvYVzEEPE17zeqc5d4Cukq/JeZQh8bji9v7iXilIb9s83traC
O31TZcTgMBzUtThhg897zr9cXf8/ufprAhNH4PNa8GE4klfHQ4TL1NesQ1up
yF0pLHk8uwo2lB9deYkRQeE+rgmWMKREO8P8+CMB9ubmsr2PJ0Gsyc1pvgF8
rht3ffsxXAonl1kdbh4jw5N2nnb9CgwF3UulreNzwSM/JiP7hQyd/taC+vh+
dH3nkuO77St8rnXk2o37LyZ+dtvgUAy9GK4rorZ+gfMX+8rET1Hg60W5T0dw
vXq5YJjUfXQelu40qYTuKgSOIz4lL6XGUYnDqtu42TRI3epWX1esB9H2KwHu
8tOIv0DuoO2jcbiVyLRjmdIBT2+JCC2SZ9GjHLKUJC8JbNSbyA51uH7rfvbj
vMs8+r0Zkb4V11XVwvpV9z/3w1EzQaUruE9/ohdMDdzbC5FyDuuSs4NwZ+m5
YGshhm4x9rwkpHfC6OOcofK4YXj8uuCFM64flP/l6kr/ydVZWxOTdw42ANeC
zv6H+JwVG5Z3ls5gSPJlUoR9MO4LzEtv3ukighbLh+Vr+P3GXj9qoDxUhevR
/K0PAvE9WGWqVlCLoUzmYOeyMwC7nh5IjhEiQ5ZLix36hKHlmwzzKTFlMOIz
MvE5nQw/bRTeW+P8ILRbbfOObzHMUw7Zc7BRYOXep4oVXwxxT0l5xc19hbgc
6VVeNQqk3acLvuKEoX3mAY5UDQysT9sZT4kXQNzTA2HNERSkmWEfmdQ5AyZp
SF+6sRZyd7B6ppZNootDYnJUnkkoOhzKZ2nfDhpmfHfvf51BaZ/ct/CnUkDa
blTor0gPDDC/d3sSN4e23Qm9r2k5AqfSS779lu+Hr4qPbUW/zqN7sfe6lRL6
gZuLGFMTPAgu4Sb6hhfxORVXKnzZ2w3P0u+T7xkNA8f68unMOAyF/SdXj/mX
q798JP/91/4WMBrUEX7YOQpF1+109+H6rc022bfZEp9D1nTFl/lE8Mu65W9f
jiEex7eul67UQnC4/kfjeyTI0v6tmYrjqR1wD0voqQIeb8NOr51kOGhZnsuX
hKE9bw43nvMEOFATWG0cQwaixSMXEt63J/KJ21o3yuDMkZQwfWZcRxTV/d7n
iaFEgxaxBoYS6Nt5NsZVmQK/6lKeeNhgSE/uxbsHu6mQrF3De+3pF9DodGEX
tiCh76oa3Tf+zoJwQfyEIO6TpLJUdvrdmEA1Ut3PXj2Zgh+X4g+/+tMKnMFS
a2oR0+iEuaJ90a5xuDqVHTPwrBtOnRM/97t8FhlU2Sr92kWCrz+uddl97oP3
zEOadnvnkcHZi69ZmYZAR2fPzTaRQRhxq9vtSJxHdccKk52/9YJeBUPY3W3D
YF35eaXzPIbS/uXq7/+Tqz+8Pccxdqkdero0z9Gnj0Jv+xSrSCyGGuwuJzMe
bQbdeV4byQgimO5MxMTfYsj7lXfE5bZ6iLyV4GN9hQSGCz8q/sRgSJPt8c1K
uloQjVxw4v1Fgl27Zr+u4Xg2kzONUz9UgdRPT7/DgWRQnOPVBNwX2xUdqpBz
AJBdTh/P+ovrPbe/JquOOJ5HszUPHCgHHt7Q4/LyFIiWNz8Ra47rfOuNzv0F
VEipefIK2/EZdkcl2K6ujaALr/Wktq3Nge2tFnFhlWpQE3M98+nQOOITjDgb
/3katq6Q0pjftsApnqvD4Z5TKCFmsFnFZAKcy6mqNFIXVLY+e9RCmkEhJUNT
+VoUOMMUsDIr3gfMk2EjTU5zSITpr8jqxRF4ttd/S3LpABgeSiTG3Z5HJZhg
2dlf/SBqPlfhVjQEEymxH8pW5lHTv1z92X9y9bMTXw6XlXZC/eKlOmPXUZiU
NZcSscOQe6qfydGVVqhpWakzu0uElDGOd4V4v31v6pNIUW0CP0EliSJlEoTb
exgOPsb3xS02AUOJemh0S9cLnCSBl8By75D7/8E5ZXYjugZyfLbUK7iSoc+B
PnUXzgPY9q45zrtVMKPsk6HyjQwB90WDIq0w1K9Nv6YuAzApN59wTZoC6PB+
wldDDDn5+EadlaOB8dt35afefIIdDk9BY2wIvVqWON5ePQ8idi2PkgSqQKXr
b/EywxjScHAPwUpmgKbk8UxQtxkykrlCSPcm0dT1q16B3pMQfC357WuVLpih
n3DbyTCDXCKVCSTHMQhYOT9r/bYX1HKYrZPrZ1GqUf6QpwcRMm1KNP3PD8Dm
84tOF2bn0B7nY6pK3waBzoCj0+jGEIgoHtii/GYetfzL1SX/k6ubCMy762h2
g9UJt+QKjVFw47z56KoSht5V3n/28GMHMLbexC5p4nrvejvhhBGGLGWLLrzN
aIHFtzwyVvtJQJVzenDOEkMfp0OOzl1oBKd85aCWFhJ037B61oXjdknq0crg
kzrYMhn/09uSDCzMop3D1zE065X08q1QDWS3VTtZjpFh4tjH4g0cT5qT7u7v
OF5mPryEeTEKBJ0MN+07h6Fj91s1y2JpcP5BDmPirY8gQ7MSOrZjEBHq4x69
tsegxvn572+8lVDv2G7lsUlGN2zns8rezoLiu710mTub4LnQX4rdwwlUO5aM
3gdMQc54nGjI207YdzlATfDINLrERyf5/ck43NjC8eDlrl5YUqZ5rx6YRd3c
DyqS/MjwqDfi4Jf+fnimtn1p1HoOpduLXC3qHgbGGZvQFsYhQIk6PfuU51HK
f3J1j3+5+m+ysKVQQw8s2AuXemwfhVxBojcDA65jeUojgqS64FO2VrX0fiLw
B9n7EY9g6P7ir2NFLO3Q5f+2zWedCDcdjXbb4rooTPAn3z77ZhDUP3VtI48E
iuL6ajScrw5lMA4sWzXAhSMuFpwXyKDF2gCiOriOcsEwr55aUGAw7uDvJIOR
SF2I5FmcN+R/XTbJqIamhkmYFqTArrsnv/xUxeciOPly2TwNsgXPnIhy+QDG
vRLLP1z6kdylCIYr6xjMMt2vY7hFANXiugEFURI6q0FjeGY1BxuJ6elaUw3g
XGrjGBEyjjqc1qM+3Z+GQqvnhfsYOoHz4gWHLNMpZNBT1yHoMQEx/bbCbb49
8O2+aM+j+zPoxKSFyp1iCqiwllM0bvTDE2WR0KDxWXRhoGPaJWkUBCZcP0Wn
D0K8t200b98cqvmXq3P+y9X3/svVd9VZanWgPrjTXjfc2zECJn8UIx2a51Fg
xU+Ww0+6gTns9W5R6ihgd32XG+kx1PXJ/or80U5gXR4rONZLBPdkDzc9IQzt
0jaQdfNtBanlDxwHI0mQ9GbDXeUYhkZ2n+SnP90EkU/ZaH/kyfAtum/rpiKG
BhxaJjye1cNW58Z+rwoy1B7bximFP//921M5V7IWbA7zLOvxUOBP6sEcCfw9
E+EKuWxHF0CCW3c/4WYWJLBkpNtt9iKuHkfNl45UyO+d4zpUUg50l6IOi3iO
ovWEtaDvbPMwnND0ZwbfJxfXH7sJ5o2hkEF+l+jTM1Bw+Iyh8Gg7VAmTDjdH
TKISl1KOWvNJYBx3DD+93g3j+j2X4xqnEV/Qj0CbpDGQvGeiIjfbBz42Bmec
zGZRUODpfcbGJHhwMYHP4fQgYId0HLc6ziGGf7m61r9cXetfrn56mKt9I7cf
iJvNndwRI3A8MG7nSPg8OvdFIVS/sQfuJfKy3yobBV6ux9fFe3H+z1M5deBq
FzAZnOsM/0iEihsP2fZv4vNyRr8qN6od+L1P0YxdScB2wcq9Yy+utz0OFJfy
t0D2DzVtbV4ytJzrGbTD76WONH7hpnQjXOR32fU0iwwVps3NLCIY2rx4M8dz
sw6mI4+dOuxVDawFF5e3yCyiDXZD7SO/iuC+ed2jgNvt8LLF2ypiaQE9bdkh
zMyXA0vHM+/duIHr4VAPygvnBRT/U+Y4+W0yHOjlrjK42g/mpT5t5DUaOhx3
SDNV6DXIszHxZuI6jc5cPlA5lIaCX3a0i0r5ARfzgPN95WGwe9Crc+YoDeVz
jfyRNrkHjNfrtLaHjcDv9F0lDONU1PE/8kN6iVqlxbQYKOYePGqM83rxtuxk
vttUZGT+0r2U+RWYNptam8uTgHX75gt6BSra9vHrd9Lh5xCU+YlA7iGBzGPX
gBvbqah7Z0JxTvZTOH3Afd7sOhncJqsUn05iqJbMol1d6wpdYnoH6fvIsLrC
wlmE68PC5/J7G71twebCc3o6AQrUnDLlc8Z9yox6zwXf4n5oHTRP/xZSBcrJ
vxXjY2jIy4wYV+ncBg1mxZ4P89vgx7L5FgO1BcSX26YK5BqI26/EUCWJ7/Pn
KQPtAgtIQ1/bnY1QBrkupl9llfsBTtQdbGmnIc+tXKvvZ/Php172zQD3QRjy
Z7ud85CGMsWkshKOfsT5cSSyVnoYpv1Urj8RpqGJ7uq7LmXpMFvH1VUYMAI7
hoMf2I1Q0eT/yN/c+b6eep+VBSObAuzD94kQ+hUh7DoVoUfH9UVupYEeCzng
nAwJTFjuXNY6SkUuPk1pU0bJQBdZRbrVifsk+aoiZRb896/snWYyjIPBk0bW
a9fIYBM68/fGOIbag9ueCF2Igpz0AM5rPWRIEtnxRqsKQ9uia4fGNF7BSplU
uSM/Bc6HO3Z4pGKIP3ivtdNKCGTvXZfdpksB2fEB0fDnGOLVfxebJUKBPAWT
GLFVALr0D/JaV3A+uRRDWPvQD71ihy5XR+C69+mTMd2dNKR348uG4+5O8KyY
axto7AYZS+siMT8a8jN0nbpn2gDvDHq5GX/1we0i53xOLxpiPc17Ld6uCn6/
elF2UH8QXviNv1DSoiHrmbmW9xGl8JbxpLDt3mH46W5YpL2Vhsjy6qgkqwBO
Mp1lYH84Am2hbU0rTVR083/kbzQd/78XS/IhW82EOnWLCJjDmXPO+lR08NId
K0P+PEjT5rLYLUqC9Q73K7liVJQbrjJOis8Gp0A+/4omEribfzkhTU9FbImm
ohdFM+BRtJMxzxUycBBjT+0gYWjNOkw68dU7YB4c46vsIANZmPuhMAHnz+fX
jY30k4Dab2q4jw/3y24TDYdTMHRX2uJ4dFAcRH/RbGe6gOMq8ubkYACOczud
QuPQBFj+8tyjdroCzr2bepTXO4t6hY4rWoQTIWHO89KMeAuQ4mKLD77AEJf7
eL5WTR+0C0SXBJ3qBrn89aySHCq6TF3vHjjRCdte3r3VltwHbN2CltN0NNR5
bCauJL8RKt4MB3zcOwgeVbFren+paMSjLcLgaA0M6HulEGlDQPcncfroKBWt
uF+0STAngBj1Ru4Z0xHgmYi4QvxIRXb/I39z4+LwHsbvK6My3OilARGOJdH7
NiAqCrZzC6dnLIS1Aje5Wm4SyAeYHtQ4QEUtu5ZkBh2+QDjbtdZFIMHHG9Nv
T69jaKNcquIO3yc4I3BNrP4iGdRaDmwNGcCQq7RJS5NHNtwfapNXaCbDYrKN
5aUSDLnt3ykunJsBva81zNf2U6BOqJsxCPc1yduZY5aDU2HBYR+L1XkKHL+V
cmmPH4aiNyKmD0ZOA0OIkI1fcimoMRk+lnOcRkXviVduZI6BlZ1wlFdcEyyN
v49/guvVpQ5KdtzcMPiynUt2SekCWerNhKQsDJnuF9GxDOyFmbMRb/Kl+0CJ
VHHyN86HQizbjLIIHWAfonxiqmEAtFmcHLhSqOiYdUhq/1ojJJXtPDFZPARe
ugdf78Kfryivu6+t1wCPtXlIoeIIkJ5EXvMJ/P+/a/1v/uZ8uyGMklsJIcOB
L9ZOEOHidj6JrRJU9PjRG++vlDLgHRw468RCgtjW+KUdrFRU9XqtnyegCGyU
4ksY80kwNXx8/zMqhmwMHW3jmPE5yv2yuUWTDFNiebMj7RjyXNFZfiH9GarV
5K3Kq8ngf0SJvuULhozETt41yfsI/Fo3andzUyDL7gX3a9xXhiqsi4y2Z8Hy
nquO/NoUcD3fYqz+FEMy5wUPrr2ehS/LZtt05YrhsWBYk+eZSTSu8VLTkXES
bGy/sTEzNoJj0lJYzclZVPWULTzViwyjdPazRxc7gZjzrhQLxnXRybJjUc8H
QTNM+LFbVi+8D35zgJqH32Ov9PdPaj3Ak3HP87vtAFRMCJkflaGipcT5wlcx
7fCKf2uAu9sQ/KyqWKG/SkXeSZGNGzmN0Leptmdo6wjccpS5dd2YirL+813r
5X/5W3lEEuNJ1lpwqaPfd4qfCJptCnYm7FTkVLn+Y8dQJbzV6n0n/p0IAlrY
w8NruL7l/0mTiC2HhXptka2pJIgxcXu8QsT9l5xeVLtHMfSSlkr7lcgwku62
haUWQ01W/incfF9BbLq33KSEDEoHcmfisjHE2VpwX9j4C1xpvldvy0mBwAsN
YhcicP/e+chtmiUPUr+vtpzUpMD7mon0G14Yuu0v1bnOPg9/wqZ+FmwrhKvl
QmXPLMaR1hOfnw8WpoB9oMnBy70eYv6cVvZ/O43io6ZUyyvGwLkpyFNSvhNM
Facros3nkH+2neJ9pVG4T/51fW1vL+zZ+ybLZRbXS4emH0U594P61kPpaLMf
bjc0zb/MwZA/SYlJjrEbpivilqslhyDg7cEs/S1UJHLkg+/s2TbQdbB2UMH9
xyWDQuZt/FSk+D/yN86JkJp2swbQqS+jvv09Ch5xOjCD92d73HjJ39IaYFzM
69w2RIQXnBfTcskY8luv8KvtrASvq3kJW1+S4DVb5o7MVtxHcD5r1ZkpB3Oe
Kco5STKoTtrQ9hTh+nYX9WgzSwnktTDd3J1LBgUHi7CaZAzVqP9g8Oz5CjF1
42t/dlJAWH52ujAYQ5dbsqcDRfPBUYSHv0yDAnxM1jOurhg6/tGIdU4c93Ej
j1pkhQtgd9+UJpRR0JYNP5dxzxnof01ibdpSB/pFDlIY9xT6Pfst/h7uI0TO
yHrtW2iHRNcZ2WiZWeTm+nyML4oMG1llhGb3HpgajTPBds8jia0ppyzwfk0M
mjmkH9gPJIGgeV1eDO0RmL956l0v6EzP7mDtHQTtuQ51J3yPZMRySd8d64S/
Pje/+L8ehl/PTMaPjWIo6H/kb/u5itD2d82wHof6Uf8oKCnkiU83YOgIgaGD
N6oeTg5E+R0tJwLa5qD/f/LMB1+2ulvp1UDgFSlVLk8S8CjqOuQUY4j9wZee
be8roVaYN9Sahwyteq45rJk4H3YbWS7TymHHF6ozNRnnDeXA8+ejMMS6zr4r
70IJOGVuqHZtp4DUnanofh8MbUkdNV0/VQi1qwqxb1UpIG83duiZI4ZWmbw1
GemoMPs625bj8RfQnSW+YU8lodP0zYoy5bMw3ewzJJlZA7VNwu0NXyaQtZyN
QPfaJCwrP+Wy9miDlh8V3p1MMyjM1FSORW8MVv0vTND1d4OJmOReTGEOZRrX
qtPpjMLTmNfwjqUf7vl9OHbfZx5duaihVn5oACKvmrdkPRiEwmrtdiLuj7a5
/3xYuqMH9i2NjdnqDoPiTWOdaHweU/9H/kZsvWznNdQGNhiDq9WHUSg+u2wU
loih6TZt9dvWTSDuqaNKiCcCQzjbtGkGhh5d9dVWba6DApewIC1LEhjvuHd7
zzsMtVwcwD1oNYgOWZsqMZPBtUYmYT0aQ1of1PxdbCqBu/Uc/eIrMkitrl1U
wHWakPcPZ53qcvCBkLYpRgro8l6l/+SGoZ6cNQ6yWQm8pptNmVSiwAA/W1mg
NYa+SX7mkMmgwsNkrj+v2T4DvX7m77mjo2jZkt2vrWoOeIw17U/aVcNpvmN3
9zuMo52yfefvqk9DhWfIFfKuVrDuPtsdOD2FBPbtZg7MHYed4NNGd6wbima2
G/BfmUUnpkMVeqgkMNMc9wj16QOLyF/ig6Q5FKgX+W1H4BDoGHI3/GYfhNWe
6RcitfOoiU3EaEOiDyR9tnzOpBuGa5aRo381cN77H/nbhw4DjrmnnWBtQbmu
+WgUtiq+hP338T58+ZcyK9UK4TxdwwNuROB7urragO/9BGf9iQ+qjXBT9+mJ
T5ok2Pr4QPsSjlsosi8apK8DC/mOa61LJOC7ttti2hdDCyvMVzYNq+HJk4Ud
B33IIHZkMjbEA+/PinMtczyV4KPZpffoN46/zNYHZxwwJHD6ff6kSzlcOpPU
90qOAimSAVZB1/H5iiQSgsVpoBP63Hg46hNYfXy6GsYxjD5+T/0oFjsPrk/q
k121q0DpUMKu+tNjyINYypR2bQawUSuPxOJmICtKdlN7JxHpPFPS59kJMAjT
uOgb2gUGKd/mVdxmEP86l25uLgXyPZfrZNZ6wZB2rY73+BxiK86V1WoZgcOS
UaqmKQOguVj4tOH8PNq7fWsph+wArDTMRbLkDsG58illNWweNf+P/K3mxZH1
JbZu0LJsPXjk3Ch49YqWdCAM+fBmhjTNt4PYDk3pdD0iPNXyGeC7gaFTOvVO
O7KboYH8bbu1GAm82/brXbuLoYdXq+KuiTdAzIoOdnSIBEqHOxrG8Hl3k9zq
qY1qwa1k81G4Ixku+sbOG9ri+/Hxzhu2nVXwfHpIvpRGBoue6bJ4C1yfaH4J
yg8EcPAT/JshRQHqmt6h4MsY0jNjGbjwkgayz/o0uKw+QsTy2UcRxwfRnjJU
yXQOg4yuPis5jUpwjHt7J/U4BfEKrkip6s7CW2EbiUnnJpi0++OQ0z2B5MTu
7Amnn4ILGWWyifOdELT5fehAwjTifv/jPmPHGGAHDTId7HqBx/P52eehs6iB
7ZQE3RKuD9xuc7IfHYAfn8O15VrnEBetRltedAhIxBQJ3StDYFrFcOLgi3mU
/D/yt5cbyX76L3ugOCDC7PruURg+WfpsaTuG9hrPbedv7wRpaoK/nigRmoia
iv5KOM9f2/OjfUcb0OhO+Pgzk+C4aLeSzSUMtR7h9s871wSkwaBMV1xXX62a
rFo3xtDSjC0fg2g9+Gvw06nhPjFE4Ay8wZ/zffl9xN6vBtJZIh1CiGRgfBIg
UKqPIcfV+J5fOlXQVjLCIyqG78HFv1fCtHG/M2VH+TtBA2JrhObH+x/gpqGg
dFVMP+ooXmrbPoqBn5eZYXQaAW5x9L87HUxC7CdVUhX458B1ImosWb0Rdp8w
2WtNGUfdR4SLzvyeAr8pwXeDFzph40duWHP9FLLfL056ODgOJZot7sTRHrik
/0pkx9gMGud3uK23SoZj7UfFzpT1Q8MZwa9wbg79ud99s59pBII9rx1S/TkI
LVKnUzyk5/+/71r/m78Z5KcZvdneB4rYixKhwREwaxgzr+meR7FfeB7XCnaD
CopXYN4YhU0ZrjSxHRjaIcAyY2nfAVm/dhSKTxChjJdV86gMhrKryKIut1tA
/IOI7gdc7zXMtiudwOeibLDJY3wrzjOPPu4+eYYM/CkLajfPYGg0UiWhSKEO
+kQ50n60kCHWmtck/RSuD+c7g2S6qyE36MAlDkEKeEu9T4tWwf3d5GLWBYkF
aF928972NAumsKrIMOE+VK+0YSZhTIViEvnJ4PdyUH8uS9boGUXuVgnzRd1z
sLErl25cqAFWncZfMW+OITWpxvvfRqbBjEmm2P9OB4ggrYyC9Un0xFdX5lzr
BNT8+Zg9cKkHnvY4yuoqzqCHAQ/Lh2n4/ug+V8l1ph9ysrwz0mtnkbWIS21O
5yiUc7uNRcYNwsftHQGszXNoy3/yt//3u1ZpRSYHW69+GHHq3FcTNwJMp/fl
v4iZR/LEB9eZ7/ZACbeu8ErjKPRHh0keHZtHJV/Pn0old8LlddH9DhVEuPQ0
zL6DDUOKNk92a3i1gb56QdSEPwnnM9HNr8IYGhlL3po40wQaqyemXx4hQ9aZ
8mNl+L1UF3yhck/Ww4B1AjMDrqsp77lf3pTFUNqJTB25o0mgrX3xt2pjNQRZ
eCo9Sl1E0RfmE/kU2mDnNNHN2rQa9kpZpFA6FxD7rtL6r8EhhM2sUGmVhmro
Vx2+fv39Ijr5V89ecMMYyrilr8brUqBtOZaDOwhD9d8KZcf5A8DjTpm6Of58
xYU1Nw/fL65DA65NKzQQv85IOfUzG+489YmyUe9HdcFMT7ONasFEt/5OAu6n
UoNlL0bi5/9Zdyr5tFcd3Lv4rezubgoc+RU+zCeC7xG/OVfDrDr4MviSaM9B
gbvh2gSHQxj6rqF6wOFQHXRMfTi8q6oWSn0vTUULLSKJJpO7X093wY/HPWOD
n0MIwgRr6kX8/ypEjOeOLJbBMWplx5GKTtATJ7GI5S2gfr1g5oHMfIh/9+Zt
GLkXuCa5mdxEF9DLi58tfu/8CHT8y8vsZQOQUcF+tSuLhvQXg2OO6WVAcstl
7dX2IWgQmqwYRzR0XlBOdi4jBUzLModjLUfga3rYOOMMFR0v0Z3riU8AdnOB
yHMJo/8qFVHyFP/2pcVA1b2lY1mxRODx4n28ZkZF/DGcLb9HXwNDTS79DRvc
z2bkHu4VpaJ746YBV7CX8GUpbEveHjLY5c3d5V/HUKkLx5yTZBhgu2tyHqbj
/PZ8o8etA0NTBMsH1reD4IBpRYAUjltp0nnH9g+4L0Cf7pZcCoAM8Srz01oU
YLDoyjgfiqEvV7UD8k73wlmP6O2jqzUg8IquqnGJhjzrWnyT2PC5dXET1BIN
IjzSVZky/YUhWiFf0+SdFvA2Fhmed+4EFWZtZwbxBbRrLbrsrEcN3LmXybqZ
1wuLvLZEhQka8j7M43N+rhxudyvUL74dgDvv/yba+9PQ3ccx2Fu1QkidYdY5
UT4EEU4Z9pmSNGR7yaT/aOJn4DvFqnHIaAQ+fCbsJQ1RkVsYL3tQRA58Oxtc
VPp69F+lIik0/i0q6T2wpIkoJkQQIXSxnfUw7nM7fP0NyEOpMOiq8/S3FQk4
E7Unag5S0a2CZ9dt55Khl+dCtOMuMrQ/0jI5uoqhlYWEtTWxt8BQFL2HLpUM
p+hds3XbMDTo6bFSe/MNFNQkwYldFIhc1dA7gvvWN131vIkXo4GBK9LH/ywF
Qs7MGG8LwVCSKL9XVuVruJ7asXXNlQK1LLF2Z50wNKcTYaSXPAo17H8l+HD+
e8+r4it5kooC+rUyCh9OQli8ZqsPbwAhIzG/bfPNLBqzjkp9/rMHDlcqWvzc
7IDC97y7bxvSkAxr6SHWplag691Vz2PdC98sdkZvdcNxPlekQPWpg5WDdcrX
HAfA6nPap6VzNGQ1tkv/chzuX7JdHCzeDoF8gZV5HgsN+QWFcxddLYVXvS77
A9RHoPPbteoDtVSU/r06Z87qKwglLYw+9x/9V6mI7vhSgfvnzxBoGc/54jnO
V5ObgkG6VMRAfznEAT7CG7MH1/JMSfAhe4fAFl4q+rovzDfUJAtMFH5OMbCS
4fKeo4Z6SxiK2lkQzjaSDt2ZUdbTiWRQO6WgnN+EoZ2ehMzJranAuKzsk7GD
Akfv5/I9eI/vI/rW8oySZBB5F3/h/2LuTKOpjLuwX0SRkgqplFSKVIqUlK15
oEGRNJAKpTRoVEoTGgxRGUoJUaZSZMiwzXPmmTOYOfeheS7e+1nt5/nQeq33
6/vpXsuyOI777Hv/976u67duFR8XDN6m85GtMx7L16XMCnyI5idz9X+f5OMK
k+v2T9i+q/FxV+KnjGZsWH1d9uzlDPb+8v85f7kA+GpflKqKOjG964zWy8VX
0+5t2HhQzqodPneZeqxj+0KtEPHMNfUlGHFkmLj6GiHYz5KasLWiAhWLrO0t
RaqQHyhj2tchhGfW8z5v312MIaO1Ne/NrsWTea9tfn4XwoF34smj+3JwovXS
ne329SgxWs7OrVYIDQnbD3VeyMC0IX2/vk1tRP27uc7fQoWQ8TAu4NvRFJxh
drKz+HgTXYUgu8tm2iC3BBRfsr/D/RwHDzvGGivqC2FO2NC7uiWx+LtlUf5l
Iy4OHa4cdHe0EEYw9z5rtcSgWE2V4QlRHup4f9p3uZsBzX0Wh5MnRePiQ0E3
ZvnzcHrNSdUI9pz7VbD7UcTucDxR/3P7cSk+tp+ZVhgWwoDDiP4x59aH4Ynx
BrKeK/i4ZntSo5gLAzN6Ti8tSA3BbNvpJx+e4OOZkSr5Ow8xkFL85NjKK22o
ft5l+IIZ6bj82torJYu7YKh9wCQDEQGGhTQM3ZFxKU308/xrh560wPMFT0Ta
2f5M0WFJ+7kbb3FtRZtgxxgGXphu9dr1swZPZp4bJnWzEg1MioJn67Dvm5fk
C+0L5RiRufjcCk4NDmkq1b97Vwjbbng6KqwswsRXel6nltajXdjeiN/3hZCS
e810U3oOLnIOHpzZ34BFn9NvpTkJgbvaqdQoPgOFMSKXn21voqsQEkwvyGjs
TkWj7vdTwg9w0N0my+7bHCF4bXLNnp2QiPbDTdc6rOTibi3VNVfFheD7olI4
e+xrrNS5sS/jBxfDDO5G5vEZ2P/yrPnvOa9wadrVsRXs+bT0g2umVhoDGY4u
EpdevMDOd8oSARJ8bL4290kOey5u3m5itbE+EtNGKxiZLuPj40/1YquusP1P
qP55/4hnuEFUSthwnI+J2ze3Hz7AQPqx23k/IzrQ68V188y4VHTWef329poO
0DwmbZd1kcESVMl4YHchrVpkU7uYBR/eeUmpPPJpxl9d5aYJysU47/hF0Qts
3yI9+EX/96oGjGo0iX48uBI//5lSpHSSgbY6vrvD0yqUy/PxXudUg7KHQ3kT
Jgvh8bX51ls0y7BpwcPGxj91WKNSL921RQhPh6YfsHxfgNcTrvxeyv68/tKy
4FIjIZzTntISppaD3RIyN1ctbqKrEAK27Jc/6ZWBdydq2X7Zwr7PXYM1Z40X
gqbW1oXL/VPx/PTVHkFaXPwy+sWP2m8MrJR769W8LAmZ+4o/PvVwUenZfquZ
NQx4TQpubSx6jdO9P27iXOeh6pClnSb/0b8dWSRb3/cKl2uOvz5DnI/Ldsw2
rvBjIGian6DqVQx6NM29F6zHx4BKlbiYCwyEPNwf8fJeNEpNPSj2+igff7wU
7K/bz8Cg6MdmeWZd2MV1d9HamIxJu5qcws61/c8v/5388sPJLz8y/fKkgGtC
zHWzK5Ycdy7tOCyvMhvG+Z/vPop8913ku0/x17io7NSKkg4RE4rjCnHaKjOZ
Uee7/ue7v0O+exvy3fvNfOq+2ZyLlSGVDfftKnDc9FlrjB4J4MgAfvxVRxQF
nuG1uGGE+KFYWfbzohs4R+kB8z+fvif59K+RT3+vQcS5XTEV2P14ukx/XB0e
3HlX13iQ8H/+/fnk3w8n//78As8/c4eXoLN10+aqoAb89aP5lx9b5//r6zck
X38x+fqzFu3evfJOPv52fXq4Wq6JrkLQGsDvLyEjv8DDLhuVBXO23tLh4CuL
VfPLBgtBbYAcgKM48fwDnQyc1qR2eKgyF6+qJfk+Yr+eNEA+QOR88yXXbFMx
9/ccydF8Ln6cNb0xnH3umA+QG2BdblByxioJAxOa5hld5GGUTsBomWj23D1A
nsCRlg2y+VPjUT4joH+sCB+vf2xuKPFiX88AOQM64yOzb5yJRZ+zkj7HdfnY
EzFi3PqzDGQPkD9gdWH+a3N4iVf9CzXU7fjYMclNJHAPA98HyCU4uvaRuTBS
gNWXz+XIL0vArEwJmfJjzTB1rMSvtRk9mL06cJqx2qk0X96BTzfdakGvOM81
9kIHdmeMHiT3JQ+f1IVf7vvSDt6VgVJZi1sw1emuT6JWOfp8mlNk0dAF6L55
Qih7Po84OeWDqGo1/onQqV15QgAO4UGlkvtqceWxuAWtw+twi7XklCh9tr79
/rC45EcFblaC/XvVGnC888Z119h6WFv0/dBinVJM2n+5qiSjka5s/Xyvuu+G
VCE6Be8slv3dhO0ur3UFuQzsLPkqajgkF9funbG67DMHB6sUN6WnsPXB3n2h
cVUmLpzuM047jYuxyS1xGmzf67o2eZ3q6nSs6FaD6/t5OOfm5qUHfBgIWNGc
ccQqBZ+JiC1f9J6HnzeNgOBLDNwecvv6jl+J6KdqFvhIk4+KyZ6npdjn3Vpp
zTXXpsWjee0Ipc/WfBST3OS1bBsDyhllOu8dGPx128o/1Ps1Dm8fe/HXbD5o
eOrlh0zrxfW2o5bobjqRVhI18/7789WwRkbbtCWsE5vgXNfhF7loFzq98WxR
G/QYmT+xd27FIPeicw99yrDafmhG/5dO6Buhm/o6kO3D3xROVY6owmEbR/tG
VHXDRvmY+Af36vEob3NcTXQtGmw4cli2RgBZHTe26HOr8PBjLwn7jnoEy7SY
t+zrjL5zc3iCTjmGnTTyy77dSFcG9C49zLV6W4yC9mWBW+qaUH10qfMT9vN+
aMFHj/g9+TikeXe5WQMHd4zKXKjPfv1d5+klS7nZGHP6j61RBBcP/ao2WOfP
/nzbw/E6Upn41eJ0sKkJD6csP/hjJHufNyQ2iVldRpzxR6nMvo2H0iJNJk6n
GdiQIC/5ISkZ19bfbOybw0df1Jils4+B8NzTmrl3E/Gpe93K1fv4uPpwYMnk
zez7fE9jXcVkIX6+URjqPyYOlWMbZ1gpcuHokV1Rs4/3ovGZWRNevTmeJj3r
j2VdUiWw35f3IaQLj29LDf7hmINHelO0PF+1QtzUSvnM6DYcvWqayaTPpfjU
sK2paUwnGGx5obTtKx83v9QWeTGjCrOGB0ffn9cNM3jnRFSeN+KiedWPX6+v
xartwpQUKwEo2Z5fGBpbg1fFTX1esn219v0LbiKSDJzf/81tSEkF5vqcnpy0
s5GuDNSILD2UdLUUJyp+27nvZROeNPnhaezEPt/nWS1+El+IqyIqa21TOfh2
yP6uU+z7dq+Qe0aCPdfXqV+aevkuF0ffbj7+1JmBrSq9CwNKszBwQdPkpyt5
aNA/dvv+c+x9O+7N4lbDDGyd6KfhVMvDyMdTF25n79spXkssx55OQ5dtDtKd
qnxsy5+Wdn8HAxbNN3qNRJNRcVPxlEUW7HlwlNbd3esYWNVc98k3TIieQ+c7
RKa9wlFFG3/1KzZB+4V5Y1Wie/F4WayqjcWxtKr3a18fW1gBfaPiN+ee78ad
G151xphno/gkl5YpUS3g7m2751l8O8p2bxt6M6MEtbYEZx7X7gA/i0uPDg5t
wX1bUiZqhlTixUHGpf23umDJoZ5j5lEcLFa1lT3bWoNKNYuXJb/vBomjdlUH
HOpwm/RJncjN9Tj4WHxiXKIARPzGjR1qVoXSFwq9vyo30pUBk8bk69by5Tjm
a1vXUdcmDFw1xFfJlIGPaX4qvmJvUbLNCxQecXCM0tkFpw8zsD109qV97fl4
cZT7/XJHLp7WOLhi2zEGdpXvfSB3OwcDRaY2X5jPw9yUyidHbBlYlK1lN6U2
Ey9OnhphWcDDO+e8vDQsGFB4qKuX65uO5nLcm9un8VF6kLeNphEDFWZl0f1H
U/FUm/zNwh18POovtvz3Mgaevna4Iifbg/dyOmrjPV7iuiPrFGW2NUB9yZ07
vKZeVB5WoR5sdSStteSj46DuMgj+snWakZYAN2uENLgZZ6HCxYZrsxKbQdhp
XzstpAOtLUweDPJ7iw4cg2seFu2wQbtE/otoK067knVFdFIlij45sOlaeycI
HNTz197mYf8Ov5BhDjWoEeVYPv4sW0+mqnROmtvA/v3DF3T112Hio3D5U/sE
sKjolt2WhmpMK1Fsye9ooKsAJhtEzftjXYFL39/uCdrRhAqzprtoqLP95LU3
OxU2lGLOgsK5jo4c/Nmq7LltA3uff7NN+dFciCffrfq5aR8Xlxjc8rc0YyC3
cpfPsQ15OGuL4b3WSew5Zcnix1rs18OSL/5eZZGN8q7dtZPe8FDSx3WX1BYG
tkwcMVvmUwYec7FLNJ7Exzur17iLrWHrQ4HV0mcNiBFZ+/b2mfDx2lt1kz86
bD+p7Rdx4VgP269mSIg6xeBPfb7D1bQ6UDmi771f9B1u0sxx1jM7nKZ5/XqG
x81SOFk27uDDCgFKBwX1tu/OxFvqC51H1/BBt+H13imnO/HJ69vRSx2K8bZW
8LUTt9tAy6u/anBPK84dJF26zL8CVbS3zPUGtp6ca30oF83Hs+/3Hl8mVYMH
NWvDK353wbXehmeXqhrxoKn4iHeRddigvSusXFIANR9tfN2MavFOX1m349MG
ugqg03bF+G0xlfhmmfzJabOa0DnVMiC6TwDzMj+7mOeW4ZWzJl2R2zloMcj6
4Gz2/bdyc/W6WF+MDrtK1CXXcvFBrNbPavb5u7S6pvnE0AJsq31wgC/Bwza/
92dTVzMQHH+jVq09B+d/zA9NDufhj+1dVe9WMLDi65QRZYZZ2HDj/USOPB/3
KWpnjFnCwIdra529p2Tg2pvmj6s28/H2MGWbvfMYEN+T65qR0oO762K3psi9
QL3Fv3WkjGrhCydZtXMHg03pFwziHDIw2W3SsPYhfHh461ys+fwufL+U277D
uggN/ILmCAtaYfcFw4+xWW34e23fSq5sBXrJrckyedABW31+NK12bsYo+TJ9
wcNqnOGQMCfHqQu+jTIeYXuQgxdCtn1dZlKHOjl3qre+6IbSsMT1dml1GFEk
DLWwaqCrACQCsgzmfqpCwZVNblN/NKLC2jtjMksEkLjh/IGRLeV4xj7fL2M+
B5sGLZUbLcHAmXKbG8+KSvBK07jCkbO4eDYGXdNV2H7yTNwWYWohet1b/9vx
Exe//bbOHqXJgM+np8MiD+Sxfflhw6V+PAyfnuTA02JAv/mHa9eTbFz3dfO2
T6PY55pbDe7RYGDNj2nzXxpnYnYXd9JGAz72H3vcpj6TAWPdiJ/Mh2SsLU3Z
mdRdis63FErSCnsh9yb47guPxZaOaCe/3VXoE2vvErqkFyIetYfpj4rGinUz
D4hb1uIYg5pRkck9kPfA/eP6zWH48ZC8npF7PcrmjHNcs7EHnkxY5v0jLAgn
/kkZXzS3EeMjew9kfRTCKNI9Jv2je/R9lrZIjHMHl1a88YnZwMW7SQcQZwth
npyrlBlzGw+fColb1sfFgJ1PEqT7GLg1p233cTV35JrXVxrd4eEIkRoIrGJg
jNXWTTb/mU+O3htszZ6L37nWf98cw9bD8vYnbza5YKnQXMtFn+2vbiV9Xsn2
J9tH9tZI917FXbESU2uP8fH+pRN/Ik8wUBK28v2Ep9nYnSutK/u0EjWXfivd
LtoLX1Nfbqu3SEOZed5LzDtqcLy5T05ISA/sXvdMXW9BAg7ZFSvZoV2Ptns5
ckkre0DTs3a1z9pX+CHny1XD9w0Y2eLn1fpOCKtIl2hEusQdpEu8L/r44RiT
IPxm0Ga4vZ2LxYEjQxvZc9Mx7b4bjRUP0f12z1t39rwQfOxKxelaBq5Vb90d
1OOPfxQu7no0iI/BTyX/yMUyUH9wU7sd+uDpUzInBunwcXKD7CDGm71/1Gcl
Kk+6i/azVwyazvbzUbf6A9ax/dKlqYaLY57k4a3Bh5tfGtWgq5pC9mSbHhj6
SrzcUzwTeambP6SU1mFVs6T2K5UeKEtorRy5NQWvZygsKgttwPYqHbUcvhDi
SO93jPR+DqT3ezHh0f6+hjDUH3/3Z64NDyVsRGdeqWPrgCxH7ERtCN4++P3w
tF4eOqWdfOMSx96ffRd1E/cGoV3SssmtGnwsCMs0dr/LwMWMz7z9CY9we8KJ
3Wps/7bFwyBvEHuuGUin16658ffInHws31Rjy2c/v8/mmh3/+V4ItvNETbKP
ZaFRQ8rLDxsbcJ+Wns2FLCH8GUAvZ/hGe+HwnxHYorTz4q56Hna8H7v4HPs6
/ULcP6gEPMXnTvc9J8/kY7r2uuxR9xgwMP9Q8rr6CQbtrUmM3snHxGknXBvZ
1/lfPdvhf/RscVs/uku9y0cbW8Wp5wT12OtWPX2njxDOD6Af67MYXS41/Dne
riyoCGOfU9qM33Mz9v0Rzh2187RjBIbMGt0WspWPOfMfP81hf+9AOi7ZAfRR
VctUA/xnxOCtie1XB7N1Y5JKUGTEGfb/QvOK9zSvkKB5xXyaM3jQnMGK5gzH
aJ4Q+s884eE/+X7/nRuE/5Pv99/5QMQAc4CBdFD/v+X7GQ+ggxoo968ufMJ+
b9lO3B+opvJmXy5+0F3tvOl4O/hWXDHcld+CS1SfTrDzKkO++dSv89y6QOes
oY/GcC4KNixYOD6mCgdF1zYoGQgA9y4alTWqDrtz1nvOiKvF4U+UrEbMYUDz
yMWj7ecrMbVQvaqiux5j9a8MkvNlQMy+xl33bC6a1XhavKrh4OlX9iUjkYF9
NTM1Y+Zm4WkfX9W4UC7GL1l1cNRzBmR3PQjT90zHDVXPNy3YzMM++9uHTrPn
tTtT9r8Sa0rBAoktRvI8HionSIhHXWVA7vfy4LxdSXjqxdEFG9T52C5U9Ppu
x8DjBw6THE7F4zsp+XWP9/BxbNOeI0PYPs3SQHGNTEAblgzLDjL0K8G2IpvM
H/qdYNO9bP3qVD4mOE7Z6fK8Er02z8w6dLQbQtpkErYPb0SVKs0Dc7/UYMY1
z4V7gwVgzz9Zo/67GksfMAW7zOtxXJLfvRC9gXVEUZEtlbOic/DiZw+XoDNc
HGV8vtLsIQOKMd9WqL/KRH3B2TdOs3g4dl3KXhEPBmI+Gc6+tSYd/9z85rkl
g4dvq88EZJxnYJlukXS2bwoe2KD2UUKJ/b/bepeeO8AAjjxesWxDEk4Ndhpl
uY2PNyp+qyw0YUB0oR5Pdk8LbvnhM8oqqAKXrUnVOePYBeI3llbs/81BDbnU
SoWZNfjmR7mVhYgA/Idriz2+XIcStc8nReTW4eZt0Xz5WsH/9Dn7SZ8jQfoc
bWenNNf2bFz/NeZZiygPrVOZTB57Ttymbnpw2txM3K2y2sYsiIdHAvuGNB1n
6/Mtn1XZAkROxqPgntF8lOksrHeyZMBfw7XQSycFDd4dSDvL1ofK0qDo1ew5
2v/HyOnr7fiYvHL1dJeN1XjisiP/5aZuuMS7JKYg3oi9R0o3j5/Kvs5BQxoj
9gjgFOlY/P7RsWxeY2OvMS0bn4W/ezjMiYe2Q88G1lsx4HUx5I9jRAbeHf3j
qWAIH1/vzjvWu53tl87zV/B0EFerHy1oAj4WbdH+NHk9A/KkM+khncl40pm4
qy8flnOVg3/mmN80OVmLQ9JOOPU0dsM70nW4/KPraCqsksi0zcIiYcicToaH
sqsmJkRvZOChx/PmApUMvGmjmnBFk48ZOHpozHIGuKSv0CJ9RT7pKxpIt1Dz
j25h0cc8dfE3maj9qFxtjwofB1dEzWljzxceYkVTPseW4eu8Edo/y3wx+8qv
lqLmXhDP3xUocrMJJVzGn7W4F4ZeOzNcrj4QQjjtzc/R3vwL7c09ribVHc+4
iis7xXzdT/Mx1eKh6TL2HBo79s7xUJF3WDL7gP69yPOYdf6644o7pXCW9uyD
aM++m/bsbVtlzgyZ+g6rd10uOXLTNk0+Trws0PUtZA2wf9fb7Hzu/MNMLJ+P
DYYr2b+rdWPsGlUGPCUNW949CECOosBg/akmtL9VOWZwmBB6B00N2XG1Bp/6
ulo5NKfhl8sLOBfiemCShqPRDtdoNLd55vJtZRMeXZR2yoj9fpQte6Vu8gyz
Rjy0c9jKwf3KjqWfrIXQLx2yOfwyHzvNQ5gWTjyOnzTDLYc9d0x+OGZ2ZGIN
Cu92m5iOK8JNs2DXiak94LMwhM8pjcceE7HZi0Y04eW8MO3OR0K4rHch8nn6
K9y8sUjHfiYHW5+71rzYJ4SG5VWzRXe/wELXMGPNEVz0vf04eNNcIXxAe8EE
pg1dUhz1FLNjcLJH0m0ZpS4oFtq3Wu7m4oX92370aebj+eG3t3+8wsDI5vSV
Q3uqUS3PtFk2qxwrZq/SyEsUwqR9Z407liOK2mpUjH/biBf3Nyn4ewhhya/m
YYKwJBz7c87TR9+aMMc0R8VvB9s/pBk5fj74Grf031/d18HB141j1S3VhKB7
a9Rbx6mv0D5V5cLUSC7mWj6ckMj2z2uOc+bfntuFVlJZKwa1h6H9yh6p251t
UDlN90+oTwumzpTXW66eg39umb4ZfLkbVhvuvXc9tBHVhks+17pfhmrTR5aJ
sM/lt5w92kXx7OdKLip7TGUVpuaOdN58RAhf9hv3C4Zl42yb/MSUq41Yvtzi
zaaTQjgQCEmph9LxlKtUh0V6E5Y5rLT7vp593zL876pbJuPnAPPruikcrN/d
6yg2RQgmojEa61UTsPnn5iFLbnCxLVD5jeoPBhxaRs9Ur43Fefd7D2/V5OG3
A5VpO9j+v8VG7ub6SwKM8w+TeJj8AFtt+YmzBc1wVbQhUeFMOx7bNb1Qe0Ym
2spNTT1j0An3s1p1ba7ycW/msJgrUSV4WCOsLnuzABxLgh0Oq9VjQ7Xt2fzu
SuznpXxOfME+72YGLTx5uBJ/Pfr4Z8L0Wkw2WbbUfYEQlEf7ZNX75uPpMbO9
jTUaMSFgX9KoTUJYMcJXKmV6Nlr3fVVXutKEIsL2vSpaQnCwNd03PT8dobBL
28mNg4K04ScKRgthw4myD2N2p+BnvntS0j4u8pv27tV6z/YJQ0qinVclokh0
f622LFufb1g9eFPC9hvjLsme64/D7tBT8yZE8FCm/cL2LezrXOCl1J6nKMSH
cuVjunVuYEe6RX2oGxfmH/jZqFXSiUd3Thr11DkNy3oGtzyQbIfi3+/Cur+0
4PhhMhnRIsX4wNXa5WtJF0gWdh79cJ6DOr6y0391VuDkux3xO/MFcGVsRJ/8
7xpceacjP8quBncckJktwvYDS5bsdZ4wpwKdXL2WGH+pw6uVR0ZeGioEFdKx
byQd+2bSsb9s2vvQ4U8eCqJErpsuaUJpZZ+LLrJCCGD6nxz+kYVp0VXJe005
qGAceBT62bqa/clzEjcdCy+ITTBazMWekBaTW60M5CrErlCrS0HJ7jdiOp+5
WH500fmTuf/JQerWz+5NxF0+84Zu9mTr9oYyr+5wBrxzH5etyXyNa/d7zjZj
z4mLhjYoFbPP8UWkS48nXfoo0qU7PBhpr/SnFIPslj0e6dWIyuHx40TTGbjM
tzI+byjEMPdhErkpL1D5q/uRmQ85sIr01XzSV2eSvrpGeblHzZgKXHoDhpip
NeKVkMTJK1wZuH7azk9GsQTnWuobL73RxPZZMxeXsH1mAr8v7JdqD+7Srjpf
aPMMY+H+3U7VBljj3e2eMV6A9ycpJzZOykBRtZWzIge3gAzpihNJV2xFuuJP
T4LsXDWrMGST5tqZbxpQbd34h21sPbTMXmx3qpb9PG9e/1N1QRMeUosqNmLP
g9y3ur2itsW4JnhcmddODp7auL7jLPscGXE9efHNih5UOBU1LVguGKV+LHyz
dVwtBMAeCf/FDIpxd4aL30nF9EHROuOs+RA/d9LwSXGdiFcfR5z1KcC0bxd2
S7m0wYzg54rvzWow4Myf4bv1G3ChrwI++yIA8zXr8WF4BX75Om1HVj1bb342
rFBkn4/vchItrlwqRevv99YLZDmYXbL5/gS2H3DIFO0J5BWivXRZ4BNptk9b
HuN6n32u7dNLmrF2ay/eMSufvniJPx5TmvtqnkUVBF+bo3pkuhCHZ/Tf+rIx
CT80XAluy+eAZ4ZnScr3Lhz8Tuaym0YeTrEZpPxdpRV2PZq6qmBrOy6PSNvu
fqIMOWdKEir3d4BpkHKJ6dU6vCmvUDg49T/668cOTgECMI29aJZ6pQo36X03
bjrdiLNHe5z9JMaA04gFRbe3luNJO1cTz8ImxNbdekOWsM/lYWoLzbze4teL
zoIN1RzcqmA4aIoxA4WPO119HQpQpc3JE9i67To0g8PZwcALa2NXyfhejNnY
Z7PooCdK2Z3r1f9cDhME+/S2tQkx+tPLebcPv0Yt/zTxht8NcEw1f4SbjACL
N4qPvdeWjf2G6+zFSpvhZ6ueW15gB+5oUHqBsSV4pqOlWXp9O6wYM361gVIr
Xl0tueH9hUrMVG+z25vcCZeVlcTloxrw3ryutvUa9ThNP9/MdZEAHj3kLr+6
pwY7X5e/NJdi656ExewXGQIYs1Nf/HJPBfovNDQwdmjCjRbOyX1SDGzIqdR0
nVmGn16azrzgw8GVG4ILt2oy8EwjXn1SXRE+TXTd3+HAxU04Vi6KvT8DV74U
aWWfl7OeNYfUzefhL6ljH3+vZmDCIY9PK5x68OD3uBWtbS9RP0nPt9+mDnbX
vleLF2EwVqt+gmR8JorP2rDH8AofDExG/LIu7kSXx+Zpg52L8amt4vuts9pg
zZ7FejzzNvRPe6674lYFtmZdXtnB7YCaK2afhs1qxoQ+/tHf36vxu+fIMP3I
LrAk3SaSbvM56TYPLvm6M0C/DgMs/T8b3G/Ad7ct3q44JYCHIs53fNyqcK18
+FoF5SYs9r/xqJXtz52KAtuPepSz56i53yXZviXYZ07GsJHsOXdHVnnK8hLU
WbjOexDbtzMTcr1nsP0SSFrvk9xQiCsT0hYmDePhqlTHFe3s+xY/VNO8UTIP
Mw5z5wvCeXhP7FR8qhYDC6PK4xVF03DlVblB+01L8OTZLdK7m3pBJ+9LU++w
eBx3YrTo622VaBelsFHNsheajPqLkpNj8FxhlV3gpho00h4XYMP0QNmIF0qm
6hFovCd5MrL3+y05n4UBV3vA+ekXG89fT3BmsFizllYDSs99fNNErQfWfeib
5K0ehJkJuadUbjTiyPlrFnVxhDBmAL/z75KgBBObu/giOjezS5OLS69NDPFi
n4/O1j6lSZleaNjoratXyUWP3vMPiySE8DZk/VyNWZ449vKDmXG7eGjkvP55
F1v/ofGGdbvbLVylsenR3ioe5lwczszKZED3tZT726vX8cmC7NCkSXw0lzL5
8T2EAbNU9UcOBTmo+uV3qbFSJZaLNuuuluqF2dM3Di1/lI6cTT9SHWbVYMgo
xQ8Vb3pgR/ln3sJRb3CQ7X1L80N1GJjuEjrbugeCF3/Y+E0Yh/Ez7oofmNqA
NxpsbvrL94C1QU7JzWkv8fblX+UGFxrxT/igqWfLhbB2gLmfWIjkljvpQfhI
cFsjupSLgys7Qj3FhXCszKxt6cxAnP7q3otuMx66VRnqHmlmYMwN//u1Nx+g
f3SsuXoFD+ebzTuoxz6PvD9+jdh+xY+t5x7BNYp8fLEgvfQE+xyJbnsXqP3h
Ht5dMCT0jCEfm/JMi33Z5466o87g5dH5uGtR7kvP99VYUl9XVXqoB0amfHSs
PZSFZzc8idm6og69pvMDWxb0wMSvb3/ZLUNc5Pr2TfTQBlwatCDp5Xch9L35
xukNScK7k78uiDrIPtfKpQa3pAghYYB5oG/ylIUpO56igq+U/koTHl4fsXLb
Rg57jnba7pEQ+gSzfgVdu1DCQzElQdWwVPZ+3nr+huSeYDQerXhv10Q+Ko10
KWQCGShbFPM94sRj3PjdT3cVew4dUept4O3MgPEA88ArhwZ9rYksQMtO6Doj
VYcfRTfE4SchaA46+bAsIRsbUj/utG2ux3VXEoQjSoRQpMxDoXgGZmW52J3d
2IgrOXLiZo+FMDj1/z4n9FhWZ7/0aiS6rW9yNi3gYdGLVSfcEhngT00Q9Dg+
w1Dt6V8NxvPR0s0q0TKAgSN6E88a9ISi/M/KGL91fJzo++ZGGnsumDqA7/XN
bP8RNvEFKBokV6f8sh5jPJhpy/3Yz8X99Jj+2Tk4fbBq94dZjSjy5UXtFEch
XBxgfjgn1MR0oe9zPHZa/1CoPB/Fmj7F1fgycM763SAJq0j0iyg+br+G7Ys7
+/UUnRj4OJAPVC523ZKVBRh0owYOijTiMtHvv29vFoL8AHPFqE+l+ovsYlB7
qrhEJXseLDZcavLiHPv/otyzD5R7Nvqf3LM5lHs245/cMyvKPbv8T+7ZAco9
0/gn9yyLcs/m/ZN7do9yzw5S7tmMAfrV/+ahcSgP7SLloS0aYA4pOUAemuoA
eWi+A+ShPR0gD+3j/yMPjaE8tC+Uh7ZtgDmk/AA5aUa/bvx4F9qJy93vzQ5t
z8bh89Y2HRO0QZlFbG5eWyteOWl/5gJ7X0zkiZ25y+2EpDeP1Mzs2M/n1+2q
U3Qr0eKVp/GcpG6QiQ6d19rfgJpCQ+mPq2qwr+CmkUWhALarPl2xZW0NPt9x
NMLetw5j53cuiNvFgMrkvYfc3SswNykmJ8m8ARtX82NPsufN50tP6Z//lYs7
mTVzBAkc3FZTK+vP1j2VQ2F9Ev1ZqCCiIBV2goun+rkusex9PsEzY8/l6xk4
2lGtUXw0D7tXWb+xCWLAJ8ratuVbGspqPP2wxZ+H97UalAPY/v9Foo57hGsy
tvnZeyoM5eMEv+82R8+zdWmlXINyYCIqZBXOlV3MR5wt4ul6gIFOq4tyQ6e3
45WWqQdcNr9F7sp78IDXAXdnYGlFTDPKiqXM6oiqwLui9RlyP7tAQSbn7Ipd
HIyaoCrmUVWNz1I8DhxYJoDFbfY2G63q8Ni497b5bB/x0IK5KfpbALET9h2X
PFCF0PFoyRXFBryUMfWByB729w4wt8zfoH/0iVIu5ncon3i9m4vrd1WVZj1i
oB5muyex9bxE7x6Dg9i6mv7ecDj7efx4+8ioIWoZeGdi9hHvWzzUKsInD9n6
s2/dpMS+62mo8dVK3HswHx/p5dV+Os72sU6/+ty2JOO8xU9zfRfwsSFHv/sD
+3omZCYuuVLfgvVGlk9yJ1Zg5LH2W9GLuiDFZEjruHs8nDjS1yLcvBpfOxeL
T4jthqzvc8YUH2rATRcejRdrr8XnDSYXI+8JoOCztIeTVg2uYSIT79TWY9Y+
flegHNsHDjDPXP3u1bVMgxz88u51f2EPF8tkdSznXWbAcOaP37XVmXj/SKnP
KUcefkLl5KPsfS7iX7jFIysd57hUiv/4ykOTIv1v12wYmH/vyYdgtl96oOZc
H6rBx3ulcRd9t7P327hZy/dW87GDIzrCs70KtyleKxWZ0g0Bw+2yLHY2YblK
W/vva7UY7/ZgjJ+aAIxUrGDnx1q0c5bdaOdej5aGQ7vK2fOywwB+PXcR2agl
Ttm4R36mrMhhHvrOXGUiz74e4Yfec1z9TOTVxeLrbh7eGX/6w3T2c3GoYUyp
vFk6KnjLBevP4qPhAiXLc5sYUBjAT6fLyIzgsH2VY6OphOOUWnxzSN4qKrkb
LJ5vWzU3qB5fVozmukM9jjFMf6Z4RgAfB/C1KYzU6TVMycL6DWZsw8k+ExUn
aDSwv/dyyFv7/ucZuN0IThyczvZX/KLigFUMtNH8U4Pmn7k0//Qqmdr6XL8R
o67onbbvrcNG+WeG4soC4A3g5zpSNaL2iGgW+n1alzhlMh9/vdWYMViXAdsB
/FOLyBcj9Y8vxpH8He//8XdcP+XUbvXzKZpZxQdLn+BgwtKpi8ZasP2qMX+u
syIXD3/n/wiwSMcREv1Phr1n67P/2Sjnsmq0DJ08Ryy1GFdtP3/fR7sHnpKv
QekfX0OyjI1c1/BXyBF7Uu91gINBbhM9vxkLYY36/JY5lc/ZfrRlhdUMLpZE
r7DumimEE1KyOO8u+1ybU++36Uoaqr7avmpkbjcYyiqry41oQh3NdCNljyJc
vvOt8n98/cO+T5AZN7MaA27IrTlhXIHX+ut1G3OFkEP6f5V/9P8HRftPl45O
xJD89/sYMw6+92vKqVothCnztKfOCIjDI5839Jmwz89hJl7oyT7vPt2UWzev
8iWKTz3hszyDi9P23cKTPxio25OXqmPQjtreOaUy2inYtnv7wp+BnbC9xrVC
9yUfV4yT+1GkV4hqnUv/bL4kgPRJCiMs39ajp2nvRrWicgwte/54Xwd7Hny+
uFdhTBV2qH1dOGJpNfI4WkGjzgqhmXT1zD+6+ovqCVw76TTcxElum7OGg6uk
7n5IZc8LgYo1kZPzkxAsrq9TGclFn83txmtkhHD665kWJeN4HPrG8MzOeC6+
6hhedvUdA7VDRKeYX4nFyFW6P1evZp8LFo/efi9l4Lih7fhhFp04Qi9XwP+T
hIMkFDZ4P2wH1TFShy++a8FdztLRZ1ry8bPRWQ1mWDekK66Z0f2Tgw9LfTXC
NcvRwy3b4lavAK695xV0R9fiSVfVS+sLq7C6RV9Bv4GBLRknZKTaKvCz8uoh
G0/V4suXUz2mLxHCBdK3d/2jb/92/mj28/4MtExOqDyhwcGcfGtOAft/KTvi
7dPNpKF3pO+91t8cPO6nXzGB7auDNwUdiyp9g6tXOEiOCmfvq5824XvZ/qT0
jmmNtX0Czi8SqnTo8rBEPboxIfc/nJ2u6DERcSjTumzx9Tc81LeUuhkYyYCS
5hZtl69d2B07LOV8bwJ2bpov11HUCmOGS4u4lrShZ2DXTDPXPPzgsfjrH59O
yHQ8NkJQx8dvR698rLxThgqcvvvB3d0wedOv6TnijdhlfvH5H4Mq7LydfOKI
OgOz5ysK5+VUo8JqtdPN8rU42P9pc3EBA7m3PKPPJJejldjrtFzNepTxHPS2
dbgQ8kjv/esfvbfKMv4m1ffZODRTck6NLAd97RJTxoix98n0bt0/Ipk4z9Nv
+KMuDhq5zTk7ke3H/L2uFuWzfdSG9j8NB/25WC0yb9T4agbeNJtLyZsno5dv
nn34XB6+3RJp8TaZAdOCqHY/5UR8yk0Or4vhYX7QVpcZ7Pnxvre0y6UjrzHi
LWfdjVF8bJ96qiz4FgPaND/MpvnhGJofNpAOOYF0yImkQ46e/edyQTuDeW/P
fCx58wotVK/Z8Pq5sJzmh500P8yh+WEM6WxD/9HZao3rXmh26i1Wc7XHdsQ0
4cPI16417Ou0T5oyesIFIbYPHvvpwpmXGDO4uMutvAmqJrhulg/uxlv9p/lS
vpkYNLd+vum9FhhJ88M0mh/a0PzwAulOc/7Rnbq0dJTfmlSGpWVW/OXXm/Bx
0OVR/o4M/Mme8GREfRFqBWz5scuRg0lfY9u/sc/rnoUPToV+E+Ly0UmqZtti
sLUn5dzHlgYIfexhbrpPgLL6y2Dt/QxM6tw9b7BnM/hO1xBZptOJEb9WOxR0
FOIUaXmDI1/bQIz0mSP/0WfGybgMB8dyTF+Y8OvKriaUfJKlY7aFgdtObX/O
rChBqybFrsM7OKgmPltx9kEGxL5B4FLLQvzI5K+cNouLPVMkVycdY+DCnxs3
Onb2YHG5huPPsOeYPsIfzs6qB7O0TduTxBnsu6N6qTsmHeuyDEcbPOIDJk/6
0ji6C0elKaflFBbgXhspvwOj26Dcfsyilc1tqBI6//va/jIco1t6TDa+AxaT
7jH1H93j82lrZewqK9BlvM/HqtlNuOFr+KKV0xlIl1+3zH1LGSaXtXlLanNw
xoT5Z+XWMLD3uIV37cVihLUOB++xde/P0pvV4dsYGOc7S/O6ZAGKPZIt88nk
YuMBjW1JOxj47b67I+F5D+74093mWhOFcqlljG9ILSSp9SSGejGYdTbH+1Qs
YoplZI/MVR4UPQ/t9ivvwlfJ93WMUvNxYnpId+7iVrBKfmz0JqMdxVKP+Vid
KsO4+qWH3/xoh7LkfeGJb1rwucWyg5q9lfhcZs3css+dUE/6Q+9/9IdLziQu
yZtahedXRYYd+N2IGyRa3a5/EUCCIsc/+WI51kTvTtwqzcFUlYlDy9j/7+G8
CDcFnxIsdlqiKfuegwZG0c6Vi9lzzY/OcVu6CnFOzo1Iywgurn59bs8Utg85
6b7ohm95HoYrKbdy2TovKiMZE76agcbvR58eHSbEk7HzhpWopKFie0HisF4O
vL5ylL/IoRsfJYSvPJmWh9Nnj445dbQF6svE84+4deCMq8PdxXil6FS/02Dc
inbgZoVdfn+3FYPta5K87StxzEXvA9zdnRD4ycJPtZKPvp3B3gu31OAzGf/b
IZVdUEG6wfB/dINXGkxsJeyqcaRdRdOR/EYc2lRz2yRLAB7a0kNHhlWgYUWG
tE1HE06/kZp9mj0XfFttL2GytQwniQb+ji/l4MGAMZPXKjLwEu5tPplRjCYB
h7Mf3ubijh1KzLQ5DGyWO/CtzaEAn3w91qo1n4cjbgke+2oxcKP5wkSD2FwM
vOpUtiyZh2HXOLvW/0dPaLf7QPP+amz3vy8hHZeBJbY36lSqeyBygP3yadoX
z6B9sQ3tiwsG2AuTzxrIZw3ks0bilQPxyoF45Uh5j0B5j0B5j0h5j0B5j0B5
j0h8eT3iywPx5ZE4OHrEwQHi4CDlQwLlQwLlQyLx6PWIRw/Eo0fi4+gRHweI
j4OUJwmUJwmUJ4nEr9cjfj0Qvx6Jm6NH3Bwgbg5S/iRQ/iRQ/iQS716PePdA
vHskno4e8XSAeDpIeZVAeZVAeZX4bGnFks5sW70ddnOzl1bXg73E05jBa3qQ
ODt6xNkB4uwg5VsC5VsC5VvitPNTMsbOstLjLxKuybZqhA+dfQGHGCESf0eP
+DtA/B2k3EugOTDQHBhX/uXy6P3l8TQBcXmQODt6xNkB4uwg5WQC5WQC5WRi
eQg+KzLdpYf+j48/v8+Be6Xn5naaC5H4O3rE3wHi7yDlagLlagLlauKZV6d8
JEpN9dTmcn/WHODCBOkV5nNnCpG4PHrE5QHi8iDlcALlcALlcOJ5/wXae9YY
670Zv2l07lgerGfWvxj3g0Hi9egRrweI14OU2wmU2wmU24lX5zVbbjpnpHfj
8Z4h68J48OHggyiNMgaJ46NHHB8gjg9SzidQzidQzicK1p59V3B0o56s6KmL
F2X4oDx8KN8sikHi++gR3weI74PE1QLiagFxtZA4YkAcMSCOGBJ3DIg7BsQd
Q8oBAMoBAMoBwNZXwbkfmRoYL7PuYFRoFozI2GB8+WwPUh4pUB4pUB4pUl0C
qktAdQkppxQopxQopxSJbwXEtwLiWyHllwLllwLll6Lpj5arxe0IXV26plte
l4Gq5pRZGUG9SNwrIO4VEPcKKe8UKO8UKO8UFyzWb9l3Kh6s7cX3JTRUgfyT
0DPn2J9PPCwgHhYQDwspHxUoHxUoHxV16/Orjt2Pgd73kypHJNYCRgydKxPW
g8TJAuJkAXGykPJUgfJUgfJU0TlIO9DEKRx6PcJmSLytB93C5f1xS3uQ+FlA
/CwgfhZS/ipQ/ipQ/ipudXuUMVT9CUzlOmlu2dMIlyrCZaPahUj8LCB+FhA/
C0mfA6TPAdLnYOPfXFxQ+ZuLS1chEj8LiJ8FxM9COqcDndOBzulI+a5A+a5A
+a74xLJoxgqxByCWHMOX9OPA0bi72Ra7hEi8LSDeFhBvCykPFigPFigPFqNc
TOuXxfrA2PzZuj3WXMh5/6z9oIoQicMFxOEC4nAh5ccC5ccC5cdiVdz++kHb
7kBEhlH7jjE80OL6V5Z/Y+vAXz4XEJ8LiM+FlDcLlDcLlDeLuleLJjpE3Aa3
8Kx12qE8UL4g0INSBonbBcTtAuJ2IeXTAuXTAuXTYtM373w5cXdIefs2dSxb
B1K7O9JCIhkknhcQzwuI54WUZwuUZwuUZ4uRNj3vHzvdACXPpX/mruFDRMGB
BlU3BonzBcT5AuJ8IemygHRZQLosnLdM82XLhmbgRzGRdvOu683QcdV9JxAg
ccGAuGBAXDCk+QzQfAZoPoOk7wLSdwHpu5A4YkAcMSCOGNI8B2ieAzTPQcrd
BcrdBcrdRdkGLBCfUwrjBX4t0iZlcDNAaLrmQw8SjwyIRwbEI0PK6QXK6QXK
6UXn8sfq07RyoTWh+/yUR1VwqLZ+9be8HiR+GRC/DIhfhpTrC5TrC5Tri16m
zrI8p3QY53yuQsG7Fph3lnMes3WDeGdAvDMg3hlSDjBQDjBQDjAeFe2dMdcm
CTKm2r3zj6uHJXPuoahyDxIfDYiPBsRHQ8oNBsoNBsoNRscV6WnDleLA4m2K
ufTmRjifp/n7cpUQiacGxFMD4qkh6euA9HVA+jrs/JvzDJTzTFchEmcNiLMG
xFlDmrMBzdmA5mxIOj0gnR6QTg/DvsRFDO+LgEfNzgem3ebA7k+2Xm/Z7yde
GxCvDYjXhjSvA5rXAc3rkPKNgfKNgfKN8ejbOS9+PA+D0ZIOKvMtuRCUqHJh
whQhEvcNiPsGxH1DykMGykMGykPG/VUgunNrCEzaVX59vDQPRP2nb+j7xCBx
4oA4cUCcOKT8ZKD8ZKD8ZPxTYtGY++wx5CZnZfQF8WDk7W03DhUzSFw5IK4c
EFcOKW8ZKG8ZKG8ZtQ+ulqkXfQhlCzhRtdJ8MEz7+OJyOIPEoQPi0AFx6JDy
mYHymYHymXH+6UfPJ1z0B5XQXLFFq/kgoha40OUmg8StA+LWAXHrkHSVQLpK
IF0lTndbeXWndgco+BrwZOKu6aVJG835NqwTiXMHxLkD4twhzVeB5qtA81Uk
fSaQPhNIn4kntX7NnsPw4MLovl+wNBOmqP7O4+5kkHh5QLw8IF4e0pwWaE4L
NKdF0nkC6TyBdJ44QXSfxdTbNZB+8sHq5ddK4dAS3T8drUIk7h4Qdw+Iu4c0
7wWa9wLNe5H8L0D7bqB9N8rYaiZPNisDfDl40r2lVZA80bfp8pIeJH4fEL8P
iN+HlGsNlGsNlGuNsVctdg1xyoeDjiNDrIxr4bbfzk8XVXuQeH9AvD8g3h9S
DjZQDjZQDjaaNYxXC32XCdVS8+Qc3Ooh0alh7o3PQiQ+IBAfEIgPiJSbDZSb
DZSbjT9nnrmzb3Qa+Ai19BcsaIQrwUe/q7LvJ/EEgXiCQDxBJN0skG4WSDeL
1n9zzuFvvnkTXdn+4S9nEIgzCMQZRJqfA83PgebnSPpbIP0tkP4WT39w5Lkv
iAPLE0ueDL3KAZmjIRFL1gqReIVAvEIgXiHSHB5oDg80h0fS8QLpeIF0vHhU
y6Ky/U8MFDTc0owy5cK4U5+V1o8TInEPgbiHQNxDpHk+0DwfaJ6PlBMOpGcA
0jPg1MGypUe+RsHB88fODhvGA8MKa72gHgaJnwjETwTiJyLligPligPliuMi
0YBT774/g/ChHy2fBPAgdnjoyoQ8Bom3CMRbBOItIuWQA+WQA+WQY/Wnz2fk
00Mh1lSJmzeCD5PzT7z4HMog8RmB+IxAfEak3HKg3HKg3HK0EnVxeDExBGYv
61N6sJIPH+UtHIrYOkM8RyCeIxDPEUkvDaSXBtJL47fQyPUWy7vBwvyN75Zn
l/W2zz0+0ya0FYn/CMR/BOI/Iu1NgPYmQHsTJN01kO4aSHeNuxyaZY6ea4Vu
10w5+VfpMNhl2M0pw7uROJJAHEkgjiTS/gVo/wK0f0HSbwPpt4H029i2NrUA
3jTBnUvzt50cVwIan2bo2vqw789fHiUQjxKIR4m0xwHa4wDtcZB04EA6cCAd
OCq9MPVJXcHWq0lZkzvTKkGiTOyWi7MQiWsJxLUE4loi7YOA9kFA+yAk3xyQ
HgZID4O3jp/vsxhfBr1h/pcnDK4Fn1b+ur0Z7PniLx8TiI8JxMdEyo0Hyo0H
yo3HBze3/tKSKIDCY765l03qQdPkfuzSePbrf3maQDxNIJ4mUs48UM48UM48
6kjYTn7/PgtmTJuvMWUU2/946XiLe7HP97/8TSD+JhB/E0kPD6SHB9LD46G/
XAD4ywNooqsQicsJxOUE4nIi7cWA9mJAezEkXT2Qrh5IV48vRj5Us21+Aw1b
rmwvYPuoKW/3f0vXZuveX74nEN8TiO+JtF8D2q8B7deQ9PlA+nwgfT5OdPGN
+/QwHvhhn2Ss13Nhi/Wf1/3DhUicUCBOKBAnFGlPB7SnA9rTIen8gXT+QDp/
fLSqJbZsbSyc6TvhoNbHhWdbu+qwje1//vJGgXijQLxRpH0f0L4PaN+HlM8P
pI8C0kehncH6jiHBMeAz6o6t2j0eZL1bZDidPU8RtxSIWwrELUXK8wfK8wfK
80d/MetXgp9RULBXuLJDkg+ZKY57+h4zSJxTIM4pEOcUKf8fKP8fKP8fZx6+
tVrqbDh0jHjfbLacDwf1Lvv9vMrWw79cVCAuKhAXFckHAeSDAPJBoNPEPKez
sxiIWn/f+va+i3p343qy6zv5SBxVII4qEEcVaR8KtA8F2oci+SmA/BRAfgpU
Ffn0erJKB3QO/nxq9p40uJHxVGFKfgcSjxWIxwrEY0XaqwLtVYH2qki+DCBf
BpAvA50fBj2dPaQZ7u5VjypwLgbhuDOlG6YLkLiuQFxXIK4r0n4WaD8LtJ9F
8ncA+TuA/B04Z4WzVEZhPbzO/HOyc2YlVOUzu5qiGCQ+LBAfFogPi7TnBdrz
Au15kXwiQD4RIJ8ITnFbqOefVwm3jFOPfr9fAwX3vp+IXyZE4swCcWaBOLNI
+2KgfTHQvhjJzwukxwPS46HA2MAm6msJrN20JqtqVD2EvK52P3BAiMSrBeLV
AvFqkTgOQBwHII4DckxOfh2RmQ/c8bGfNzc3AKNh6hZgIUTi2wLxbYH4tkg+
FyCfC5DPBYm7AX95G010Zc+Jf7m3QNxbIO4t0r4baN8NtO9G8ssA+WWA/DI4
NNxG+ADTwQRFFVzYfmzvmRsNp5TY+vyXnwvEzwXi5yLtzYH25kB7cyTfDZDv
Bsh3gwu1XLzvL0iB8ent14/ocOGUxGJm3W/2XPaXwwvE4QXi8CLt34H270D7
dyT/DpB/B8i/g6cX9rnMk0mEAulU9+sfuLDW3MPIsp5B4vkC8XyBeL5Ie3yg
PT7QHh/JBwTkAwLyASG310BrYXYcqG2eYXnvFg88x67yT0pkkLjAQFxgIC4w
kh4ASA8ApAdA4mgA6TmB9Jx4ZGaLY9i4V+CRs1BLaygf7M9USAbdZ+vnX74w
EF8YiC+MxN0A4m4AcTdQaXhf0v6yFxDzIFr2FPAhOVT6/VgnBolHDMQjBuIR
I/mbgPxNQP4mNPF6/OP8ASGUh90tsj93Tk/58LgvNac4SPxiIH4xEL8YSecA
pHMA0jkg+aSAfFJAPiksjniS4TmjC5Z+yFj37n4yzMlCz/lxbUgcZCAOMhAH
GUkvAaSXANJLIPmtgPxWQH4rLAgpNn6zrBXccr+0f28vhCZZxcKpz7qQeMpA
PGUgnjKS7gJIdwGku0DybQH5toB8W1g+/9pvF/Z8UjJiSfC1KxVgffP4VZcU
ARKXGYjLDMRlRtJvAOk3gPQbSP4vIP8XkP8LFxycecpZnz0fGtz1lZleA16M
focJ+3XiOwPxnYH4zkg6ECAdCJAOBMlHBuQjA/KRoZ9/85h3phXwUaIuOx/r
IPCNmaqHFFuv/nKigTjRQJxoJD0JkJ4ESE+CxFUB4qoAcVVQdWr358ozb+Gl
ZM0q8/AG2KE1RdWDPZcRbxqINw3Em0byrwH514D8a/jsLwcHiINDVyEShxqI
Qw3EoUbSsQDpWIB0LEg+OCAfHJAPDnfcL5BrEsuGqNCGt5ZL2X5vnVrqBfb7
iWcNxLMG4lkj6WGA9DBAehgkPx2Qnw7IT4eZYd+/HWlOB2XO4PV109j66Vgs
vbibPcf95WIDcbGBuNhIuhogXQ2QrgbJlwfkywPy5aH/L2sRhcoU8FjCbVZv
4cJn+9NlHkVsnfnL1wbiawPxtZH0OUD6HCB9DpK/D8jfB+TvQwMZ11V6LYkw
dhtnGOPEg/uxM5c4sPchcbqBON1AnG4knQ+QzgdI54PkEwTyCQL5BFFecY/O
2JevIX01sytWhA+mHDE/HlsPifcNxPsG4n0j6YWA9EJAeiEkPg6QHhtIj437
PvvdujA6Ft49u5bZo8uH4ybvdSc6MEjccCBuOBA3HMm3CORbBPItIuWFQuTf
vFC9zr95oUiccSDOOBBnHEm/BKRfAtIvIXF5gLg8QFwepPxS+PY3DwQk/+aB
IOn2gXjlQLxyJI4PEMcHiOODlFMKXn/zQ8D6b34Iks4fiG8OxDdH4v4AcX+A
uD949G/eCFB+KVDeCJIvAIiHDsRDR+IEAXGCgDhBSLmmQPkkcPVvPgmSjwCI
nw7ET0fiCgFxhYC4Qkh5p0B5JvDsb54Jku8AiLcOxFtH4hABcYiAOERIOahg
8Df/BIr+5p8g+RGA+OxAfHYkPhEQnwiIT4QL/voUiN/eSFcGidsO5FMA8ikg
8YyAeEZAPCOkfBWgfBWgfBUkzjuQrwHI14DEPwLiHwHxj5DyWIDyWIDyWJC4
8EA+CCAfBBIvCYiXBMRLQspvAcpvAcpvQeLIA/kmgHwTSHwlIL4SEF8JKe8F
KO8FKO8FiTsP5LMA8lkg8ZiAeExAPCakfBigfBigfBgkXwYQpx6IU4/EbwLi
NwHxm5DyZIDyZIDyZJC49kB+DSC/BpIfGciPDORHxnc3V2z6VdEDGT/2P1ha
f1LvunTW3S3za1HO3OWIcBkD1itsTdtnxsH9SxPcC735SLpEIF0ikC4RydcM
5GsG8jXjjG1johVLBXBS7OXW6J/xoLRtsN7gJc24KuzQ3cCyTjB7AkZz8rPh
+cjh50KS25D0jUD6RiB9IxJ/Cog/BcSfwqOVMw1/RXfAEIjLOpWZB2tVhxj4
5LXjxvoZmkKFNkiY5aZoeagElu1StDv+uhOJVwXEqwLiVWFHn7i59pEWsF/y
oWy+Yjl0m7+LtkrswicvzopMCuHDHNumKf3TK6FW/OmZi/e7kfhWQHwrIL4V
elcuFJnvwmHPxUOXx8tVw5Bxh1P27RKgxAG346ssG2F5aNKH31o18Fr7wkGV
1wIkHhYQDwuIh4UnFAoTjeJrYWxkZve9vlpYuL2v0G8eg8f8jlUsCqiBcfIc
36ybdXDCw8zIeCODxM8C4mcB8bMw6mOYwTP9SgiY7OrUptQAVX8mWDvdZfv8
mYvib1dVwJXQ47xjJg0g8/3Timdsf05+cyC/OZDfHF3/8s6AeGd0ZfC2o9bH
X+OLwKTOYNrpsiZI2G27QS6TQdKdAulOgXSnSLk6QP4UIH8KKotaSe60L4Tg
U1opKmydmb9ocfFc9ue8Pfj4aqEl2zcPD9W+HcuBa+H7nQ+lMEg8LyCeFxDP
C4Xpv/2Nd+bCmS+O4eofOFBVor98bxKDCkcentq0LRtuehhFmx7jQvja36tC
2M878b+A+F9A/C+cdABPb5mcBfabZ64+n8wFtcWG2clsPVnrcowJqMwABSfj
svPSPFC2THmuGMgg8cKAeGFAvDDklDeabHJNByvz8OMn9vJgskfNkLvs+z/G
f1b+unMIE7JcM019ecCxcDzBZfsB4osB8cWA+GJo+rQh6FptCihLGr990MuD
4AcnxwB7Dlocy5Eo/pEMK9WD3I3E+cBPyPktd45B4pEB8ciAeGTY/38oe/Ow
mNuwjxuRfV+yJrQg+5It880uWQrJvhQiFbKkshNCEUWWFBFliyihzvZoV2lv
mvblNy2UJaJ37rfzeZ7j8B7zx3v/8zuc9xznwcxvrrmumfP7+dQmt/29KQh6
13zeNE6QoFWxgu2vnQLdWR6nEaMQhM9d518/ME2C31F3j9qYCsScATBnAMwZ
oPElpzofFFVje7xfVlOslejz0trc5PI00p946d7+HlJ4LowYuPb4S8xK3tdZ
dZOYeN4YPG8Mnjcm5hWAeQVgXoHsPDVtyX4/AYbWRzzf9X2NOwpxXfo+yKev
M2elbG4qh+qrW0Uq+yMw2ke76+nNRcRzy+C5ZfDcMjH3AMw9AHMPqO0Ul2sz
f5Th5gS3USKDaPh75K8ddqCYIkannHQ+WoLvy25pOv+JR6/zo3+IrpQSzz+D
55/B88/EXjawlw3sZaNuU3uNdZAU4c8hqw7ddiQjb7b507CXZTR9o9auwG6F
WF3iez1Dds6arTtct/F9ObHHDexxA3vcqLKf75OxwyUQh9p2WXI6DbtaXtPe
/KCCloftnPq7mxivv6/9ZPbiMx4qZs0z611J7H0De9/A3jfSbAx4VD4xG+2i
ZsU7O2dgc79nbh0DKmn5/KVXO7aRPV6vp0mCWiZyrKN6WOZVEnviwJ44sCeO
hC/6pfNNP6PlC7cm4VMWAlyehA+T1aPGB3hafUmDfrCCo0X7bGwPfVGfvEgg
5kiAORJgjgTda/b6odnnl8NXgQ5uq+hesCwRqZ/m6bZ8kCt7/5Z0VHMTiOfJ
wfPk4HlyYh4FmEcB5lHQmPrHa9JcE5D5yPTFwYRcBN8/a64tW99izFZ4th4X
iyWVA01HXsnDuq53hOHuAvFcOnguHTyXTszLAvvswD47CvIY05jc6SMmqV3v
tTQlDxtv+XdOuC3QMedjV1YkRMNl6+0T21eJsbL6e/Cf6wKx/w7svwP770jh
2z2tRqso2Cq8fzDnvmyf4+N/PP2qQPM6HTEJbREJdZfq3QN/i9GtW/nrH7L1
gX15YF8e2JdH3ovWHQh0DIdH+WanQP18bBnktevvaYFi8x8ZeT0Ow+hftqc1
z+ZDq2LgPDoqEPv1wH49sF+PWv+xCxJNCMXkZ/GpuRLZ+ehI66wd+wQyCxwW
PNGcMKHuQaFPUz4MrJvWfJPtQ9jHB/bxgX189Lt4bO2Bk+8x/OuLoddGS/Dn
x6LA9M0C6Y/znTdgwHv0G3hxyqRJElybtHG620bZ/q2ZHwLmh4D5IaS95qLf
WKdqfKk9MPpwn72iablBKqoKqTR/e0Ny/1dS3I046ix0eYEerrd3fvuRQ5wj
AOcIwDkCYg4JmEMC5pCQl59d74ZNUtxIWvdd4YA/1Kf0f3x6bB4tvqo/uv2P
CuzcGjdcVTscIo0Dc58PKyTOI4DzCOA8AjHPBMwzAfNMaOSWEZ+M21UgdsTI
SRm/IjFqcsrvuTOKaJDKlfm3XpSiXb34vqJ7HGb3W53tZFtCnGsA5xrAuQZi
LyHYSwj2EpKp4YK/09RL4Oo1vnPTriRsempr7PiilG5fz4zVXlMEq/fSmVXi
TwiNP3k4Tiw7NzV7DMEeQ7DHkCrffls8bU8BnDtMcf9ZlQrTpjvPD1aU04Wg
rBL/BRLMbXOmvnz4ZygWO+Z83F1B7D0Eew/B3kPynBBxo8gpFws0dapWKWcg
vH3PC/smVpJamya1b0tzcLK3fSvPtxlYOexO3s1tlcSeRLAnEexJJJF7+NkI
mwzcHzugS9HhLJw2P2y5paySggSVd/N/p0N9Y0WwdWAWiu66PX5XX0nMhwHz
YcB8GIpu9lqi2WeZw1eB5he91Hz3NhnRNcuijA7konjCxtFqZgJxTgScEwHn
RIg5M2DODJgzQxOKX+66bJiMpZqf7F945MLZvOehTbL3xSGv02vG1ccjIq4+
ar1FHu4WdL8XIPtc5rwJOG8CzpsQ82rAvBowr4ZUTv9WuPQ6DjEjLsXM9JOt
V6rb/GcfEejrx88j7s78iNMqU0cEThPDaZfNykxZnXMr4NwKOLdC7IUE50zB
OVPS+GLxqF9YDBxSA7yczouRa2vt5i9bV/O2dhq8ckQ0Plg/0D9bLIbd4Lq0
rEMCsUcS7JEEeySpb7ai04nLkbBZ5PGj3cx8dDmf6Pxy33/rz93yhmsReHKi
VfTkA/n4bN7Sq5vsPMLeSbB3EuydpPCb6TXLvofB/vfYjy7/zR3ZTlTTke1b
hA6fKnpZhKFs2glv7S/5OLNX3cHFWCD2VII9lWBPJd0R+ZnevUsYPWfB3Ksa
Ehw5/t3Gd5VA6Qtb/tAZSyieWHl77RgJoNk/5PVKgZgLBOYCgblANMJZr/FD
bDU8lbIqpy3bLXrrbPeizuwT7T5xynX+xCoYud97P/vGc3QxP06zCrKI80Hg
fBA4H0TMFwLzhcB8IRrQ9aiVc6UU+0Io6briS7g8muhQ2D6HnOtGTEkMr4Sa
Wdxhj8Fh0P7U9KZOoYA4ZwTOGYFzRsScIjCnCMwpIrsP63zfChUYfbZDfhxF
YMzG8Nu2/QtplvmhC0JQGaqm2pxUWRILb0+lC+I9xcR5JXBeCZxXIuYdgXlH
YN4RdbwbcrF+TilcjhYE3u+RiBER+XZD3pRQyYbVdrITB86v9XS/qv0JZS2L
rLsqlBHnnsC5J3Duidj7Cc4pg3PKRNqLexneLoR4oX1VvWEqVk707GWlWU77
XKaFiC0LcKZ+Ufl29zSInihu94wuJ/aEgj2hYE8ojWlpF1EbLcbAYffq13qn
Q2XK2IGHHleQl6F/lq1NHh6ZBs2zX5SBv+eW7l5cXkHsFQV7RcFeUTI64Jq/
wDoLx67Wn3UfmgVyudmx77lK6mk1fubUL5losbx7suHmLKhpDWg17Ybs8c3c
JzD3Ccx9og/NHlg0+19z+CrQmsGVh/TmpcB4urVn8KxcWPcyObx6qkCc/wLn
v8D5L2J+FJgfBeZH0cbiiq0umZ9QN8LFqrdlLuy/6V5OE8n2XaF7Tx58moTW
8SbCsnl5OLshMWS6oUCcIwPnyMA5MmIOFZhDBeZQUa7xodr4lYkYGW/bWfmC
rB46qL5wrWy/NyFwsbt3HGrc+4017i+GdOLu/bpbZOfN5jwaOI8GzqMR86zA
PCswz4oWHNvko94+FhM6DfHabSmG9frlR7eaCPS09MK4isUfsNt/mkNcnBgp
m41PfpKtA5xrA+fawLk2Yh8rOLcOzq1Ti9RkvRWXojHO8upXK4189LyftPGt
bH+ybPTh+syjUbJz0a1fx7bko62ienK2bD/D/lawvxXsb6V4cw/nwMAIRDSN
MYsNzYfZ7OFRsbL+5XYel92HRMA3IXz3loJ8FI1/+qZB9ryx7xXsewX7Xik8
1aXD1Y1h+LUmY8x3FQmm7fw9y0ZPoKrdS3p8lb3/158YGFIpe7zDDKd1n3UF
Yt4XmPcF5n2ReELBxbSGahQtD8kZlm8uWl64Z3Jk12Qavzd+3ju3Kiza/6T1
na1PMbbKeMj4LpnEuT9w7g+c+yPmhoG5YWBuGGWu04o/sKYKJ+dW9dsZ5YeH
h087DhyeRSHRNw9f3SUgwupc45eBoYi2TDS2+ZtPnB8E5wfB+UFi/hiYPwbm
j9Ha/D6Rn3wqkaIjSp/pEY5efj8sfnYvoM07K33euZdD617vFo+6fsS5IU0S
s4NFxDlEcA4RnEMk5piBOWZgjhlpphRKNojKsLsh+dzgmHh43NrSy/9DMUUW
eOLhmRI8KbypfsE9GX1WnBGpjColzjOC84zgPCMxDw3MQwPz0MhVxWhim2dF
SPybcWtQSAoWJKrX3Lcoo2WDWoz8erQQm1t133+5Wxpqp1Ud+zagnDgXCc5F
gnORxB5esIcX7OGliYd/+6hbSjDZ67jlj5HpWN74odJzcAWl9N0f7HE6H4fT
rgx9mZ6Ok6IOtbnbK4i9vWBvL9jbS7+mPY5YsCkHXfefCRMiMhF01ODEMNVK
erBLbXVgSjZal5lejGudBdzRS+0zrZKY5wbmuYF5buTe7FkGe5b5WkmN+apb
hsSkonqX6lubDrl4ppJ3TEFBIM51gnOd4FwnMRcOzIUDc+Go+matie2KVOwe
Y3OhaGou8vbF9cjuKNDnfm+vOIz+hOe+C8LH9M+DssOu03mjBOJ8KDgfCs6H
EvPlwHw5MF+OLNQ69JfuT0bgmGOGPU1k9YUDLyZNFmhvze/xgW0T8cnePeHE
zzyYWBr22CnbT3LOFJwzBedMiTl1YE4dmFNHUYvn7/deFI/7cyv2/14mlp0b
llb/lq2rjiq/BvXZFQsVg9lrG/zE0BpuIKqSnZc5rwrOq4LzqsS8OzDvDsy7
o7WNmzqlO3zA8C3pz1t2y8cY47/nVBYLNMy7dUadcQwWj9q3qdfifCzoGEPq
svWEc6/g3Cs490rsTQZzNsCcDVq/5oPGtINRmCBktbd/lg+jQWfadpWtVyf3
CYJdaiQmKxglKSfnw1At6sJIWR/2LIM9y2DPMnWsSTAyqgzHhZbKqmH9JFB7
1LlgPmTnwUm/V6zxDsfHmGIqlT2+m8WMl79mCsReD7DXA+z1oNWqhYsqG6tQ
/Ga5nc7mp7jk3X372HbpxB5nsMcZ7HEmzp+C86fg/CkxJxDMCQRzAmmZi+Fx
Pf8qTDJ/MKO74XO0cigtiTuWQROXXVFY9VNAeZu9UQpbQzDzTVTGZHUxcV4Y
nBcG54WJeYNg3iCYN0g9zMxzb+sKqOr0d/LF62FQPLVKV0dFQvNnVSmcNK5A
w50HDxaUxMDqranllQuFxLljcO4YnDsm5haCuYVgbiGNUJiBrH7luD6lruPs
C3Ew+Ks7+GpxESXt/un6fG8pAozPBfRRSEavpYvNfdaVEOeXwfllcH6ZmH8I
5h+C+YfkdF61ut3DYmj0PH3ni0YK1DcNqKuSnTeXp0YlqdgU4Xr6TtWEU6n4
slc99fDeMuIcNDgHDc5BE3MUwRxFMEeR+g+cWf/ZtAB7Mfj11qefEfQn6vsy
53KaXrxJe8cbCbQ7vpfMkq1DR6epXXQoLCfOU4Pz1OA8NbFHG8yBAXNgKOau
4gC78Xk4slQp8dqWTOxZdb/L6vcVtDgjqXSf7Pw2uOjA82sPMnHr2M5rAz9X
EPMbwfxGML+R2HsOpWbvOV8rqVvUlgVJ+IwdiVHZaUk5WPNHy8U8tpI4xw3O
cYNz3MQcSDAHEsyBpMP6s7tnRKVhybBa6cYWuajIHK3v97mSzgb/aqt5NAWK
jld7qEtzIVicqvvQUrZPa86Dg/Pg4Dw4MU8SzJME8yRJdYtvq7ZvP0H5/rKM
OVPz8FNlvVhTVv/0fNeqSeOS0bGu4NX4tDwc8rSx1h8iEOfKwblycK6cmEsJ
5lKCuZSk5lSnqGqfiD7VR8cuHCuGQdedHx1HCtRt4fIJ1qfiMbrucfehLmJ4
3Gg4pD1eIM6ng/Pp4Hw6Md8SzLcE8y1JY2ruwMBjsQiz6jMt/LsYonRr+1rZ
up3TY4Zyyzkf4XK8U9WfSfn4cu1zu79asnWmOecOzrmDc+7EnEwwJxPMyaSE
sleLbo6PQdFtRYf4m/lYP6XN655TBMowjyuyORmNdlYf0u2C8xE5vn2v0bL+
nJcH5+XBeXlizjmYcw7mnJMadS+vGh6ObqaF9wctluCN8DvijKzOXh6wlwfs
5SHmvYN572DeO51r5Zn70DUVtfd767htuSD6GTrvYmvramIvOdhLLmIvObHf
B+z3Aft9iLmgYC4omAtK7P0Be3/A3h9iXiiYFwrmhRL7gMA+ILAPiJgjCuaI
gjmixJ4gsCcI7Aki5ouC+aJgviixPwjsDwL7g4i5o2DuKJg7SuxJB3vSwZ50
Yh4pmEcK5pESe4gQ9E8OvaecfDr7icB+IrCfiJhfCuaXgvmlxN4isLcI7C0i
5pqCuaZgrimxzwjsMwL7jIh5p2DeKZh3Suw5AnuOwJ4jYg4qmIMK5qAS+4/A
/iOw/4iYjwrmo4L5qMQ+d7DPHexzp+F+k5fODF4kcthR/eykrG6xtkP8a1l9
RpP+LpUGI7zrO2b1rSUSJNS5de/rIBDzIsC8CDAvgthfAPYXgP0FxF54sBde
xF54Yh8T2McE9jERc1zBHFcwx5XY0wT2NIE9TcR8VzDfFcx3JfY3gf1NYH8T
MfcVzH0Fc1+JvU5grxPY60TMgwXzYME8WGLvPNg7D/bOE3NiwZxYMCeWDg16
Pfuhjw9y/g7unL03DxdfA8IGKbE3CsyPBfNjaaGcOvukwD4psE+KmDcL5s2C
ebPEnimwZwrsmSLm0II5tGAOLbF/CuyfAvuniPm0YD4tmE9L7KUCe6nAXipi
bi2YWwvm1hL7qsC+KrCvilQHbVqXeuUaLhmMuB50QIIp70+2klgKxJxbMOcW
zLmlgQb33HzUJPCbvOa6xjdCiwePJy1YJVvnl10P+fE4HWkaw1aEX4lHr+NH
C5Z0rSL2YYF9WGAfFjEvF8zLBfNyiT1ZYE8W2JNFzNEFc3TBHF1ifxbYnwX2
ZxHzdcF8XTBfl047OPUNXP0Wzmn7+p/RyUHyl7XhAyKlxNxdMHcXzN2lKj37
pqVB/vAVrZGWbM2DYD5X18pASkOX7TBeqeyH+wuVNvVQF+Nn0qFVzzSkxN4u
MKcXzOmlQDl19nmBfV5gnxcx1xfM9QVzfYk9X2DPF9jzRcz7BfN+wbxfYv8X
2P8F9n8Rc4DBHGAwB5jYCwb2goG9YNTq8aGjCVJPVMdEDrDaL8Ean+xJIeYC
MTcYzA0Gc4NpYGKLyR+yirDlt21P0Zxg6N4rOeyXVk5pQ6ZobXLKw+0K22Vl
w+Mgvun2ZuglgZQOFfoviJDdB4OvBTnMTsFE/58+QU/k5zFXyqmzpwzsKQN7
yoh5xWBeMZhXTOwvA/vLwP4yYo4xmGMM5hhTduDqXWVHwhDS+u/vH8NyoOMS
bf/jgZSYbwzmG4P5xmSt1P1Y9pW38A51Mry8PA/jPVqeioGUzptZO7VsHYAf
r6wnRvYVY9KZdUNnDZD16VY7NtP8JZw6rY2vITGebi51n/NToD9ycoXMT/7/
1NmzBvasgT1rxFxlMFcZzFUm9q+B/Wtg/xoxbxnMWwbzlom9bGAvG9jLRqvz
tGLdnbyh1dt06CMrCQoGXa0M3ykQ85nBfGYwn5muNVwpHepSCoULQ0xPe76F
qM3KIxMtSynwYd6qzY8KYGym6mp38yNqCx/eOlpeQbVJEt+bFdk41UnXc9/d
T5ggNbnt4SPQuv5qelvOpqFs/pUb/mM+Y6o4eEbjtv/Lu5n/k3cbJicHx/44
sD8O7I8j5kWDedFgXjS9jz5ttCw0ClPt77UMb8pGXH3ohZBjUmKONJgjDeZI
k9W2GEfJs1BcyD576cf0PCztMGhEuxFSOnL4xrHXkncYmJkxf3dbMdzib9V2
6SilsKs/0vudCYTp1FtBrf3FKMme0v+kVCDTlZY7byq+woxnL/+2mpePEg2/
8pxEgezk5LCOyqmz/w7svwP774i51mCuNZhrTezFA3vxwF488py+Y6LhmCeI
sI8cuX6PBFVzTv2s3iYQc7DBHGwwB5vGLlIZ+uNqOV7WrW+/ZOIbHFFx/Gg7
t5gKZ12eZ9m6GKY7v3RSbP0Blh61jhEzyinseCcnL7t85LbYVT6uJhl5T+69
Fc7Lzncz3o13PZeJeY6qR6x90vDw/I0BUtn+7VramK/PRano573H9uvODAQX
Ddk4bqz8vM9XOfWHbUN3bKn9iHOBJxtnpmWjKSn5XpJs/WdeN5jXDeZ10/sr
Hq1ndIzEvqiWfWYr52FewmSzNZ2ltDv05/cuWaFwX5B2b/jXPAxeIBzU/CHQ
MOVfVSPc3qM6eqFaOy8xrq+xPlIvW+d3T9R3TbR5gzRx7dv0qfnIeWDdqm2k
QB+N7e/2HfQaGqVp79cE5WPqgGdlN30F6i0nV6Ikp85eQrCXEOwlpMq2fr6B
JX6I274108lC9j5dMGX3nC0CMW8czBsH88aJPYZgjyHYY0jMIQdzyMEccmK/
IdhvCPYb/u+cM/PJwXxyYu8hHvwzh/w/88zMLQdzy8n9n3lj9iH+79wy88zB
PHPy+WeumD2J/zufzJxzMOec2J8I9ieC/Yn/O4fM/HMw/5wmfLz0Z2zHRNhv
z9VPu5uN3w0Fv90GSom56GAuOpiLLnceuIOcuWJ5c78j5MwPy5vvvS5nTlje
HO9DOfPA8uZ1v8qZ+5U3l/s/873MXQdz12mVnDn/lXLqU3gOP4Ln8HvwHD57
IcFeSLAXkpjTDua0gzntxL5IsC8S7Isk5reD+e1gfjuxRxLskQR7JIm57mCu
O5jrTuyXBPslwX5JYt47mPcO5r0TeyfB3kmwd5KYAw/mwIM58KTU+GV6YkMK
9FWw1XhkNvrbL9U9fUcg5sOD+fBgPjyxvxLsrwT7K4m58WBuPJgbT+y1BHst
wV5LYp48mCcP5skT+y7Bvkuw75KYMw/mzIM588QeTLAHE+zBJObPg/nzYP48
sR8T7McE+zGJufRgLj2YS0/szQR7M8HeTDKzuzldciQApoNubtm3XYI/3xz/
mhnK9tvNHHswxx7MsadvbY7Na91CivKrvju7H3mJJeV5Nzp7iWkOz2mX8px2
JM9ps5cT7OUEezmJefhgHj6Yh0/s6wT7OsG+TmJOPpiTD+bkE3s8wR5PsMeT
mJ8P5ueD+fnEfk+w3xPs9yTm6oO5+mCuPkWUOizXEafB3NO5vVVpFrAlxC9B
dh5k3j6Ytw/m7VNe/Aozu6wEmAoKB4wfy9ax+XWGjnfkzzmXyamzVxTsFQV7
RYm5/WBuP5jbT+wbBftGwb5RYp4/mOcP5vkTe0jBHlKwh5SY8w/m/IM5/8R+
UrCfFOwnJeb/g/n/YP4/sbcU7C0Fe0vpas69xF+y9bPjCYsJGsay9XDa9bWz
lgrEvgCwLwDsC6AvI190H+stxUFPpT9XO71AS4NHjRXjcqluS+fTCWEV6Gc0
b9cMs3DMGTTeor95IXXludxgnsvdznO57EsF+1LBvlRiHwHYRwD2ERB7VMEe
VbBHldhTAPYUgD0FxH5VsF8V7Fcl9heA/QVgfwGpmNlNeeCfjlOKRtdeuGdB
6+aRi606yPY/zV4DsNcA7DWgx0nLu1ccT8b2TZIN8w7nop3WZeove57XXW6S
lI+Oh1O/T9kZ1nkYdPzbt5jT/zenyh4EsAeBPOTU2fcK9r2Cfa/E3gSwNwHs
TSD2wII9sGAPLLFPAexTAPsUiP2wYD8s2A9L7FkAexbAngVibyzYGwv2xlLM
yI9Dojq/h3TUSecNG2SfM5GBXvPny/YhzV4GsJcB7GWgUS55IeeHV0Hv4jmj
bNfnMH56/Jtj92x6+tXrqYZbJQ4cjfY8sDAMU4fd7hY9p4Bs8t62ub+2DEKu
sc2dN7HI1xqZIk0rJvbVgn21YF8tsfcB7H0Aex+IPbZgjy3YY0vsgwD7IMA+
CGq/2yJth00mVnXdP+2xfhZa7gl48+pNJbEnAuyJAHsiKOLSqJ+1nVKwYEv8
0FG6ubBLUw9KgkAnBj668LEyERpd5o15oJ+H4wtOZAySvY9m60Xv7uIbi5j8
Lx22a4hxLKG//lrZ5wV7deH2zxygjZz5QPbtgn27YN8usZ8C7KcA+ymIPbxg
Dy/Yw0vsrQB7K8DeCmI/L9jPC/bzkvbRbNWWKSFoHTUgXmm1bN9usLnNkZkC
secC7LkAey5If33bjMWXqzDh5OdZSsZPcaVu/uErUzKp5zuEttEV4P3ps/HE
WaGwvOm+w2uKhAaq1I+euaQc7qqmI4qtPqLY7I/5k5Qimqixo6dTyxIs9n43
4U5lMhz+fs0acLuU2BcM9gWDfcHUT87cGnuEwR5hsEeY2LsB9m6AvRu0dJh6
mfLYbBwc13FyeVMm3tzxUTpgUkns4wD7OMA+Drrc4Hna4HIq3py5sn5Dj1xk
z3h7sla2nvQ2quignJiMMdLb9vrqefiYN0/LfqpADmt7fk/skoCqFtNP2CuK
MUU9Zaqp7HmLH9XX3k/3I8SZDo8OkBirw4rDfhoJxL5jnPlnbuqrnHkq9iCD
PchgDzKxHwTsBwH7QYj9yGA/MtiPTCqPCr6/+RgKpbzipUbLJXiVYZRfOlF2
nzf7RMA+EbBPhH6UmEmaiqqQF39l3tO9j2GyUmVM2PV0ij3vueJdZRV8VeZO
d933GEZpI+q+70unpDe1CR1yBZy2W7/y2v0QbO2efm/OeTF1nqHtNVm5AgeK
XAs8dT6gx/Q1vbdLCilllGrg3MYSnC5RuZe5OBkN3585xkaX0K7+w8UHMwsR
NC/uUF5uKpYZOKt1KSgj9juD/c5gvzOx9wTsPQF7T+h0dfaj42k52Gmk2Lnm
cSaytdZ7f+pQSexDAftQwD4UWu5/3/BGh8/QEi4FDcnMwfqYgo0RKZXk9rLf
kUiVFGjj1mTFhlz8Hat0X6OLQF0Gty3bsisJPr+7BAwvysO7gR3njRsrO/eF
5avv2xaH4Y/VljyWndNjyhOnTpetJ+8yP9oUtvsAk8NPe8yYmw/lu9Uik7kC
sZ8a6f/MhwhLevWq3xeJrfu7uHzvLoHorpK10gSB8uXMk7DPGuyzBvusqbHR
dtqzkZEw1exXp99Pti/1GvpkxHiB2PMC9ryAPS+U4R03aGhTNXZ1Pmdr0+iM
xMo738veJFG13X7FyDE1iMyzPBj+eadodoTxqZsh8ZQaVTj/yN1qaD3J+JD3
6BZSX5wodt6TQtFTG9aPMJLijTj/aObX99A5NyF/VmouabipDghIFvBeufpd
sHcofmckdFE8KyalVMt5ly2l8E+rUBoW9B4tlrlqqtnm0iHj25WBKRVo6Pas
ReGQGHzbXeis+LeA9rTNurgjuxxfGtprft0Ui7fdGx6Zdiqin7d/OHztVIns
2x//lCVEY+nPI9YqfgUkGv1h75ecUqxvM/aN/Y4kqGGB96ufxfSk1+TWIocS
hKf2Mrnl8gmrEs1GhDeU0IVM5X3X5pThlebclaq5iQhTFWvGXimmo6eWjNWN
L0LEn6e+GctScTzVcsISrTJS/60T3NmgEHYdZiwOHPMZMxfr3AtpWU5B+952
j9xYjNaFlk5zfqag0CB1xc0PpXTwzMH32VUSLEnRDVWam44nPse8H0SW0525
Tq/SZfuDT222OGxozMCUiLcjjhlU0CCH72dNPQowcs8a7Ynln3HCdPnc3evL
6Ue3lZ3NdubhiNeq77MMMzEt6urnFc8ryEzOnMYYrTbmO+3SkbM7uU/EzRy0
mdPH/9L1SuqfO2vbsrHpqFr38ktcZI7s/3eOdbtdSXOylRIbnqUj729sct8r
OZhy9mbXHKdKmpS3f4OiRSqC+i5Rrf+Qi/RrjiPHFVSS46RuYgvZ+VGvpf2U
jA55iHkS4DGwuJJ0X06+aPAhFXvuDOy89V0uBiod2TA8TXbOfb1otld+Mlb8
VO9vHpyHZccddyV1Eqjofsq0fuuTkVy2qo1FJzHcx6F2TEeBgvy0Zw9Y/Qlt
lusmOz3NQ/Dmg536/60kLdOjPWbZJcBA55Vrkb0YmiPV/75WFSjqXEjNwz3x
ONGtbkN4jhiT/+pZaykLdHeuQdgz10QoH5tdZXRAjE6LjQ8l9RYop8Cz3Z2y
j5j1bXrp5VH58Jn7fvw72fs6/GK3iHsVH3BUbcYSH/t8HFDxbCeR9Z9qM+DN
W+U4+H4XLVw4MB9xuqmZZkNkj3/1Utq3OBoZ228rKgTlQ/Kw72UT2ftXpb17
uc7vKLRWuNn/RnvZOnzvoGXNMNnfU1y42GTMByxV3tftuE8+gtfFxrZVE0in
oOFs+f1I6H7XX1XXTYL5F9Np8zjZ45s5/2DOP5jzTx/l1H9f7qegrfMMX8pG
TE+ccB/rJ46ULhZqyMLrp+L2vZdFW+e0CBtbEghP9W0LtHNrKMJn8qFpQwjn
vrh4xAYGIv2M+8HXHjW0vyyoS1mnWDg8+CHYDg6H76glITNb1NC1xZV3Bk1O
QNfSPOvt68LRe/Smu5LkaqrTc/tR3zMdn0fOrntqEYD+OlvNLpVVUedub6Nf
n78g+utzcYx2TDjSZ2Zv2PCwhu5Pf6Q3cZwHFi5c2jjzQzgcNtlOPexVQ6Xn
LHT2qfnj14ApF0c/uyhqt6DNkS4VNVTfc2qrK8si0f/dndhT2y6Klh8NiJvs
VkMaxhkmYasWiTLuDzp5e4kEEWl9/vRzEMhHzu/jq7tUp3etPoX1/u2HZeyR
4ObxfX8e7xPI6VRQ5t6wU5hb1ua640EJgje5G83aI9DAAY8jCq6ewcPufaYd
ldV1PDu/05DVD/FcXAuei9vAc3H+va7ufdCqBomjd+i4PrZDhN25w3OuJlGR
0+RnncZVY0TfJf1DTHxwu633A7O/aVS8ort162E1+Lz+RKLleTOR0ivFZI+z
CSRebvK17eAaWF0Iq3CLNhO92HXk5OXYBNqZMaAuIDwC6taXem7RluDhX+Ml
3WX3YeRG5Z7L/SOxLiJfHDBcdq48/X2im6zu1cmlMvRXBE59nfPu1CgJFkxt
5d2gIdvnn644sNInCi8zL+ftkn3uWDgtDDGX3Z+/omZ7zrGLwp6lX95ZyM4d
o347ZQ+S3Z9Wj00MZ21bKHLcq6x2YpcE79dbdTewFmjN/jdF84bpilbv+zOm
ZJMEoQ/aHRAdle0zh/9qo9+yBht2rS/1X+KA+Om3dva7m0RS1ZmKnm+q8c1h
xZPBoTcREfn84o7Pn2iM652Zn/ZHwFnsoBU9T4Lex7t1+iZ7/154llJblRGO
b14XC1MXSnDv8a7PHWXvxxc9PO4lZl0R7U29Z2Ll7IN8mmoV862Gkk6kNfW9
4iqafMLLIT78omjznybZfzW0a8uxlKay7XhwPfDKO9nr+Liq/29H2ev4dFbb
8a2eLhCdaTgXS7J6sXZCK1dZ3Tckefm2fjXovSpF/Kr/LpGxhpmp2vBE6vzB
wlWqXYO+c8X2efU7RN7vlvhtiYyjffvtD7zvH4nypqiwlVNkf/+n6jYdVQSa
Wb9s+skzEVhQseKguezfZdp3y8FNsn9XAFrrjqqRnd+loUmjgpOhP1zcVsOv
mtL1zytmPPLHrXs33B3z06BU3LeNtXo1XV76YlNj16dooVxX1/ldBryDO6/+
5FNFBjXnr4/X94Zn3IqF3xKzEDOkOLgQVZTEHPhhzIFXZQ58npz6pQ6LC2tu
3UbeoEq9RQdyZfddas+W3lKa0ux9Q7PvLZevUpL4aTV9vn8dYXtqx/u45aGf
3cAjP9ZLSfl6r7jG3KtQiHjWcrOpGG7ezzTT1KW0p3DdmVXCZbysdWzl11N2
DvKrsFD+KdDbfd0rdo90hNAj4snBB7L98LmGVOskgUpCtuzf/t8czrrgM6Nl
9+dbj0WWiY8Fiub3tQ2/r+v5fV3dYpjX2lPpeHj97DabghB8OzE578irKqoK
GPSxeEccjhmpZVdaJUNbcaGVwvBq6vbj2rv5NhHYsedRx79+aagZuDNvclEV
HdPsd2JRxXtsS5kcXeOegR0Pm+7ssq8iiyPXBXdRALzKFPWmv8/Cld3eux6N
rKLif3ja35inLcipK487bLD27FNsNH105sfcXOyeGnLAQPY8Wzd79NDsz8vl
q5RGo/CLq8dDtL2vpnX7Sh4u1iR21DSSUtIp++X5WV7IPKB3vNFYjF53FhZF
DJXS1lcnN+ys8ERav8XXLLvlI/HwgjXjvglUX337xw8NdygEXuvZwisfs1se
8F2SIFCmrU19pMkNvIrwoOmyzx2Xb7P0R/kKdONT9MA7S69BQcnlhP18CS7M
LTNqf0GgM+kLvAMOFsPx1rz4EwPPiLzv+Cf8vVFOFXpXDPU9cxHRuWnEoJRw
PByofWrkDCkVbHf1OvcrFZqhWpt+/U1CwMOBPbatrKKxHd8O6/gxHi3SukX3
256GL5u6XmtnLXv+dQMnS09EoX5o1LS1lhkwfnH/ea1uFRkXdDNYcTMUkb77
zDe5Z2HSK+ONfm2ryIQ5w7r/cIbN5NSvTfGS5CUFoMqwzeipnXNxIsZbq+yO
lB40ewbR7BfM5auUWkypfXXoxQuc3XKr16Vzsn1L8V8VhyVSUmi54oI5PcWN
9fvX+q0T47Fvl8GtBkrpdR/HUxfX+GDN5F8lCh3zsaLnuJX6tQK5dn3l1Cnn
AVIeuW4vvZMP0ezJ0/w/CtTVNuRRcTsvtK6bdsK7iwTj9j4btP+h7NzRMv69
d5An1O7dWqwrWzcmt1w17avsPpeM/KaSFleG0HLrSS+mnxK5Llm6s8+2Esrx
LH9TF1aA7Pnneh86ESa7T2/8mjC7kurLjZx0n8meLy/F8AVZifC1bKc4aoGU
rDQ7DViRkoJBcduttrRKg8Sju9HfUik92j6+fvWGeHj10JroOjoD+2Nem/76
KaUdNYrvevyNwsDtM9eVWGWhfY8+FhczZM8z81QV/uGpWsqpK5scWlk6m6Bg
Ni6lf0IOjm7N7XfDSUphzV5FNPsUc/kqpd7rTVVbXAyEovbWUkfbPJgf9l85
SEdKY7zbusxI9Edj4dQPJwzEaNtx6F2XHlLqLLjWTyr0Q5v0tMX7FPIx7Uqd
yYkKgSaabDJ/p/wU03fdddC8kQ+19P0jfCMF+l654Y7vBh/sy/q1em8nCUqs
VWO9vQSy6dzU03aRN/b11+t9aY7sc3N1UE6bMwK1tbqtrNeqEt5e2W3Xhh0X
KdRPOL3rfiG9j7+/Z+7JYoyyO9NxskYoZp9eeDJxejk9m3y/VQmJMchGu8TW
IQELU4or1/YU6LnRCuf1v9KxP9y2XafzqdAzjLs3epqUsp07PNc68gm+4dNt
5+Slo3Vuko6Li5RWOVw63G9uHN68FDkfmJkFC29j38ab/8eBHPgPB1JLTv3b
1pVNle0iMdr0w5v3p3Lwafamt8v2S0nc7IVEsw8yl69SCjQ60n3chmAYVNQO
8dmRB0fTCIsfY6TkvOxs5OjAN7DqaLTQZq4YGyaNWHBKUUrXn6dKR/d6jdRp
DiZhDWJ467k8jvmPp/Ti0MbGMS8xM+RUrxTnfCR9ORs+KUSgsMNn2h9//hxl
NUPb35btkwtOj70fdUeggtWG25ZmPUZIj34GRrMk8KzLajPvpOx13NPVIuKo
gERSD7tlcUT0udWykjabJBS653LML99SOD8/tzH8VTDsp71OuLyglGqcO6nf
uVaA3+WfjAKHxmP83qMKR2Tno64tnzf9TMvGkxzDp54tU1H/Z0icyn6BijMl
jjYP09An5toV3WPp6G3+IH/AYCl5np6wffnEZOROds/J+ZMpO8dndS1fLiWf
f3h0K5hH94TrBv9w6ob2uBaRdf0DDvYcfWXluBwE3jYJ6rZMSrbNnko0+ylz
+Sql28u3Ku13DoPLwElm35bLnv/ylhM1+8te90krpsy+EQw7tflOdyeJ8a3H
84aMHwLN7ZPgXDArCMLNQQ11svOlyqOt24anC+SsfK8oJ+411K58XZZ3Lh8j
Ws8sMwyQvS6WU3tn/X2J2RP7n9NQlGDW2tErU9xk5yZVt8q0l35wyh3rek8k
we1U9Vd+R2TrUugJ5dunpYi+aBHfoa+taC9mp61pl0ctnnquiVlTjnKx45lJ
S98haH3uMW/bYnp/Y9zRoceK0MHGd0D8q1iozlvTvZtdObkNf+iov1GMVK/U
7JsWKeirprnA4E4lzbMcVHnJJwNLOivu8u8tu/9neIxRuSWQsZ6v7Xq/FFR4
qnVvepWJnetcZqxsIbvPmbs19R/u1jQ59aly6upyfn+PaPZjotmLmctXKbXv
rjTZySISQyvHrLgwLQ8vN82bkPyfn4IG2t2aFgbV3JHmbYeKcWpk0PU7pQI9
nrBR+7RZMKIbx3ToIRHjq6Zajo9s/d/+SS/RelsQPAJzxxsczceTabd7dH8q
kGXhkt4fhgVAKex2U69WEpz7WpCd6Cz7d/V/HOlg7Y9rhzpc2ztDgirfzn0X
HRJoWK/2vxeGVSFyvofqypEHRNfzd9Sdv5hBuxfe2Sh9XInPJ2yjlGYFIiK8
ffdPewpIFB9z1v9IKSrCerTo8y0G9zN9Tvz9VkJXUj06RUwvRPAxl2tvJn3C
tboxcZuyy4kc9Qc8UM+D7/4hXxRGfMYf32kZc/dVko3P3aQOJhmYu+fV5KKO
mVi+vcOQJzoCOfzDO7rOvCNHOXWbW12sVP4k4a7FLM8uzjkY6hPQVyFUoIxm
vyeCmv2efJWtG7UjTBxk59Nj99bF927MRcmZ1zMqowVal/hdYXHraCw01pif
XJ+HlurxuaHvZfe/leOUlWnhmKJ2ra9WiBj+7wpfjZPtJ88ufKc7Yn4oUipG
4tzWfIw5rz9zxzWBbs8pCLPc9h6PWrWZPbU2H/XLOuPecYEut758bu3vN3Ab
scbjzkQJBr27dLDTLoHGXRJ98FKtxiKzbtozlu0TJT4ZfrPW7jMNDUueVmsj
4PflbTceXHmNjiW9jv4eLaEF3bWMCr3LkAvbcvPn0bB4oJZzKK6Yqgw23rey
L8Jdxzhb92vJ+GzVNqzpWxn97Twj+LVHPtzexg4b6puGdkt7XPdNq6ClSn4B
t1yzsDtf/1X60wzoLbE0751eSV7Mh3n4Dx/mvpx6+tDZTuk9UzDTAa3XjMzB
Sa83g+eclZ2Pmr2oaPah5vBVINFx9+htCfGoLJnlsTwzF6N6JNnfvy87903+
6hSw+QNaF2z4tCY7D2u7hU/Ruf/f9+EHtWeKI+F38I+Zga8Yu35/1tO9Ietv
Zh4wrVM4vm86eM/IMB9DZu9s6CI7v2e/yW2z7QRB449KslVxPrq2yjU8dlCg
JYFKHb4EvcPCrPM5f8dIcJ3GaU4zEWi35fono/dWY6W15oCXb/eKumr+2ZIZ
lEpDXcfppgyWot4h9sGNnq8w1D9HY9sgMcn+HPPFqxx7VwXfazgcBcvq95Mu
vSyiV8NSlcKfFqPHPFVD5fokPFxcnJvbs4z0lj9XWfVdAv0XWq2ea6QhouO9
pzfHV5BGvm0r9Wc5mDr+s+frRRlIWy19/35bJcUwN+PkP9yMj3LqdffvWpyd
mAavZRMXDn+bjZG6/d2LZXW7Zj8smr2wOXyVvV6tZu4KOpWEgYN+rDN5kYv9
hg2XVh4TKHT8tun3A2Ixzzc1wyw4Dwmtt5YfkD2frrFi6/bF0cgcdXzYCRcx
elwu2PvQXqAV6tVTbidFwGNy7uCHc/Oh19Rr9db/OBt9304vWhyGooFu445l
5OOx57Apq2X3+RBn7S29DobgzCqbrmUjZOflD6ohN9fKzmtHxvdSf1qNvcn+
I0w37RGl1S58vWdKCs0ryKy77i3FpbYTbB6HvES3uKW/mwbl0t9uAfrRdhVY
t+Rlmd/GSCgqnykc8qSQHK+YbX4UUILeFavang9LxKTl98L3apWS26bjd3a2
LYTJ8vcDJ3ql4miLlUlNF8pJe1fVno1P8hA/wqz3oaJ0qKRPn/WutoJimQ8w
8h8+QJycusa9Z4Nq16TjtvWfjht0sjHlej969K2SWjX7cNHswc3hq0CGOe/O
bVf6hJ7fi8t3n82Fx7zW11X++30nxE39epsEdCh2Rr87eeipcmjyQXOBVj8Y
fdyk5AOOdnO8+emwGAfH7Zyzao9A6z8Z3+pzOQoerYYVHJmQj+j3qfctzWSf
U5GTLIZkhOPo4GG+Wz7m46qts/O4TQL1c58hir4eio19xOdXq0rQtcUV04kG
AmUlXr2an1uNoe1SRt3bZikqSvx6uEVFMj18bXOyT+8quEaVZgQ4vYCupe6g
7quy6d63FaoGkyqhP84r++LKCPQ7mn1a800BScusMlS9SrF9k+GtFm4JsMnT
O+20qYSWaCUqfVMogurJiJMKyqlQuL9j2emSMqq0GfVh4eV8NK1182pnk45x
Tw5/6n+ogjz/yTXbcK75rpy60d2hiUanMnFeqV9sy+D/+FueNsduV9LUZp8v
mj2+2XytpMF6T8b/2S5br2ovV91dm4t+mmpnxo2S7d9Ov13Xb0kSoibHjj18
OA+/ioZeWrVE9r74Yfa+oSAW+2vm/VpmIoa23oUbW9YIFJ26/tqeJTHQXL7Y
tUhZdi7Qnu45SVb3fne0cd6mSCidrchQfpuPDtfOru+0XKDlAzuP7l4Xhj1n
LN6sVJbg6vwFjm0WyPYPljpXtirUYNnEKHvRGnPRxHPnwpzOJ9FcLTffI3uq
cC4wrL3CMT/80pHYnArJpP3JfXe6p1Si69271SUbwnFh1BT7HukSmpH92njI
wTLcf3356UybeFyedO/0vsvFNMm5Ka1lVRHGtuiaNOtGCtS1lo+9Atm6ZFvk
3uepBIdqjffO6pSOnRMzfFIay/83X9mL85W9OV8ZIad+YqiKotKTbLiOLy9e
NC4Lqjof1pydWknpzX5hNHuFs/laSWVmc/qv8kvF21lK+1U1c2EfvOX207+V
ND68/szG6GScPGRY/nh1Hja12L5ztOx12XbxrPPRrHjYrE8c1WGhGLf8J/36
LNsnzPycXrCv7UcUZ9zaIWmfj2K32kPB8wW6F+CQMbIkChO+fnjwzicfDavL
02pk6+Gc70M6Jy+OQLZD7cA8JQlMBmmF9dQW6FveuxFlawXkhh7Re2UThncX
lduVtJaQ+wVb/40TylE7U1yydnsc9NzujpF+LKINRxZ/9Y8oRuPCv3PFvVPg
3GdBhOGtUlpxrSF3vn0Bnigl61S6f4aGTeCYqGPl1OpEvWGwSjYWDJh74L/r
wv/3WkktuL7wn7rCP49fwPUt/HsN8e81z/j3mqRmfzGavcXZfK2k9rcj9MbW
paHy5LKLwxpy0G/h1Z7hiZX0Zondji6Fn2Bt9cEtbEIeclvM7NOjvUDWn0wd
HsUl4mRu39gummIc8qOzoeqy/af1q+XS4Fg4uy5qPFwnxo/G7ZHdJgp0re5h
u8c7YnDyo/nimW758FELssmfJFt/+Hu/Tv9877eAfbKf//HJHubvr2r/+f7K
Q13Zzif0KjZ4JbX7cUCCyLZuZvN3C/SQv29R+ef7FqfZuu81PdyxcX+0TuN+
CeYYnrO6byFQFH8/oP7P9wMaVQdnfgz2QqSZ2n73fRJYd1H/sE72OVXA51nh
n/Os0gMduxu+j7BEoZM0e68Eb1brl5jvEOgIn7/K/zl/eblv9X3h+hSdhu1s
83q3BA0vKrdmbhX+l8/8k+ecO/Kc8//wlq/yPLMpzzNbyuEn/w8P+dI/88n/
wzee8M8cso+ceeNJcvjDMXx++f3P+WWknLniIDnzwxvlzAnry5kHDpIz9xsp
Z77357xZx1+99McMzWFfdcwkqHVWvhn2nw/u/2c9m88LgXxeeMPnhYVdJy44
rRqAjRmdVeq3S9CmwzLnWasE8uP97YN/9rc+0QcnRru8wUPHzLnzTSSYb+6R
OFhfdp/wfizqn/3YpgKHagOFdxi0LH7I1E0SKHSb5LJBV6A2vH/o8s/+IWVN
8tOm3cE4UKx0PnatBLtvtJndOEsg9tcj+J/Pu6Eft818lE3wjTAx/msowemE
UYZ/psk+93l9vvLP+vzl9EL7K0PCsPD8Rs80fQkutxtqajxeoAP8u9Vw/t1q
B/9uxf50+Pyz/kTI+Z3xf/jnT5h/Xs788232o5N/dq7EH8eSX6/aB2D1+yHv
Tm4qpAVHT/zaX12Czhkfze0OReP6nznT7N1L6ZZrycz3wQWw+uhgO3JSMtZp
lQZf21hB9r5mWnun5mJv/u8NP3qnoWfvGz77yitJd1jpYVerdOi0G/YAf9Ox
LeZj5eUnAtmLp7aZ2DoFpcE368JHZuGM+1Afg1bS/+V45zHH+yhzvOV9b9Cr
6EJE4voY6EW/k7rLzpU2N/XoP89g4s3CoKa3EWhd45fcPisPl3otvf8sX6DT
P4NPRyaHwm613+12l8W42ulRl0fx/3kcTsbrlb3Hxn4lEt2R+ZhZbFrVM1Cg
xm7ScbFtg+AX18akx7N8TDbf5BjhKVCEzncF29TXuB5V+ONPVwlUJ5WXBpwX
SEkOj9rh7Jw+RkZi7F96e5D5nEwIw/Qs21lW0LYjE15vxAucuhE7bpSFBKXK
F1t5bBZoYLWRkquhiajP4JWT12rWkEPY6Wc3GuJpjVtR93OhW0Rv7PdWjT1c
Q5teOIZeFkfLrcvr8ypmpaXhyy2iqBaTHc6cq6ZfVo3jjTVSKVW7V8obJRNR
TlGk0or0aipeJrl/tu8nuXV5ffBn+8JBizeK3rLHfWmz152M8rdHOT3cLLo9
8d3h/7zUK64Mv3OnIk1uXV6fv+luauXOa0RdV4s+eZypor1jLMf9fpJJLV66
Zy1VWy+KQWZKp5Aqspta2lZ8O0NuXV6fmM23vM+6G4rclPOG6KlV0UO7wj+t
zLPJYvCbU5r+RqKC0RraNiuqyH2hUY3l7Sy5dXl9tC/5qytsXy4qWaZy9Uuq
lL7uW3Ks44ccuqT41P1jt5Ui7eidiS9+Senek7Ux5ary6/L6JE0dXKTXVl/U
vs/xJVr7pLQl+Vm5/uI88ppxumegyvKQ3r3amm5eLdDiji2L0u5I5Nbl9Vk9
6olo+BM9kUvdUgOJtpRcVC4+DxggJrTQPNS+fInoZJHLxsRVUjpmYO3hFZQn
ty6vT4rOSsrrv1C0pP/KppTOUlId3E7hxUcxxZkX1xtV6orU2h0P3qgqpWwH
m6K6g/Lr8vq82jvr9WXNeaJo9s1/bfbPk+KuqJjQh/NFPSVXGo/8FOhz4I3C
r33k1+X1Cf/a4a3Su9miPZddvl4NFSjAIMVJyM0n6Vjza7u/zxFdnrcgRkH2
Ob1paIqW2EN+XV4foWfeXMXnOiLDjdPfn5OtR7Zffi2NUZPQz9aBo0SBs0TR
hsteKfrJ+ryWnhjeUX5dXp8nFjvnRPrWYH/e4DCdupfUQW9g/S5Xwn7j4vo+
z2vQqan1Nh3rl1T7K/h5aHSI3Lq8Psk7Km5+/llNk6d9uFsjNReNuL7z5x6l
ZBr3zGWHZpdqGhx2cYoq7RPtpnYd9//8LLcur48HNbTcZiMlPVXdCcdhK3ob
656lMymPtjQpDF7pK9vXa/ytios/JjJ8lZ2Z6Fcgty6vz5N1+6bf6feGvJ2X
fpyTVoMpfwbpdL//AK0u+zp/DQ+h9q9nzdB8WYPgvq7Ts5RfyK3L62Pc1XG9
qWc41Ywcui7jVA38++qHi4e/QcbvE3dH9Yii0VFP5tosqcHX7q5rTSaEyq3L
62OlZL7166AYyq7soba2Sw1KN8bh0t5I9Ow75I7u2g/0Uzrs+4L4ajzQ8lra
Pe6D3Lq8Pg8ro/4MH/SRhmcOmBJ+phqpXVZd790xAb8bIitbLvtIB1oq7545
pxorOvex23AyWW5dXp/ub18lHB3wkZ5HFMTptKiG9K5uoq9JCnZbObYU3f1A
Ifsq12mEV8E0vjJ2Xec0uXV5fbov8BvwxDuaojXsrLrUSXE2bv+6qsRMXM5r
6m/qHkVnR56NbvtRCkWc2/rxQ5bcurw+22rnjD9xMJIaU7MTle9JsUvtXBud
Z9l4dfV2lvRgBEXb33L/fFSKjOTERWutcuTW5fWpyD91w2JrOLkWfZqlsVGK
jVa1Q2LUc2E4ofJzjU0Yee3LE8x0pCju/qRzt3D5dXl9HCMvHh53KpR0Wp1S
S1SVwr+lR6OZQR5a+MxrHW5M1KlFt3eXOkpREb/7YH2C/Lq8Pi7CrSHSZ8E0
draubft6Af02GSiYzBLDQ/vz2bHa76k+cu4IM7GAkniXF37e8uvy+lwPstOx
CXlLJ4LvjhgXK+BCu1C9X63zseK0umuf5CCqHDltz95AAQ6RKzJ1V8qvy+vj
Gjqn4/exm0Vd13SYnfSihpYFj/W6dD+M5NWvPbka7FRWQ+u01llSuIFo7/mM
7IRwf3LoGFh+yKmG8mZ3NVDuYyIyGa7dY5t2lNy6vD7SZ/eChwSLRN+9g67q
nRXoedyMwT76snXe4e7+sg46IvHWCqNoZ4HG/4FtlUh+XV4f/Ts37hk21aCn
dK6XRa4trbAOM15nfAbdV/7Keyyrb260UN4ksaKfytLiugPH5Nbl9bk2NDW8
VNubttrmZu39UQPjHu0W3u3oiI/nHx76aulH3drtU9sqrYFLaPnmiuU35dbl
9dlo4HL6z4hEiq3v+Wx33QVRjuaPVwv71dBSKhujuj2BCi/NT/j+54LobseA
tU2q8uvy+uhq+nq/S3pDh8bUKqj4Csg96bS77+V8yKvf6/ZFL2vkTNHqww3X
NlrLztuDM8+Y7ZKQgY25ZtRIkWj0hpoe2sdk5zpjXdGMjfLr8vp89Z7yuIum
A8UcnOK+SvZ8N/Z2XWLnZIbOU3fOSam9RUFZ0T19GmsQ0MfP2FDrhNy6vD4x
g1scV70n+/OI7jPNC/yp1+HxF8c6h+LWme3zTnjX4GhcQ6apmT/dKPWb2nKM
/Lq8PjcaBz1up7NYdCDJ08jiew0pTtBqeBLyiNxLuzzPuVFKQ2/9OfhfjiVl
/q9JR1y85dbl9Vk4tr/wQ/bv8XLJ6V243Yi29inuY3rcBBG/rVRue5Zi4yq/
vk8tiujwrdK3ARMySF5dXp+hQpuT3SYn0GfF9q+cWlwUXVypq1ioUUMGXcZ0
mK8YRRp/bE1vyfr1VhoZPKZVqdy6vD7nHZR8N94LpOi4KT8NrgnQ9Li24UBR
Pv6WHnvXcVkJPsxuq7DrZiEKr9JUG2me3Lq8PkP3dV8YN2m1aEuftzo62TU0
t9Fm0PSLb0hefcuA/eU5/z0P9UpfR77dQf1XPE8cdms/5NUDzVxWrNRLIMnA
4z2Nmy6I9FIszl9VryF59T6nAq5P2/qG1mUo+ff2FPDhlp3Njjf5kFc3HRCY
nplVTkdmfm1wVT4pguLJkY3Di0le/VF4H9OfHcvodUtV/Ko7JaqKVtgyc2Ip
qSxtnucaffOu+WQTe9G85nkvuXV5fW4rHu+gkVVEI9a+Xr7h0hnRo5c3Ij72
q6AU5bWrPx0qJPNLvcfNOHxWtDk28vnKIZVy6/L6vDmx7LzSlAI67qZdcVF0
ThRUuyf2XEMlvXw67XVdPwl1qakpyMw+J7I+GCC1fCjIrcvrozHu0Q2DsWJK
Xddi74H1DiKjw6MW3Z8ipe4nd1SKTHIp5uUGQRLtIDJxU6rt+Ex+XV6fs2qa
96I1cyhU+mr76ZTjosYcE2nvBilljBwx375nJg1oN27ClwfnRaoxxw1meFfJ
rcvrs++OJCIhJ51GNV5v0sg7L8oqDmz0KaqildPezlkZ9ZlEvaffDeh4QXT0
nkbpQaVquXV5fTbOVvqjFp5G3wcNSAyZdEH01FnoojyvmgLeBZ6akZlKs255
LCo3uiBSHn9Nb6a5/Lq8PqPf9onr+TeFJCLPUSrWF0S/vnSa3uBUTYu/NP+u
+3v3ooG4ckGk0vy7r9y6vD4r1rluDjzyiRJ/XFU56ntBNOxrwhCVD9U00MVh
mX5qMoU8vuGdQBdEWjV/uqTny6/L63P+fLSN48RkGvTssOhXygXRrMk3D2h+
q6YOS3/XNSGJbH/syG8quiCysj6SOaBdjdy6vD55A+cP61CaRmbHh395HFCF
ynP++l1uRCM7Z+b39ANpVGJ/Z905nyoUGo7rbTzso9y6vD4BmxY+7vdBP+Tr
kPr5/3l5/QKnbH1lIiF59VJv3TOf/tTgVvELcaz+OfrtujtkxRwX9Jv3+/zz
vzWommDa6Jd/kgLaaT35tP+S3Lq8Pk2By79Y/K7B0vh2E/3cnOnt6D7rk1e4
w61F1/vvZJ/ffqaizxvCHKn41IMpiXFucuvy+mwLNLLR/FmD5ASthvNtr1MP
7QVpdeO8MOOGrkN5Qw3+n02rFu71DZiyv+PTvJ9T3y7AKY7LnJzy3pdcX97b
f415eqW1ZM7+cyJ5Pfnbltunxci+Nvv23p7JdomWy76Z+6fUM9U9Ll6KUxyX
ObaW9k6874HuOVB4Zsb7Bfvn37q24Z/lGvt7DyPXL//43j5gsYuRstb8/ZuD
ZDcU/ViJUxyXOQtiDBtKr7+3r32X5KfXNXU/h17vltA7O+zjD9ZmCdx+b992
y1Y/nXXyftfi7rnfz2/HKY7LHL87entE7r+31/y1dG7Z9OX7T1tn3320YrP9
uQVC3XsevbdXtZif88Ju2f4PZd5bDnZuwimOy5z2I7r5ykB7owosW8XcV+1f
Wfhe7sXTrfYr331jNwe6893HosLG9yv2l4sZ9E07vgWnOC5zLNQfc8ace29v
X/5kyqwva/br2t5p1FbcYR80V6bk1qX39udZ5b9KzFu9/7B7cc1+5u04xXGZ
01mhvOjAkff2PJ+ZTp6bv37/3MLLaxujdtnHtk46u+Lke/vmSIHOKq91+78V
zzorYLcTpzguc95+takJ3vXePsQxi9FBZeP+UytNOA9M3GPfP7PPccn+9/Yc
dla+llUb9v9J826PL9uNUxyXOWsSuLXPb3lvr94p5/T87Mb98yb4lzau2YtT
/OyrbTw9bXf2P3skmH+xo8HuSeOnZx5L3+zHJe5x2qYh4/7x/b1L56o3tb21
z2feuzpu5lV7XOJL70/+YA3sR51sNP6y13PR/teJPz2eV63DKQ4A9N+L5A==

     "]]},
  AspectRatio->1,
  Axes->True,
  AxesEdge->{{-1, -1}, {1, -1}, {-1, -1}},
  AxesLabel->{
    FormBox[
     FrameBox[
     "\"OSR\"", FrameStyle -> None, FrameMargins -> 15, StripOnInput -> 
      False], TraditionalForm], 
    FormBox[
     FrameBox[
     "\"\[Rho]\"", FrameStyle -> None, FrameMargins -> 20, StripOnInput -> 
      False], TraditionalForm], 
    FormBox[
     FrameBox[
     "\"\\!\\(\\*SubscriptBox[\\n StyleBox[\\\"C\\\",\\nFontSlant->\\\"Italic\
\\\"], \\n StyleBox[\\\"f\\\",\\nFontSlant->\\\"Italic\\\"]]\\)\"", 
      FrameStyle -> None, FrameMargins -> 20, StripOnInput -> False], 
     TraditionalForm]},
  AxesStyle->(FontSize -> 35),
  BaseStyle->{FontFamily -> "Helvetica", FontWeight -> "Bold"},
  BoxRatios->{1, 1, 0.4},
  BoxStyle->Directive[
    Dashing[{Small, Small}]],
  ImagePadding->88,
  ImageSize->550,
  Method->{"RotationControl" -> "Globe"},
  PlotRange->{{0, 4.3}, {0, 4}, {-1, 4}},
  PlotRangePadding->{Automatic, Automatic, Automatic},
  Ticks->{{{0, 
      FormBox[
       TagBox[
        InterpretationBox["\"0\"", 0, Editable -> False], NumberForm[#, 4]& ],
        TraditionalForm], {0, 0.01}}, {1, 
      FormBox[
       TagBox[
        InterpretationBox["\"1\"", 1, Editable -> False], NumberForm[#, 4]& ],
        TraditionalForm], {0, 0.01}}, {2, 
      FormBox[
       TagBox[
        InterpretationBox["\"2\"", 2, Editable -> False], NumberForm[#, 4]& ],
        TraditionalForm], {0, 0.01}}, {3, 
      FormBox[
       TagBox[
        InterpretationBox["\"3\"", 3, Editable -> False], NumberForm[#, 4]& ],
        TraditionalForm], {0, 0.01}}, {4, 
      FormBox[
       TagBox[
        InterpretationBox["\"4\"", 4, Editable -> False], NumberForm[#, 4]& ],
        TraditionalForm], {0, 0.01}}, {0., 
      FormBox["\"\"", TraditionalForm], {0, 0.01}}, {0.5, 
      FormBox["\"\"", TraditionalForm], {0, 0.01}}, {1., 
      FormBox["\"\"", TraditionalForm], {0, 0.01}}, {1.5, 
      FormBox["\"\"", TraditionalForm], {0, 0.01}}, {2., 
      FormBox["\"\"", TraditionalForm], {0, 0.01}}, {2.5, 
      FormBox["\"\"", TraditionalForm], {0, 0.01}}, {3., 
      FormBox["\"\"", TraditionalForm], {0, 0.01}}, {3.5, 
      FormBox["\"\"", TraditionalForm], {0, 0.01}}, {4., 
      FormBox["\"\"", TraditionalForm], {0, 0.01}}}, {{0, 
      FormBox[
       TagBox[
        InterpretationBox["\"0\"", 0, Editable -> False], NumberForm[#, 4]& ],
        TraditionalForm], {0, 0.002}}, {1, 
      FormBox[
       TagBox[
        InterpretationBox["\"1\"", 1, Editable -> False], NumberForm[#, 4]& ],
        TraditionalForm], {0, 0.002}}, {2, 
      FormBox[
       TagBox[
        InterpretationBox["\"2\"", 2, Editable -> False], NumberForm[#, 4]& ],
        TraditionalForm], {0, 0.002}}, {3, 
      FormBox[
       TagBox[
        InterpretationBox["\"3\"", 3, Editable -> False], NumberForm[#, 4]& ],
        TraditionalForm], {0, 0.002}}, {4, 
      FormBox[
       TagBox[
        InterpretationBox["\"4\"", 4, Editable -> False], NumberForm[#, 4]& ],
        TraditionalForm], {0, 0.002}}, {0., 
      FormBox["\"\"", TraditionalForm], {0, 0.01}}, {0.5, 
      FormBox["\"\"", TraditionalForm], {0, 0.01}}, {1., 
      FormBox["\"\"", TraditionalForm], {0, 0.01}}, {1.5, 
      FormBox["\"\"", TraditionalForm], {0, 0.01}}, {2., 
      FormBox["\"\"", TraditionalForm], {0, 0.01}}, {2.5, 
      FormBox["\"\"", TraditionalForm], {0, 0.01}}, {3., 
      FormBox["\"\"", TraditionalForm], {0, 0.01}}, {3.5, 
      FormBox["\"\"", TraditionalForm], {0, 0.01}}, {4., 
      FormBox["\"\"", TraditionalForm], {0, 0.01}}}, {{-1, 
      FormBox[
       TagBox[
        InterpretationBox["\"-1\"", -1, Editable -> False], 
        NumberForm[#, 4]& ], TraditionalForm], {0, 0.002}}, {0, 
      FormBox[
       TagBox[
        InterpretationBox["\"0\"", 0, Editable -> False], NumberForm[#, 4]& ],
        TraditionalForm], {0, 0.002}}, {1, 
      FormBox[
       TagBox[
        InterpretationBox["\"1\"", 1, Editable -> False], NumberForm[#, 4]& ],
        TraditionalForm], {0, 0.002}}, {2, 
      FormBox[
       TagBox[
        InterpretationBox["\"2\"", 2, Editable -> False], NumberForm[#, 4]& ],
        TraditionalForm], {0, 0.002}}, {3, 
      FormBox[
       TagBox[
        InterpretationBox["\"3\"", 3, Editable -> False], NumberForm[#, 4]& ],
        TraditionalForm], {0, 0.002}}, {4, 
      FormBox[
       TagBox[
        InterpretationBox["\"4\"", 4, Editable -> False], NumberForm[#, 4]& ],
        TraditionalForm], {0, 0.002}}, {-1., 
      FormBox["\"\"", TraditionalForm], {0, 0.01}}, {-0.5, 
      FormBox["\"\"", TraditionalForm], {0, 0.01}}, {0., 
      FormBox["\"\"", TraditionalForm], {0, 0.01}}, {0.5, 
      FormBox["\"\"", TraditionalForm], {0, 0.01}}, {1., 
      FormBox["\"\"", TraditionalForm], {0, 0.01}}, {1.5, 
      FormBox["\"\"", TraditionalForm], {0, 0.01}}, {2., 
      FormBox["\"\"", TraditionalForm], {0, 0.01}}, {2.5, 
      FormBox["\"\"", TraditionalForm], {0, 0.01}}, {3., 
      FormBox["\"\"", TraditionalForm], {0, 0.01}}, {3.5, 
      FormBox["\"\"", TraditionalForm], {0, 0.01}}, {4., 
      FormBox["\"\"", TraditionalForm], {0, 0.01}}}},
  TicksStyle->Directive[FontSize -> 25, 
    Thickness[Large]],
  ViewPoint->{1.527161876000964, -2.8826863552358257`, 
   0.8988303409578481}]], "Output",
 CellChangeTimes->{
  3.632531696238332*^9, 3.703533172547945*^9, 3.7035332158764544`*^9, 
   3.7045686892960167`*^9, {3.704568819731612*^9, 3.704568836380044*^9}, 
   3.704568892346507*^9, {3.704568972412788*^9, 3.704569007936623*^9}, {
   3.70456928182773*^9, 3.7045692985598307`*^9}, 3.7045693301584578`*^9, {
   3.7045694613930693`*^9, 3.704569512897903*^9}, {3.704569611559387*^9, 
   3.704569635626639*^9}, 3.7045697040523157`*^9, {3.704569740261463*^9, 
   3.704569759577725*^9}, 3.704569870474456*^9, {3.7045699103137093`*^9, 
   3.7045699364403057`*^9}, {3.704570038697063*^9, 3.704570091467465*^9}, 
   3.704570135842642*^9, 3.7045701667859297`*^9, {3.704570351779529*^9, 
   3.704570382833455*^9}, {3.704570417701782*^9, 3.7045704399270277`*^9}, 
   3.704570472766801*^9, {3.704570515826653*^9, 3.704570613889628*^9}, {
   3.704570652072961*^9, 3.704570679452636*^9}, 3.7045707151567163`*^9, 
   3.704570894202798*^9, {3.7045716368760138`*^9, 3.704571650314295*^9}, 
   3.704571722515283*^9, {3.704571801779521*^9, 3.704571811125978*^9}, 
   3.7045718532597923`*^9, 3.704571897485454*^9, 3.7045719448370934`*^9, 
   3.7045720221965027`*^9, {3.70457206441354*^9, 3.704572106033827*^9}, 
   3.704572141137886*^9, 3.704572227278495*^9, {3.704572292608405*^9, 
   3.704572351479968*^9}, {3.7045724041062937`*^9, 3.7045725146417103`*^9}, {
   3.704572928432747*^9, 3.704572942112274*^9}, 3.7156483635641937`*^9},
 ImageCache->GraphicsData["CompressedBitmap", "\<\
eJzsvXe8JkWVPt52eMMNMwOIYsYIKmLCVcSMIoLhguQ8DDDDwMww+d4JIBhR
MWcFFlEQkBwmzwAb1F11d427ht2vrjnnCPSvzqlzTp2qPv3e987g76+dz6ff
6dtvvR3qPPWcWNWvmrtiwZmL5q44e97cvV++bO55C86et3zvQ5Ysc4eKB2RZ
/gTY9s5gv84y/gj/9oUPfeT/Dvzfgf87MOMD2/G/kfr3v/99/W//9m/11Vdf
Xb/uda+rTzjhhHr+/Pn1O9/5zvqOO+6o//u//7u+9957Z2Pzsv7tb39bf/7z
n68//elP129729vyeuHChe7w29/+9vqGG26o//3f/73+4x//iBc6xF9oK/5X
1D//+c/r0047rX7AAx6Q9XBUF/Uee+xRX3bZZdhiVLWbmpqqx8bGpN2ee+5Z
v+c976n//Oc/Zx1q97nPfa5mfsip3e67786PmXWp3Xe/+11pV9Dn85//fGmH
n0/w97qFfvOJT3wCrwmtR+k3L37xi+tvfOMb2KJH7S666KJ6fHw8avfoRz8a
O87318zu9dprr220y/O8/od/+Idwr/v4e91Ev7nvvvvqk046CVvPot/0er36
9ttvxxbcX+94xzvk3OPUrt/v1//xH/9BLWZ2r5dcckmj3TOf+cy4X5N7veCC
C+Q3Ff2mKIr6yU9+cv2QhzzEndsfmzVrVv2Vr3wl6sMdO3bUZVliC//Zqbvd
bv2kJz2pfs1rXlO/9KUvxb535+NTP/7xj69//etf4wnyGT7eypUrG+3gEtbj
baTf3HXXXfKbkn7z8pe/vP7Hf/xHGGdyD9/73vcQYg7+0g1PfOIT63vuuScS
BTxOeg/wyG9+85vrv/71r9I1blhg17ruoetW+Lf+555b7sl63iVLljSu9YpX
vGLg877oRS9qDC0Yuo4vsEVF7f7nf/6nftrTnqb6pcLn1/9+9KMfSV9s2bJF
rsvwffe7353cX1UfcsghM3rGc845Z+hn3EC/Admlz3jmmWc2zv2LX/wCYRva
VQhN/c8NSbm/v/u7v2uc43//938bz6ieY6hnPOaYYxrPeMQRRwx8xlWrVjV+
U1VV/f/+3//DFn1qt2bNmqQvyvqb3/ym3NvHP/7xsj7wwAPdl6A+0lv74Q9/
2Pj5r371K/1og57s2c9+duMutSSsJzvggAMG/oaf7Gc/+1k9OjoaSfkjH/mI
tJtF7dyoq0888cRIyo64hpIQIxmIDUhdX+uNb3yj+Rx30G9Ap6a/+dSnPiW/
GaF2z33ucxvPC0qX23klW6LSAF39pje9qX7kIx9Z0aMcdthhrY8ye/ZsBITb
3F/w6YV/99134+B8+MMfzuP3q1/96sCnsVTyZz/72cbTHH/88Y2nOfTQQxNk
VMibn/nMZ+q3vOUtqAqc6ibToao/9rGPNR5pdzrXggUL4vvcN75PsIvS+wQQ
p/c5OTnZuM9nPetZ0q6kz7/85S/1lVdeWR999NH1brvtxnADQHFTS00xqYCl
AdTvHtff7pPi2wUNmd4GaEwQdhB+Ub/3ve9ttANVyffA6ufyyy+vH/GIR2CL
MWoHCAGTUbez7hUsu3e9611osVn3+i//8i+Nrv3lL3/Z6FowSdN7BVWS9tcn
P/lJaTdC7TqdDsLFWWOm1TiH2r3yla8UlWXB4Nvf/nbjXmHwpPc6d+7c5F47
9cEHHxzB75//+Z9BhTM6nTGMxg8gEcazo0MxLi1LxaEGTXC3eWPcff74xz/G
2wGN7ziCx+vFF18cgzsZhMC86VPddNNNjad6yUte0lBKoGT0v1NOOcU9K3xX
1vvuu2+9aNEiPJej1bEBT2OxPIzXtJ2jFrGN9KMwyz/qUY9q/EbZP8LyMP4e
/OAHR+ytmBf/7bfffkJ5z3nOc+ovfvGL+OvZM3yO3/zmNw3Ght9GInlC/BxN
APmBBBLXzwGaKRZdhcDifzBAnRks13WulJyD7w/IAkTkNnct+Kzqn/70p1Ff
tGkyRigcS+/3qquuknavws9KuzW4ORcv+3L86Hr88m0D16XdCgp47733Vu06
qJngOP8Dk98NLD4N2AB8GqaBP/zhD+j86B4Eq3yYp+dbgfbpLYNbvBNPDwY8
My2fCozJjRs3RrcN7ebNm0cjzbdbt26dXDKn1sDm+pIjI+jo852Dr5/KzVkB
yWmGx/ry5csbPaHswmF6gl2KD37wg41TwTBivccuD3T+QQcdFPUE9BhED2ql
m4477rjGI4DJz+34fNdddx16zfq68NthugSuCwTsNnc++PTmDARETjjhBHFr
gLxZz7yczgc6D8wMt7nfwmcXmVt305133olt4Pn/I+4ugD14pR7BfjiAsKFr
gITBtHjCE54Aw6FDd+GMdHkq7qXNmzejKtKjCk4DPA/Gzdq1a9GRdWSk3fZt
27ZFp9Gdsxu1e9/73ieX44cGTcftWFmTQLDFv/mH5KgBaCpwpaDhbGp+/vnn
S3N2M1esWCGn5QgH2CDp01o2AFA9y+bQmd3mZmoOX51++unYkM0lYG8wo/Ro
AS0EZoFud/bZZ8tpraARP/YZZ5wh5tcrqLUeVYcffjiao+5iExMTEYrAwQdZ
QiCCUMShOdAFgBK4BnMihJR+8pOfYAs2Ba655pr6MY95DLbgofKCF7wAAVor
mtJ3zk8IgwuQ6hgyeyWJDXTkQx/6UGwL9rIzVGmgDeQKD7rR+k9/+lN92223
YSQKnDq4lb322gvZ71WvehXi4aMf/SiocHLgRpBBIfQAiAb3ApxKMC/g8hD6
BFxt376dNS1HR2FgjuBnUX/ta19DTengkr2GZAA9w3fq5D3oIfai78Aq/8//
/E+8mxtvvBEYjWwzbxscRl1KwxufDDoM/rnzMklpQO5Jd33FFVcksQjP7xC4
hRa3GpeBWwGDGS4F8YABl3kgXeYDH/iAsAbTAlwWQibQ4hZ1mcPpqTmEAJcC
FeEukVnX2AM/e9jRFPXDDR4DZAcDxvlDTMFgQ/NPbzYuC3JkKxGgMfiyVf3+
979fLgmRkC9/+cuCTGV94QaErx/1lYQJsK64jVPa7ZcrWZPh5uztgq4E7M4y
IblEV3oVCcKNevzeKcoBT1WiocTnWrZsGbulFJrDzfl31hXABUrVo77C7nTH
MCR13zj6Fe8X+p2PP/OZz9SXeTVd5sILL2xoV+syKoCAm3Ma5DJK44NNZV0G
7nLx4sXgdbnLwGfBrBouw1YFGEv8RU7XIBsMN2dG6mtgbInj2DAQ09+efPLJ
8ts999xT/3YefHAsRvlnuDlIyjMeeeSRctxBX59jrtw7N4aIMTd+wxvewIch
n6Ewp89xCnygmNnsOeuss7BhLWq0rB/3uMfJCY499lg+74Me9CA5fOqppzb6
H+U6Kleo1BV80yxj/CuFXj/sYQ8Dq11G4Ze+9KWoexyFRmPD66wOyhp4D9JM
YJB9/etfBw38ArmVvuz1Wm+lh26gvhyoRwhzAdc5B4PBOmfOHFQxdcJDfGoQ
KoRQHKeI2Qoa8NZbPSc/T26mIz00Tk9M/S//Xvayl4kWhjAJA01fl22OH/zg
B/X++++PrRmcEC3j3zxXrlvIdXczrgt+06GHHpqxMQl0zue4pXHdXgRU2MD0
husCFzgLkrsNSA4EI7eCV/V6ZrTx4NDBYK+DmoLoxKtf/er69a9/PZij2e3q
Jjr0AGBjax3i3GyBmLLxcIN05kHSGXtR96k7IKMpvgJY+/oscCd8BQCgcpQh
RJs9RzqZVTZjrlZ2qr7qFuOqQMoQeeXNWQcy6EnYuO2zzz7PkgvutRMXnEUX
BBGRwsfNSTd7hpz5YcaZS+PMm9WZOR4NQwkSlhCPdm6SFY96ilzokcaFKuNC
mxoXKjQgRZGde+658pv94BNl/8SdOCPjWUd0nyT3vZ9xxo1GZwDXQBgF7isP
MSRQjvyzJ8hJn2acdIMhO+hZlhsMN8i3PUQeti/ne+Y05+vSTT72sY/FFDls
jnsZ7RCG1yNh48aN6jJd2eO+0DLsGZe+w7i0tpbc7/nSKiGN21133aUuXcoT
7m9cum9c+vbGpXuRRoJwPJiiYDmDm+GMDRYVDBJOPO8lt+DvQd/j03f6Vgo8
P5m0QulsuMt18TQHGFcZMa5ym7oKywLkCf6Rv/3wdBCqhBS0erpCng7+e4lx
Ae13+Mfs1r/73e/QSQfPGUySo446Ct1U8LUeLI/w8mnO9jhpebjREm0GvPtP
q988Wn7zauM3qIGuV80fKc0PNvoTw9z4mxvVbx4uvXNI22/wW1Kdn6FG3//+
94VS2B8H949/+Czjfkfk9g41LjVu/OImf9HP0lfk2OPlem0XDXZS1Nn6UrOM
S90YX+qUU04Z8lKVXOo047Q36NM2ve358+c7Q8VpfxotzdMXsjev/fQYs3cn
0v4LbBBfc6YImmwo+bOMc1yvz1FgROXpT396pCye8YxnIIdAiwPleRcaJyP0
/gt9BUMHbB99MojaccApKP3jDTnt1n6Bf6WvICAG4WXtV0INBScUny7dd5Jx
gd2NC1znL/AF+goKPR74wAdGT+AcU2kedP4pxgX2MC5wrb/AF0lm3/rWt3R2
CEPJznN4spx37szO60N+FSa9tSXkfp7tKydda5zgGn8Cj9US40zQtbB94Qtf
YLMNqoD4nM5QfLyc8gLjlJ+KTwl1CPzbiy++mE8JkS0+7DyVB4vMRmTvIuPk
7HUoLsLtrW99a/aB+MIvfOEL5euDDz6Y9TE46bqPHMNn4epdebQ3GlcfG/bq
PV0YhBuESCEg+aEPfQh8Y8atzkvtKXcRrIIlBhAetCt35lOAVIAiGhpCNdHp
WyyDZcbtPNi4ndHpb4e5ByqUuAqLw3UQLKGsn9K2K42LW67QyPQX91zVxfQj
xGoB75BJADUP+24g+VOjel51/134B/I0a4yTPsQ4aX/6k/6vnPQjxgmCNimm
P9V3pPGlxqmqIc/y3gFNDpGb/XvYw1NWu3bKg+WUV8rt93btlEEZBx/kLYbE
Hm70Uuf+unQItrzNuPQjgkhq/Q8SxFjo47576lOfumu3UMrearmZBxo3453f
MroZp0aZX9xJpen7ZnL9JgWtkvvI69fd5VuxamzeUTe6I7BnTj31VBzqUMhd
7sLtFfHNdOBmEiBYTiuHLp2jy4UVYmPM8DYwxoHyXyG30Tdu44DW26jQlnrK
U54yU4A8TQQUemBMxGE5AhyeBYUHlU2wXX/99UNcK1hbK2VvzpCP+SI6BjYp
ZLMgHJvjZ8FpJ2xx1PS38STjNgq4jV59wV017lWwhz3AVqwG5KMH3B+IgSst
GA377bffTO5vH+P+XH9fcHcNd4UbjpQLGh3HNUT6Zh8z4GZBQdKV5WahRpjb
vdbf7DvpZiHtCtYeb46TxGzXiLfMmmAMqocq9EPBX/JEfGw3EcQc49kea1zo
hXQMgpecPORngyiK+WzeU+CuqNqeKfFOw2DN4UF6bfef3CE7sNM9yYuo25/3
vOdFGHnta1+bHa3vvkzp0GLD8ADB500eYHSgAP6utbM7OD1H3yJVTBHY30O/
nI4pwy3mxi0iWGYN2ccWcb2AjsEkmxT14G9xuyP9XfMQtYg1WJTh/miI4p0B
qu+u5+xkf45ysYRsnAaBXCX4HmDpOq8OCzR9cInUTIOWg9G9XPbwRgd04s51
7DgWmeq7BseYew7yIzAlAfL3kDCE29u8eTOVavjAQHKbFdymRQqD+5VDUXp4
7WPc9fPpmK7C8YLsY+keVRlgfgXyBJAghHYQj4cyWl/YQJEJu9zi0BjGuTxV
Z5reHiQBzgsM+3zNWREFUIi0YwMCnpezWODGQQDflwBlJ9Kppqv7eEn8vEGK
/RlLkct69VPuSxBXTwn/8MBzqL1KGsvg1nNF2HrRNXAveclL6EFPoDbTVZ68
UMSZPOjYLgiWQ+b6kTFJhMnQA+lbq4b3X//1X5MHrHBGB8kKt8suu4witxSt
26nal4PkccM4Rd1BYiHmg232jGX+bDnl8+hRLr300sbDQsiNb6ekhwXdx08B
udAf//jHFNKnh515xc3+IuK+8cyVQaGtDzeE7C1lcBAd09MDuBOgoi7thE2b
NkVPcc4558SdMKM6oPD8wXkNz9+F58+HlPBgqT+n9dEr1Bj6ka688kpxyqGg
Rn/nOCt93OHqkcKTBh85PGkPnrScyVPtkrgrLGjVz3XBBRfIRCSo8NUghtkv
NA36OGoygwqp8OAt8cEg6mEJfLpO4YdNS2HgLyt9/Vx6Kpg/Bw/Md7j//vtL
p2jjDDZnGKWdMoN6rv3lwbELSumCVut42G4JZDLEgzMadDUXbF/5yldkBFCR
r2yQC08ePC0ruvrqq+XBkyKzJ8cPrizFnab2YdHAKWfdKU8ZgAZItunqsKmp
KekUnY6AzfmzaacoBwA3Z9ZIpyTVcyHnkgwIfqq7Z0YGg8FhjYr9B/QDVA5T
1SRy3U9+8hOKwJacVMfNGeIvj7tgBsV/WAqSx13Q31X6HxYZzx4wNMBwh5lH
8B0Uo8P0BdZoafUezIxOlMNwZYuPlWdeKnsju6oSrHY4pvDQga3PPFp/5zvf
kWpcSM3C6hnwD/K+PDcXTLoLL7wwtvaGLafcu+15rejGrkh7TJ43N+RuGQU8
OqarXng8tQanDUqcIH0IDw/9Av/DbHWnI16hu2fmtaB7yLAIAaHQZXnKEXfX
3ma0tMiuwKYn3RhilhaAWO9MV4XBVWkwiYSPHaZ7aqdKVXeXzurIXuiszv2v
ZaxjlXRV30AcVxJq7uXyKQuF09WY+FSjeJQve9nLpDkXt+qi2tBDoUD2vHgE
3o9dYR3D/h8TEKV10/DXM4z+YCts2OKYpF+o4Bd7hD1tXfSLw6yKe2P0b6F9
5gg6LD3EFazT9YZHR2stz3r/8CdSzw0qNN7TgMEYPHj1NyPiDHWa/hKRMEv2
rDFipcbYnpuuGsnXsagYSnhUi0C7fws91JfHL02NFHVT8pwW0fKzT1c85asG
vE2Vx89eGc+O0e/xvxkjhmfPCg2C9q7Ae35u6xCYvrhr0nfAEnnssNc3LOyy
Pp8ydLhH37o9/GscPq17nU2N9TPtFviO2/nzRh1hGXgzA4YdqeRBNF1t2mrf
P+ca/TNWn3932gNzjF6Z0bFgROCeNc6sxx8VMOi5PPwQGOjoBn3SWjFHaOAy
vAagrB6wgGA93uwh2yGISEbcIV1/rPncVmJiVAGL/7neeI7InkuArPI+3QNJ
MXt4bnfB8ynJBBAYgc/uLjyydawvD19Kh6Tna+uBEUGDV5kMBtOg5xlrw9Uq
Nvon1NYtVtSpRobrqPPR7nafI7vQIVZndoxOKox2Y8Yxq10On6ldCrCwdAx3
3HAVmdRxRxD2rJKDnnRqMxIYOreH3VnqzoXN6p6Z4a/Ux4xB6Ad6lbbC+501
ZAdrAHA/chwloWnwGFsX2KGqU8Y4TCvg062avqO7QgWhW4dl82H7dLb0YBXT
2Ax60KLWvtexGadnYp5797vfzUbkEBWyQ3QVAhHveJF01Th0lSXdGfXNELQ/
en/11xCIozJe8SJ1Ce/q6fupEEipsUvssSDuuc4u9NKwmsLqndw4NrqTqIv7
jmqOxaXW9cbD8l5TYZ8h3Wbpkw589neh26x2lTForW4b/1t0b2K0+WDjSNQr
A+qryYvjnC0M8wMPPBDXaRyl1Rr1gpucrmyXRzxkThdh9AxhoD1kdcrMtFJD
A2GjoORTzgG0WWebTvNE4k6O9ZQoqAMkB6w75KK4v1XtlawRrNcUmGl/nyr9
bSmmXcG4djMY7R2j+/8Gfds1+vZ5xsNfGPfthg0bMNAH68+N4me8kORM+/ak
uG+tAbkr1tSYdGuqyRodvDNmEx+z1Egn6WDA4fONHnjdsKQc/8yKRmKdHtth
Da9oV3SddawX963SdfefXRojuMFJDsR3ph1jEcRO9jGvrqT7+NUC2HImntWu
gDhAN9Cv7zluRqey+93SBdY4w2OV6lG3R3+5T/LW3R4CzELyBTvXy0dJj3ah
93Lp256/ofVyp+tn2JmzbdTspCYb1qjg80H3UTcCpqNuhWvwgzb620K1Rc3n
71x/HyH9PVqvFwS7Pezp2fBJ9eW8NwJ7rUGVpDtnoL9aerTRIa2dxEZQ49vO
QKBSx/EiicNW8XeMU7067swyQav06E4e68FnGP/JqC/ki5RyGhimfsmNvhq2
x0vpcessnTbiSFQgCuUFRk+u10KZfvqBJQyrEPj5IiD3xXrSiQD7Hnz27md5
db28cGDH38qzj7eOj0b/7ay0/MNixw1ml4iK3Gmg46idDCBLVuu0rIaabGGJ
y6poDtPxS5APJV7XQ5lAk5esPdQXREQsi54/5nq6Q/2lOgT2Zw0Arz6W0ri0
40HY+LaSb/VgsAQcM72dKaHgxwR13HTTR6xOtyYDhEl/OCjo4qgR/Dbrfh4m
QT7EJ/7getKYGQ6T9WB03K/ikn6yGneNa7HdU5Ask+8wHF3EIwXjLkmgxZow
Y2nmMFtgTGvm+6HDx2UshF7vQg/z6JHHAxmsD109dF/3BOgpwUyvrTVNRcMA
D1E05UgaF8l0nq7Rjy+S345AP1ZDUsdoA5CqQ+CYjHPeszqOQAz8dWfdH1K3
BhPb4nyLxkv5RSvttNI3ZdpPNr7iJUQas0xSFZp5BEHcL+rJnQSoN/NLTQGE
1jvZs1x/pxZJhjozPiZiSo7hWVo9m8YxvO70Fo7vj8y24YeFuWWeTrWLx5oN
HlZiqkRlopxoqK+76/4zSxtjoSsC2m0XBNSnY+crlymYmxbAw7dWT0837Ibt
fexLa8HAvaXP+/U6YWrX07C5x153V3psFnxSVYDbmxU7V4RQ7lAyGJod5Tu0
jAjHGBxt/TxqyChvYx2rY5U2nN78ZyloiydoyxcafU96E0vhsDeCZTIC/VwM
7Ng5steDvQI6ttK/cPfgNlCud4oyvJMnNNzvnd2LL7PTGnFQd1qgthifDEcs
dkcL5ZnSsT3o2J7RiXOMzh71bLLuzrRPu/jZ4O9CbIxAGaOx3RG+TfpvbMh+
LgeOmKrtLOylaM6xeMMSRU+JIuKrVmSTALi2Wn3lv3f/HmrwzB4iphzERCGj
dTCtcpCYGgR0J46TO9lFWieoX0ddN3ugMchcMW50ptXpbN/bmnjwmJhh97Mm
tpSrNRK8/9O6SvE8xf7JL3kFIy2f2SKfjshn8AgakRHETRpjiYflnWJ0rSOM
+m/d53giruFJKliw1reVv3TLtxbJtzJVCG/i3ouMHuX5vdOt0Ty3XSjWoAlL
Xfe8UFgeXb+3FoKZgxQJsmHPkMwsEUoQTyF7fdgL+nv2dAOpamO+nnxbGt9a
qqrj8TCcs9ER1WOZXEOMIZ46Md0a16e2yy2ss9er14KpulZqq9eiZNbdFfwM
VOLYpKjXwnMOGj0j1sDJmPYKob3cywj32ixXW3gjJolFCofDTragWqzfptzs
aIQ15PKBA61HnzuxOPgAGeJCOrRu2lqoOVgrY8rt4V+zRK5d2OuD+LiJu/O1
kV7qil6q2lhxNBY93zCLGfoxUKOlmRJjIQ9SjCmUW1kDsFWxDZBr0IyD3HYr
HvhCo+d3dp3109qFyaucqVi9f/61d/NQWStqjfcK2Bs3hNqBz8LLcy0rLRmJ
CWUWaiTKoC618P2duJ1WxWUZIBZRljI6rW+tY5YB2bcRQ+dt8Xqao7l1vO7s
KvcD5PtwIdwKRFqIDINckWFHzCG6VmSzVuJUa8EgWBcMaS1hi5hn23LFc1hU
SaNkfcOByEKkuG2YDSvI4KPZvkObx9UMBcN9vdjod17/cQavDhggxYfEUuzW
a4Ry3R7+1YPPoE/R3Km8ANeAeTJIvGOwR2GItdzbuCsSU6Yofrtbm5nEsY7G
t0Tz6wc4bUEsltAs4doAagFBIXgaypcR3mYgEDDs8WyBgJewtV7nMEDaDxJp
F/UajDKhkO/2gu7DJ43KNWI9rcGbXRuNxRZ+pjzlWlGXa8W4XRtJTUa04ucq
GsfcKvB5MkgtWRQiZUsWuy55W6Nbmro1rECDPyaE4Qd/WJ+Wh/oQr904pR0Q
OhywRvTyGtHGa0Abr5FHcXv4F6KCxuOaO73CzkX4pYi8FA4oRNDTijyY1cGr
LdrM6rxNAsMea5V20BZDyJa0imWAGZLMMnoTA09Um+6VJqe2S3BOLEF3ShjS
U2GjCM0UaOI1dympuWOgJ9eISNaID7OGSHtEhDhbhIijejx1eFhG5O83FXOi
1wcNwF0RnUUVaZC6TYjjapCrgYjSqzzOmuJij0G/L2YAA4+LuNwXU3eLlFxH
TInm5WOj8FmAmEiZToEMIoElA3NURFf6vci6ykWSuQzREHeYnahWAeOoCM8K
1OZe7OvlpC3MG77lchZ5rOHEY7drIUp+0cwQL+IZMLjCGzlmoUA8YTkpyDaJ
NzYlfTslLiCKaQoBNbXDSSdsQYQ4+qg73BcsTN/MHyuIE+HgWrV57Lk9trN2
cCyDKTcVFvxiPI4yJaLsyAjutn2bDK1WaVuaudU6s46N0rnUMSH9ljyK9b4a
ng5qvTtpwDANrzZwX0xS5GgSh+QkRFsn5X4nCQQd+OyJ/JFcUfIdOVbC3igc
y0Xk5OGt2SGhhzU7gqXFINnBT6ukP0eEX8HeiAgfRLsjhHfDALds59Zj5BM0
v7WOddLYySDaDiO/md6x1EEu7cenw0TZRgc8nXMGr7widLyGmliLj1rveQpT
Zt3uaoecybCROCchXDwpLN7EkmuCuNkhrLLDD8tRYYRxBQqFGAQFm+YeK+CN
BXQReKjZuh0cdmxBAZly64TVWrwv67etdnHpH2UmrN8Y60wZ2pjuCMkoYEXc
0MyTHXTQQaTCKx3yx3+XXHKJ2BN33XWXiJjsaX7l1HRLtnYIF8mlaYCtBg2/
WhhiNTwBMgkf69arQUqTO4R2JkmG7n+Hg0kQ7pRIHXQN/DXiuQfFh0Bi5ORC
Ni0Ymi14sdBEZvE6QqQmmx1IBDvMdK7FGhZySs89LYZ+oIJW+JDXaoImN0AT
EBmslIMNia1YsYJxYrw1TsxA/dq4Uz1OuAB5uhVvMbBT0terHNxWq8397Tp3
Fd7+KqUhCjg24sGyegf3DSOG6IP3cuEVsjmasKngU+xTupA3TZoGylhyzN+6
2xsVCCGYyHhei9DYIRF5+S0gCP7qwScTjSeoO4MiC0mWkGW2OGZYn62FWTRI
uJcT29UiE3qXn0wx1u/xIyD4hbiHXBS41IsCB2SgvBEdgoi8XglW28pA8m4X
QbJqB8ElB4B0ABYJfCr4a0SQgwCp4M+egKbwx8K3U/IFQwWPUU8SkIRkZgnx
oB3Ti01WOm+TZgqPFiYYLjOwIZMc6xjHSn+Wdr80tYfFUtkldBkcZimtELNS
/BPji97iKMyh3+A4V+Nr5uswd/1IWgn3sRKEtQI/tgc8ba8RU25zJ1oJiFkV
0IZI244bAHI7PPVq97dDESFutVi8iKzVcObJ7VqV+TMhKiZ38NSwKUHlVLia
8qWUOTTm99bu4HzsWuE4UVrafaqklVJg2S5irBJyK9vU4Ew9nfFg0sSOV7B1
ugls4knlA97NOU+jZkYLV5MdESvJFb4Xu7CTA3o69fLtzBTuzxJgZJPTKmnn
0bNye0BU13+7ervotu3erBkDCPFomCTWAR7qG2zEJDUiiJktewE2SE4dISdF
SUIhici7Qk4WSHIBxGj6rXK9tFjHBmChPbWUMXs0LGvWQJZPtDCW/3AreXP2
SWPMiRlvoQ97Zb1sm+uR5dt47Lq9CuTfA7FSV7m9rki9AyKlmBWLGfcKkDCN
J08XcFW3x+QBP5uCdrHA6XbR7u0ZZsssw2zJPeUwNRSGSuqL6ir9XgscrGOJ
JmvAgcFi+dAjtp0SgtQBGLMTLogFfrYX+OEkwhksY269mluP/6Xbat66Xv5u
r/B7/oHcLiABNvcXomPFtjoQQ6RqtuEGKgmarAQJrwpNVm1PdAYeQhTRLaL2
2Q63iCjyDNEAEOogsicn4QQOSk0UjXpzuWnOZCFUswbFxxpI6Z0YQJadE0DV
Ud9GWibYPnxd7XFZCmukDV7WMYeeHY3UiiCuL9hKmGqOwTJWAG5BDLoZLBNv
gY4XCT1vq78T97//a7ReupUZZxkebCCuA4ijrl4BQF25zZP9qDJaImAxpibp
C6EdPMsI7BWIGooLh9/j0XHyr3REry9Bv+CHJ004fabJJkFN+LZrfBtQ43WW
7nALLpZiG6Fv1DE5a9d7/+uJK/tiimh7mWxcVZJtUVKCjhmspW+hg9Npi7f4
Z3b/u5Mu2eLEfN4Whs1Sv3FAwe1WhJjlWwNicuEoUlkrCCzAUds0Ttxf/XrV
Ns4Xrh7AM2iygNtNQKH/58AOjfI1YsGuESsV91pcpBkBIxe9RWO7Kfego8aI
XhIEEIrXSTRpveDE7eHmkbAjrllkd3p6TMyPMTGDVwlYmNDRt0Wba96qevFm
d4MOGwVgg8eh262X+s39xdhAaHATRMhW3PyaWMgmdFVWXRV85gAL1lBiD+He
6m1eYfEoXe2xwkwzy1NLhrHf7RLT1ASDF15D5qoVnKGkQpQksNDSIA8LaRkT
keYTS80UM+SSZkCIEIS4Yn7ZURdtMCraYHRWDKMZvI6hNM6mZ9eeu6mGzf3Q
feb1IvjwaNoMTZZs0VzuEFUBnBBIHf+gywFXK0RfoSG0chuH4hkqlWeV1du8
+9OwbVpwgjABRKTaLBgxFlz68q2FlG5sppSyl4jaopQ8oZQGECoBExuxOyRK
S4SDsJg1MEBbU4gsCoYM+w4KS+R9arpwo+9I+N9tZX3ORpT9RkQBiB+2EiBA
vbsE9s7b7Kml5/veSb/naYQF7w6u2BoN6BK5o9RM4k1ghkRXIGGhAS2YUYEE
6p0eoIHtN6V3ZDk/OLbGb0Ao21Nc5G1YSY5ZZkpATS4+tqW1yrhdK4iSY6Mx
eOiheW8OwUhpJoiV7PCloYE2ugZohnuRhwWaUXXs7A01bO6e3GdeL4QPh50c
oMO0sYmf26GHZzw45KAiApslB+5g1QOaaZnfAFFg1yzfyoHwFWjDrNxas33C
Sgj7h7UO48Y1Wb2t5vKp1QCUSTFCcC/iEyrrwb014qMrtGz3KOjFHGMJuxtH
6SwoWIaOFXALzNIT9vB6JKKYLMs4McV7dIvrkFQaMBnTGoelC2d5ibDMGRow
M3+1iQWdMXVs/h11veAO+As+y/rsOxBKgKEYR4wZB6R6CWxeBYE2Ok/4yKuf
Lex3sDHTVZgJCosxMwaYseBSwW7pgzaTErlj1iF3acpvFK6uUt8Ij456u7cV
T2grr9muvO+KiCfOYnPQrt+GnWAQW65Oq2cc4KJ0Fj1E4JnAPYi8UQNPs72L
7XuHsIT/WWG5CFk79SqYwjjrOIHxrNv81eF/2ObfDsDzkl+0UbQZbJVnpyX4
sRl+DMTE9wH7SzcTQRFRLIO95Vsk8re1ZoihRgNqQseLIRacJ+rgVR5nHn6e
rSa3iWWclaLWWHtpqOXiRiWqbowsIg2swgBbz1B/lfjrwxrQAXH9ECZs2Dwd
gQ6OkFkxk/XbQJTwkWX3Ulifs87TvRXHAgu/PvuMWwMxUKZuwe3uNs9GZlp4
h+ejczaI/eEIqQAYuV0A0WK/ZbkgyXOTnJQZY+lm73ZlOE6XofO1XJnRuUcV
2810uysCoMSWXrnV29LdBFV0plFA1agXziTSk/bFmZjGUiQxQnIDNV0hMKKy
KMBTCRpGhnThR4TPRoNSi2N+swUt5IivR6Sywcwb/HA3ccSt4FyCleneFGRp
rTn0DRybd0uNmHFbXp8JH45i3HfzPdEAeARA3L0OPd6U3gjdKwBy5vRGARBs
FFV1tOM+lyoiWgpm0LItrCCWY8wHHPQVavMgQsubsdKDvVIiN95HF02HRjbD
c7UK+FAkf3Kbt7Q5QSmwYDYaEQwVouYs5FQxcizruxiIoTzWcBQPaKq0JDtJ
NnKbt15oNFGUx+Kj2Adrgdnp/jtfMDX4nUzW6ku70bG5N3sxnH4z3JEDG1HU
mX7LWuHm5QZ8dY7nq/rcDWKGb2S/JNjijqjQCidmQpQFVbdMFJzb6yLgCvHk
PDs1lV4fPx3G3N+AM7GtEHa9mnGmITfpN8h+AaEFtE3aaEuOFUkgYA3y3Zrt
HJdrKrtCQkYJxizLKh+QWbd0ZTC5C9FzCnoZwzFKkAEI12kQ5h6268VfbMLl
RcYx8u9OMr7yC1R16tNu8t0EKHMIq+fBdou7zBm3NNkMoAWNzwZ4LQQ2c6hi
2QGdLfJblidsRjRSoDJ0dOYOobvnYVYhzhBiinC8o7eFO1vxGpMoacKAtByA
1vf9vFqCkKsRRkB4Yk1J1DFkNaYkL2uZTV4pSCa3yWqBy0iS7TCx6IymDA1i
qH4CDm3Ek95DwMwZnqFw2Y2s+Yq9n//856QdTew8UB0D/My9Ce4E+Klk/AB8
BEJw046s5nsjnG0qhI5jJPe3gg5uizfWUjUkLh5aVN6YOo8gdR7a50s3CyKW
bQ6hgsL7fmyYQ9xpS61jTxiI6gJuqBRoFQCFcYP+Xg9wQ25anEqdQst5Spy4
JN4UeXKWArQ8vuQY0k/XA2OtztCPCWHMMffW72hbG8cCwaydA8Ge6tipN9YA
BCcfBwWPhEIjwZvgOfAGAVNppRJAgOYPx4Q8dQS5e2cMv8PwohI4KKplfgPN
tNkrqoLUE1wJDOrlWyTmY/n+/lTxsVVb62bYcRvb6pjImJTkBu6Z5NJNNFSW
ydKZUyHvHty5UkimbyAiUBC1WxtqgXRwwFJmIQCVfpux6hqN0ZTwz2zj2CxR
SZZDZakk9sgHoA1nlOFJ96ITnHR9XZ/stlNugGc77UY4wdyb6ugE89A8ArB1
0TQ6K3hx9YKguzJUXGCBBwRmpbeM8Fu0jBbDh9dVyDOgr7zOygV9CL4SMJd7
46gFc6CotjThppVXGbtyFaAP6cizkDwHAxC1W4VWEjES2UyFPrZdJWJLCWym
iBSbKR8SepmRZCkAiS2mUUjnh/xJCIRaUe9ZBquhCTUmcLN8shcax3juIqzw
AS81d5v7LXx24cVmEYLgzVLQBl737fNnaqE3huIJ14VHJ4k5PCLxOWGdfhNZ
UDd7DXjmLQyCyhtQtwVhAhlaYMwFjO6LRRuCUYXmlLeh8ASiC7NCx6i8RqyQ
EmObiozUFUCQK8ALZNSVXgmu2qqSLokD2PcZuUnJ0k1KoGEyGO0UAZiSCqMm
1irDvuqRDlTHxEnseNt9LSdvNLT4bzzbqOz1JXI+IzIrfVxqfYg+rN+hx+1w
iONsvFo3xhenumOO5KQdvSX82BhhJXX2iQ5mJ31aWM9rWLfNvRHNLQAaOINo
cgHQGFRngcHukEY35TAWcJYDzNz9kScovwEbDJHmviPrSzZ/36h/z9vEonfw
GvGwWQ6u4AogvyjI0BE8eUcPL7MKI+nNZExPhTwDUie3cXiVfMGgI+uMkjIJ
ssq2+BW6fxwF1Nw1EmvRMAVo1Btcg6iJPTltjlfyrU68rN+RYmRY/40xNySW
LDMtLHXgNTT63PVx19T18dfWyGYCM7edekPt9WvJKGM6I65z+HKjej7pVtar
ALOFsDGZcWAUiAyA1YmABT+F/5dsrFOL3qMfL7VsM0egHcr6nrWQU1aicgzp
ZA4uEF2NeuvM9xKDCkDUFfYajB6Oa2mkMCPoqEIRK0yecC5ncXvjgqhxiYq3
clLHQFSa/5N7KX04fab6kHO62vw6/PDDC6iOdx00MTERqcQlS5Zg3fzvf/97
VokWyMJqDF0FsmM+5fvqeAe2ExzYFKflgDR3G0xpp3uwUcedeQu7jNz9OUDN
+w8FIw3ZjDEACvTcDbIhnY0QlShs4bZ0EwVTyWHwkgUvYvnmmiIOTGwUtGGj
jHC9amtKYsFv7BhmWfAVgJm21aYyjIDIVn3Tl2xoSU4RStF4aOUQiBsKZu12
NQ1pNvkAHF/P8Ng6Cak2kUjaMZMAfZPWLB/AAiFPsoD3U8L6lPAdvDDmvvvu
k/TxDL3RsMBEWLXS7R7rIBhx3XVKpd5Qa/wRlMbqM25Guw03xuB8Cl8A4Z19
W0R4Yx4SizcyW6GeXAqh+6WbmXm9LUbwIkdhOaSnGWLkJLBD0KEovYE4YDuv
MBlxuTfNeK9sAyDFBJS5BlhsYNAPmowiYdUA0HmsaTH1k9Z0eBTAV8bga6XB
ygAfhYyajSkUwjRolUKmCMwyTgmW9eWXX87tAHEsCq1bB9BeWCcDCTAn0B19
dV0f4zYAn+a+kz8tSpaBJx4iOgzeaXBYxodFNXoualRgtUV+41DKEnEFyDn1
YdUisJuWC7mpyzf7gBiGwuhhyDeFPBEeW6lgWPnEYgy+VZh7XLWVzfPVktZG
QDbBV+kgGuxNbeOJL1PblUJOk9O+ZzKcsd34Ar3VseB2xsGOxuT/BC9ZphJD
YTaThuO0pOYxhAqvfulLX4oN9tprL2Q1wlM2Q0Cht8qmBmEV/8Nc0IMJtEBG
CwIZ0ch3dISmV0EDmC18wk29eEPQlmR88dYR5FDkMwJL7g38QFKEmoy+WAlx
eh/FWKUK+1ZtZX2ELLZ6ayOUJiyWt4GGEkRT2zQ/ScAiOdaTEEeIZMyCvRC9
HxPrbI4dqxj3VlXGRZttxn8p453ei+XIShFQByfJ8/xBnhM9c4IphGA6csHd
5Jjjn9d+oq6P/mSgm+NsumG5n06m1rybgk3vLoKazms713cOXq6pjlQgtLCl
cJLvOcVLIXZbAqSCGqQvOCRRKFw1IVV4hbhyiw9OFAKghH8KH6tYvbVOwhSd
xJmUoBjVrDP/MHa2pUU0lUTyNcZClodBFawuVG7MP97g8sb/mJBQ5SP5bEDN
aSUcz2yZneF7Fh3Ta3Rbry/lyYpQwwC/Bxx+85vf3BlCChaVZfHnjMIr6/oo
RuJVDolXm0ikB5sL4TIwuArEIZz1DIzdktnvgEj+pWhHZXJ5pgOL//bah838
xhB34ERIEiBy5L1CM55XnhUFzpYqxxPxmsVJhUJAW1ig9RcNmjOcKstUhY6F
4UqIMRdFSsqd9WWf8DtFaJ7iv/hpp2Lzq6eSCmysZTjpV5Kbbq8vLNiBPSsd
WRnuAVHAIA82EKT1yrSnC1XOIYQ6txJWj8BWMPdyGIQW/olaIOmr+uqJv6/r
I6+o69d+vInM4x1PnnCNuKMcnj1NuwPkEnAZ51m3NPIJkM26zRFFE4wowXMD
Ikn5+o3oESIeG4PpFoJrxUAI+hyD1yrgSKygjegz8iT8lqF+zqkMA9qxbVeI
d+EDdSUg0etm8DC2So2trskoBJojSmdPkSchCVDl4faTPBd1YYAkZkN7AkkE
Z0eYs5DMZ2LIWcE5dhC059AfaNxZ/sJ+BqX6ZGeJ64syCObNmzcdVoPCDnvu
PhChl/u+EJRe6VF6rEPpcRql1/p2pzgOPdVpcwdTCjTNg3gJMGdHFLjg01uI
CFGMl+SAUAqTQANgSYZo7tV3C0+CWxGQKjgtp8Gph74qZvSksAIV+xaWbYt3
Ufj8F96b2I0eQqtDsZrlavQkbpwLTVaw1zNg6P6f3Zae7xpKfQQ+Q911V2LE
IUGVgM+aKjaYI58oHPkQ+vbwww/HFnmez0R7Q8PdjQuEN624oXEE0KQDHyvw
Y5oApGuWDD7cUIUzCF0LDJncrNNdhfdSPA6zFIiFBiHnwwehMAcQZnGYuAMQ
rCRMDHAL8RWvDdk/CUmu3Cf2/S0qdwXUL2pj7cxmRlKCi7Eb4ZQpyc1ObfOz
6hmHEAZmthuVbBax6Nrt/nbGffZKgh2MF9zg/ZhjMyayxxpE9kg6Bsuo93q8
atM0qGrUElnA8urXzzqbuKxGFXzEFQFfR3+CsTRboiLMDeimEL7menzhcfZV
zripZoyxZUVeyq0qJkcQAzfl9sQSY8PwDvFXilbCq5DwFG2hiu6Ie5yraB5f
BP/KQkAFDMKuYRZ2Rd/SYyDRxW6Mcov9nSsM+p83eY/ANLVNJfrRfxkzCG7U
O8VNgislE1al3+6oPUITm9DSuNYqH4H0rErXRwnpcZZdQ5Z/AYvXxkIdGrJ1
iyr2tzHxsVqNg07TlfFMmJMEWROfekMALIIVw3msldmsZHfGpkMyHZV0OeSn
oJq1YpUNLqBFcmR4fHj1vGxTUh5F5BbQyvFodGK6pJZji5HVcohHlwG3hlpG
mmvBKFEqW4x9r6Uj53skjt54VEoXMUKDE1NIoq0VdBZjWtr3wAHwg3VjFi9e
XC9YsADSUe6zQP/FhN/0IcQ5xjFMYniZjiAqwUiccBx6hNLRiSvDvXqy82YI
mVCScgOfm9yZSFWHUXQWutyCTSzVZGwSibTBsRFFrBIwUiB6EzCqwiFuntgc
CnserRxh7KDPEmrxVgY/GeGBQcXVWwX4OvSDf/WNuhRG3ZiYhKie+4KzMakP
mNXGiiNtAeXxGbPdg7yUHcYeZcDthHYYhaDjbsa3OG+bAmbczh2cuNSr4okr
YlOPo4aO3KRC6SSO1QRfg+kEINQTXcyDkf2O+Z7kckBQ4WPSDCCoN/F2nmyL
0OZjHSywIaV73kbyhzsJh4n+RPqq0qg0O7wlQShTvm4ZQ4izZoG+vMcrsZhS
an8VlOihSz8JphlDRFBZpeGddMJLhikwbQJ2BoSjZ8Rgz5kZpKxTzBb4dARS
fh2IUa8uP+zQ9NG6aeQ5VB3lUHW0JydCVQ89WANZzE4eW6XEAhFXoD+Bm0qG
FvMTqk53wwtv8wlY0Xhk9Z0jPoX7pDDuYqxsWqKMuiVS2RTcCtafXS8odmVZ
TfrqgAzTIqAsN4foywqZGbMCUroKfiEGQ56H0qj++plOkJDlr9BIz8dOcFc8
EPRF+kJohTgdnXheHnmq0bFxwd6YeLQE+9YiYAaHRWhjQmhv8EjzM56q+vvf
/742beq3vvWt5uLh1kkt/Vj4e1ZQ/GDt4fgxgiPpyiOvrENq5CqG4qgEVE7S
6ZHrCYo3hNjfvJuE+KaDYoVQ1E8pDi5FARd5BRqigD4oPeLFuFQCf5x0SxBH
AZUVm5nAOEPSBNkWnpptxvPYr9VYIiWFqbYoXlJJMXpHNGRCayEDmyhMrUSB
hySgPLjW10LGe6cHVM/4WV8obLbHZkYp+pKGeGpcHclaUcDSRycVweI2ZV3h
hcju94qR+Qc045nipbZjhnNpt/tc2hj9HEjpPL9leUJMSzlXQToCdaLfUnd0
Oc6J8chZoVzUjkRDKITBcZFRXc7koZIREFZjkk3Pdej5SXlTjdhvJZZ8z/d7
lCMbEcqZnYJjO01NGJyFt6RM2VF3lrdPD5OQWh8zThWMp/CqKTSyuFAEgXKl
KLmculRHaRVOONN1A9aE3xj4gQIZilfm+KZAEh0hCW4O+0s2CsA0QlB1FUIf
3tK2cKG5pNLB2USFFYIKi1jUsVVbaqEYra4QHRxECzUfaJFXwi6l11TZgAnC
s9psqN4AsiEs0V/oJa61l09JrHP88n3TA6gUOIwbAKrkVBZSeZ4d6izHaRMf
cNuH0IzKHkPCZYvmHMxx+nD9ubdHlrOHSVfnNz1EPEzIWPDJTUCNyr5D7GrZ
JorRewrZDL2KljSrlSwEq1TqSMFi1ZZaogHdBAJ0Q32BgFWH1vcGDEMAiaQQ
9z+QRt9rnrUNa7krlWRlwhf2slgIjEQaB5CEDBt5EACKoEDi4pxZQhm5oMAi
mWBYO5AIDLQ1HVx9HvLg5TODj9IxFRH1RJIVwQvDCDy6YXg/C72J4nEl27m3
k4WMjj3duo8xLSFsSYyp47GUUW6SYUQQosjS8s2yyg7YzSvIPyOhrAzuGSd+
GnDqKDipuPyoCo4mwU4u6hiPY0hWSqfvPbDBpgof64lRbK0nMCYVQtZAf+bO
QauVM3KxXJL4JdgwjrQiA/hy8vKvZBumE4Uwla6qSAWo0GU9DwyZMyB6CYiq
6rNurjWqKDjkfwfh9oW8Yd0Z2ryKrrxKI2l7ZCGqNsQlGBtVNjEHZNGgXa4j
lYincgCeKKW4aoufF5A4WeMJhPwgirkpy6jmlb+YUoGl2UYB2ngcPCoMqoqK
E3XQvC+FQLqiFSADXGWZwc+4/2CVgMlUVH2vqN7p8PTuOuDsI7WPJl2OLCVu
Nwckvfbx7HbiNd4e4rs59dPByco4nlQA5jyT3cRMVqa44yBSBDkPO29DJ2py
kSq8uCMUXuCdLoEMI4bNz9soUzs3ioXN2Z3Ab5vqYFwHPKLpVKgS2mApZRTC
RDCGWFPmc41sXY/AZ09YLLGkx0OBT1xKMZYExgsJjANtzTaorFEfG1VKUEkc
q9GRvy3wWpPR7VrScdy7HN7e47b3i8HEEU0io1mCv6hqQuHvFMLeacrRR68t
ZrxCIy9jsZ19a83QI21apto0B/xxDvsOCo/jlUSjhhw2BW9CVFxwtknpUisE
UPoQQFy4LajrCupKFeHEIu3VtCQGcNvWoEVHxUKfbbhzXCQ5tT3MP+mp6CXv
jVOInM1vQsFsyWuPGs6cRXHv2DlU7TEQQVGWz9MZFSntgQYXn51Dl0b9gxTg
nEwTfzF8eb1P+51+gyRXWrAUSLHAGADhydv7EBu/zbLMmL74l2LkbwjIVElq
CRcsDWQWpQAJZEJuy6K4AIPL5wAFWxzW7PqYwaotPoQZEoBdv9cMozuYjekZ
TzrjN6qTMNtUEia129ZipjpGFyFs1IfMM5pkFxw6q1L1kp0D1gMH6kk0+b0k
HuKV5HsVSX0kGGTwoyN1ysVAGLRpkNUNwyAsyL8NYWWKsEY5hN9K0ZBZKXEG
On0xAF2Kvjy6CDIKUwpPsN8XOGVxBQ6ldaNIZQ5YGrHnmod0HsYurVVVgpWW
SxQqiRUQFBlQwZDjAol120Oyb8QgM0ttDhGPsjD3oCFVJPIn+Vt1sNfedl/Q
l6lvcBnba127WtvDUcjllOtEZ1Icq2QootEWgZHRN58qEBfgNIKzsUAnMdvQ
YiPT1+tK0pOUUvYEt0SlAgsKZVCwa2aQow7vAeR6XtCrwPJSeT7CWFjoByNX
I4ZK7NGxNduSlREVfTXmyfVp4QLNYMpq4wVcG5Yb4XDd9joUsFoxhbftHNIe
PFBthrxfV46BMfaO+4JD8IHIIBPDX7jOriZk9kmUqYdYgRAjeGWIL6htpag6
PxKhLOdqhdRA43wyOwWL2Bkl4SwOiRiyzVDojLK8Lcruzwp/slnWUc6p/1bP
CiD9hEmZVWK0UcjDA7FLnqnSnR6SaKlZE4mrOFVDynTNNjOOGtivFChSxCSa
AIAw6w1JbfvTMcMjOIxA+LnPfQ6n8/L21Kc+VYjFAVJ+ZiWf9xLAWWpXhdZ6
xHn3es5rql9BZFvtjNtO+BQp8S4yHnipaNoNMO+8aEH5Ct354AggUQXdClS8
DAaEI0zKU1oXwcj+Qi5QzIw4PyIzSyerLJPwrtvrARhH/ZgN0bXQmIMjHSG/
riCtnD69o5GWNdI7eWyQJVxmBdk6Po67bruK41r89pTp4FbUW7ZsiW2IIWD2
UONYqL4Kyxm4EzbU6UcV212RYCtmPA6X6ezhILYjaTpw8XARgw6V6cLbhEDJ
V2CWyyNv4Q6dah6EK7TpKHUEXbFUkR0HepdvTjgNcgXx7GLUuuiajqgYLyOu
EsT1fPJ5EnWunR4aF5wxmW0blBTKKCOQhN76PgG0DrmtQWuWl2BN+ohwVuKU
zlNPPbV++ctfXo+NjZVDQu1hxrEk3WgpYq5pT9JFjLwjjHIuQd7Vgh9Enmc2
qAq8Hi7VYDa+lPIogNRaNWxOKIgweLsK+7JZBzi8g8odoAKHUwshZeUVL8Jw
xHfHcqVNowJrjn70VTpyFaUjSwm3lYZKDbDL4omhI5KNoqga7yEAQ1Vg1TYj
xGI2jb2Momr4RAOojFei/tGPfoRvt/WUPRy+Hg6frWZbFAF5yz10zgzZFhQl
y/sIa8JczGas+06+VjClNSbzJcd0+cxUDXEzG1WYS7iFqyG44pQdBC67OQey
ChhXC3hapPFEJBM7DFlGqweVkkuwSiFCKK0rfJUVnNxOEBVmaI6KwqQ/GT2J
rgwB3BJwFKposnj9IK4VbKSurUQC6spE9KVgy6KRt3hssWtw77331k95ylNE
Lm2uwSOTY4KY1pQmw+sNf6kn3novKYl+fcTlDlJ/r2a3NV0CAbnKFWSs4pIg
GxlhHmTgFGCIjSiL0p4YuNU6U/FVoSMhZJAVYogBykZ9Typ7C75ZSon1UpRi
Xi+HiUecE+ig+ouLUKs4dd4RNPmwhjzrmDigEitTIdq+TFdXcdpSsLbGbxTG
Z4NMoyqsHDQcd42JO8C3QwgIgrEg82bf6jUEyquuuqp+5Stfidv1119v/eJR
QlBWnZ9HFU0luvDP9cSb/1pPXHKv1oUZz+ESk/4qjl70fSUOsdQpnzbt+kzB
qRQfk+CUUwpAWfY+oLGbZ5QlG3zukq1NVXnjmQcRUgpCugZCojJlXWnTBayE
ybnjghCOgPkAK2yjSbJSyKcr5GNFxToGQnIx4xPy4bTSuhDcNwtg3uQxcKLx
1aONY6FmQq0k0HMc4qT91nucT3ef9+c+6K9KMax9YuVAFTUqjEn6wYsljpov
2cDuWUj+0dgWv78jwlPTWL0JvMJv3vjNzDnWGWWie3GsfJYKN3E0M4Qt6T1p
WBGzZpt6z1TXHMdx3i/LMjPvp8c297gltDe2C+0x07B9fKxDY/VPbqz+RY9V
Lri07AtUBFfB4ja+m9UI9EPQM3opjE6PTKR+zm116gglebiMjdANYW46AOK8
DZEPhKcMDjaP5ErAwEXfcL7lmyUA1PN5YJZ9JbLPQmAbKH+Wsklp5Hoo9AUK
hZREBVeoElBYi4Nrf4jFPm6M31mGzPalY4YlakHhsUOQNZkAF/wx6EqYw8SZ
kEvrYA5c0TAHWKvrzC15Lk4y4LsUwt+n3xAi2ap8QCwCuI2z0OQUABUaPFkR
0NN0YTz0Ft0hDhT70ktUeJrgEwp1SYRNCKEyKDyEmEn63vhssn8l7E+GwypI
o4VozeRWX7NNL8lpKcHtku+8JqKINQmb7wxZ7DMz1Dx+IOvjXkl3N3ER88Y9
yBsIpQ9LcLk+4jKCT3OtBMLCCITyAnYCfrzu/7TofqZ0hM6NUnlyE98pBvYY
Pq5H2QSgrqwXBqPyHB/lU8hh0LBR6dG0GCIzONHJg0jBRxdA2eDJBTylUA64
Ksqb6YmFyYEXsAxWB5NydbAYmHcymsMecmhdr4xU4GVANa5FNJZyeEI7ZI4T
AOxr/NA6WVd+4RcxnRN0zpvA83A24rvu9cdUEvYIRT1HxtRDzH8iLnKgbEbi
nFI4R/TOPJypBLg5kygny8S5nU8x4QV+494H7qEpIgSQTkQ7cHL4f9Ht8hMy
ZIKzW/oo3nn4IZ4Jli75+J0NHsAMRfbgf7ZJezKZJEAnCajkAqIklsJmt3ZT
rIU4cpklF0ydjoSPsziLFgqbwiptQ5CUpdqYdQzE+eUQyvqwww6T4XzwwQc/
FQ4jpz5xoJ4La7H58hWq5n6dM1jf6OB3sYPfO+6VySNMX0d8zNPXkU36EndF
qOsam7p8ElYAWDBxIW2FmDFSVpmgTlIRCVWFoiVY9DvgTeylSkEuI6u5AqB1
VN6B/WB2cLQ666mykYziwblkvWRxIcVNFXwWcSI2THEb8dOS1ugQXWHYyJbH
UxhzUFoFfaGGS4VvDWS4zJ49Gxep3V+QYgVentim+RAy4/JbdxBjJm/5q9d8
774vaD7HXkd81LPXkZcF9qKFNIi5TsCMvdJ67hjwVyUeL9+4eLwJerpkrqmY
Cai4nHL1ApugzZigipC7ip0sMpDCLxg4CUMVKtPAzNQRZiIdF4GpEDBZ5SMd
hShiLJ9M7RuR346RRy0EWxWpwQasKN4jef2d46gEYHfccYfICbavf/3rUkeu
f/Yk45ha7Diek6CW+Rn38ZO3e69a9OOHCWGOoI68lAgqROuEnChNKgSlYytE
UOJwY0LLJ7UySSqoSN38sCwGKMmzY9BlCnWVqEbeFnG4zgJebgCvaANeWuG7
3Ke5CIKVhiA4/QRDBUFeNUeX9JZ6HT8sJwl2OyEtsdaTjGqpMbfNeDOrDt6E
nNe4jw23UNnrYqT97Gc/i/r0iiuuMJH2ZKGoYHNZCwwpkI3VE29zAHsnAYxz
pR8hDaho7LVeC5YNCrtGU1ghJeNCO9r84gTDmZA0PQvr4eZH9XBogPnswkKl
CrEcjtOyZHWFErjFd7Cl5RsklnrHVyGl1SAaQoVAiLqKw0Y54KjSdUhCYE0I
kYaclLQpen1RmoosKEQG/0WFkmtCaDiQVq8thRVK33KDvkL2KuEXQtbj8L+y
fsxjHiOoWrhwoQWqp1BTdUzgMyKAU7N0R7HgiM/KNn2kFS8XOGVMLMf6mQiB
tz7FXNStTw3v7uFYgvBVDrhiuar0Aqu8FkAVAVBFANTtNUcRIkihORV4qYgr
OCoBUCEchPO+aRXkZlVHz0BRYRrtq7GcyIohdyX/nvDTuLK8ODCZcFFPplXl
AiB6lV6Yr8fytHKXHBk2rHVPZ/36a1/7Wn3JJZfgmyiOP/74+uSTT67f+MY3
QmIBXwj+17/+lRL6JX7P8j3ggAMsFO4vmLNczBCfcF9MvOGemIAgPv2hOjbt
Y83JzY79ZKy8EgsfKY66zOHQPaUqBUn5jTWoaFnlY2atkCTUUpIrkFyGLBcK
3wpxKjs+Ch6Vf5QCSdZ5ohE3k0ZMHMceZ0/VGhZMa1jbWwmtlQK/sKRtOhVh
DWbp2dInW40zFfxqRIEfQ82qW+N4toba8R5qbKNt3ry5ftKTnkRk4Z937733
rj/+8Y9D9lT8vne+850iWVhb+U9/+pNMlNGXfFobwgYEOyYu+JNzCO6VSIHW
pBNBkzKjHfPJwHaJpeb6A6Hmz3OaSoEp2kPWo0ufqT1K95hJPKM+uwVveYy3
3EcyxFKrtKWGFxJbrRDcZcY8hb4QYKJLC4q7g7+gFjHYUlvc19fFH4r7FPwa
C4Jbk7DWaDRa1ZbkFmTkXpZtHGNxHgGRo67Lly8X5uHXPe2///7oKdQcCXMd
+0//9E8RzXz2s581gfj0gVSnX2U+MfW7euJN90ItOY8AFXyV6MYxit+UotUO
gtCVCsC6Y6djKbnQ3I0UQTtTit/mQ/EbK9sc/QI/N/4cv2UW0kryCZZEjidm
/JjeQo1RFef3OoKmdOkeYLJRUrEDkvZdBaSsmaWnbUxHLrZLhpaobBpPMsts
+37vdixxtcZb3vIWufFxEsm73vUuac6Lxf/hD3+oy7IUsb7nPe8xsfSMBDcD
Fehf5dJd0oyAJDgGtWvwP4Rijw0kZjsEHnQ6kn96TGMMJIWkrGCXMxSHFFxH
GdhLuKsURGVxALbwAXx/Sg0wnlS3VBUfYc6wIznDkP1HgIVcIeZ/xiSewVOU
J7fq009uVctohOI0ny1GmRO2+t7WD8qRSQiFYxVSr/Ug4UrI7373u/y2Cq5b
nz17NjPA+9///gQuZf30pz9doHLSSSdZDPMs45il/sKrm0Dfrf9jPXExeZFc
efsBmsDYE+I5rqnvgrbroaEvSZ8mVLgbz1Rlaj6ACh+UMrwlqiKKaMgjjWlo
3O8x0VSqdmjZRpVK7rCbSLkbUGUWNnBvVAXlWZWNJSiZxKnEXL9tKTB1zC+D
wWEu0q1uT79bZxD9WChaE6Po3HPPFfSygQLvPvnyl7+M1Wfw7zvf+U79iU98
on7Ywx4mKfkHPOAB9Uc/+lE6i//8r//6L3wF2Ate8AIpCIM3BcAx2H75y1/u
b9zR3w3kpDBvyl+G3hWw+rfO5CLI8VQ+rrhVCeyJy/xiPe4009CQMqMCC8Ff
e3imWSzVCVEAq4yVFZ8A+IWBVCp+wTth+FgJZQRSX0gGtNiW4CiGFOFYXJGd
tU3YJEXDC11z3Vlcqo25nzWQ+1kTqsjWhJlPymDPjJDlYISpMEPGTvc73vEO
ac5vQfzVr35Vn3DCCVE7WO0aeA5a8NtV1HL+MnUA0MXn28+4pWcLnCwFGJwQ
X/a2m4fVit9gIRvu6yntYU4BQwzbQHU3/E/JSqfn/b0tjF6J6Atgzr0tKYBh
oyiPFNcdSbS0mAZsG4m1KgFbFhdCdRX2Mqp+icAGLiEBLktTiZNIZ2SGh7i8
JA05RAd4Y4bOSPN14zj9iFkcs3Z7GmtqEdiU/45dxp/85CcNhD3taU+T5hzF
uOeee+pDDjlEtauwclv/++EPfyh+JJj0g1B1oHEs1EionNFIPbHuDx5I76y1
ioz56jJpfmRSfgs/Pe6qhvpkqWFc/zqO64PRXqY0xyNF7CuMv/pSLaU2fSIp
o8rbFqRmabbbn3pxCtfAjbnAlYu2iBwDQWLYguu1NjXqtcTwl3otn8tdFeq/
Abh+mQ6riGJUbP9CwhcjfsyrChxNiYjUsH5C8jIy62VPlqX0cDpmmPuMX3h/
eYrfqakpac5LbQIT9vv9YMq4Y3me11/5ylcCj7ljMKEU2jr2lHZLly7F47/4
xS8ySwk/1ziG99cJg5DW71z7Bxne0Sz6D0aqV1wAnUE/5hMGllVJuSSpsKDj
NFiUz6GZs4RxYG3+zbxWowp26FhH6FITyhhig/X7CMr8TAhjigAjgrOSqzYC
pTVBXMRlY7kyHCP2xaQCK31KU3Ua1UCwtxq4mdGMMxrGkpBIlmVZWJONrIso
4973xeYt2fXRAZSLP3/E9OD9/Oc/3wDvpk2bpDlXkl9xxRX1OeecAxuoQfdZ
1Ndcc4204/fLwkwtFgWQuCPt7KkGOA+SmwwrAlrhauXd9uuJi/4a6/P3NfS5
4PaIK+JpEPA7qn5F7DZw66dDZKwGE1uTDwuIPZBD8ATWS7olqplFD6akjL5C
b1aIvUAsqAtBlnBURdMvgzYHzOoi2YxS+TZUEXgcs7NqjgJUu/EEfQqwMN2G
kpBR/8KLJt32pWo2zdhXEUAJpN6+tNJcQzDuF77whQZob7nlFmm+B/HuRz7y
EW3K1HvssQfOjgYrgaeGabA93zjWGt2OkXnhX4KBYDs04lPxG4AQmWHZQQam
fqhTUkIFk6fpBHGyFnygkP4nO8Gjs2OhMyT/bXolfFGgz7QPsnhVnEpQGkop
qd+ipG2C11CEEmLMoY6pokDzFjWTupSKpkJbBlTM1FpmMqZLmDShVrLYKZ3K
QkI9IK/G05sHwBbenJLCFiAaw7aA/BrCVLe78cYbpR2/pkqtPCGRMXgbLrez
HuIFgtpksUN/IVhxom7zlwTB0av+rqSf9rxJEBbPlOI6QnCwCNw9KQRr9BYa
vSo0nfnoED8tRocGUGvGLn+pYUuTiGRlxKW6mFNTK4p4+SYp/c1Y2XMhcBUD
tCM0Wskyc30j/1GI19+hUJF27u152NtqD9osri9vFBewgNGKpHr1pvhXekTy
V7vvvrvqU48geOcPN8cVmdzjQaR67dq19b777ssmbD05OclUrWMEnLWcDogv
aqNU65iA85La9sE+yi+O7MQK/5Oi8PnxBJQY5mZYui8Ur2acwsOyY1V63NT6
Bi5pffpz1HauB6qEChifOcCzULEBf49sr8bgLGNwJhRaCoV2BKGNVVDQ71q1
xccik6qpjoCzpHSKAidsIRw+26hZD4UJXeGURJQrYvC95CUvaYDvxBNPlOb8
Yip4uTf4/vAXz+w/5ZRTZoy4F88ccUU98fZalrHjWba4GmdMgSnaJKOr4Ga4
RkSEoRcwUj4NEUJrVb93a03VB+fiB07RW6Qq+agSoY0QY+BtCMALqlyvP8xa
HCEY1Y7qMoUSPsMSsbTOwGo7XdwRgzOhy44KksaIJFTq0gUmy/G2incEaNnG
mMkxKzC6PIYvhM9T+O622271X/7yF2zh4+IVBjdZFrDNnz/fPdkvf/lL1/7X
v/61nB7562DYTdQz7vFrcRsu+4cD1gxcShUNYzPSzUE/IxPC9AuIsodIOyt8
DrQTF+YATlqvmKzMesHNXB7ju4LNzRilVkgK+8+hNGHEnJx3uNvzwgxCrgiM
Chj8uMR60qiMq8MqO10kqicmZRYnmntSt5VrLc7ReUjphNnhKSOWGok+5xMt
VFwaqLIYKEEahNbTF0dqH90jrYOvc9ZIW7RoUf3nP/8Z84f41IcMeX00WPts
7MWGoHg8+lVEMMnn4+jNaCIUNcp1CgkRBh5k0IA/Q0UK7QYhlTLzUxLQssKg
wgCurDHFJ8Ya019XWM/HNeUyfr0njbAsXuFCv8gvwzfCgIm4egsDiQuxEpLr
8zyMkP8Ri9BaJTbwWykIs8pILQ1oyZoXQBxQz3D00Uc3mM6xWII/H8inJLW0
e8YznoGr+MgttbpXLxvyhhHOoT5aKh/eGkThB8kYmoYsP8RrkyDxu2M8XplH
Dbh6U9GdWBGk8K5CLTNk5imyTCmSAHm2D9x7euQtYNfbiupxLHbMqFw6IkRC
KirsLsAVVW83znaPavLLsqRwK/jTOltk2oGFVNkkSjiJvVuF7JZo95weixDm
SbE4Pj4uaUZe5xiS2RDbdJtrB59F/b3vfU9Oy9Mkf/e739WvfvWro/ONjIzU
l19+Obaw3pN1iOBOLZxtrNsxor+duLhmYzLjqo8WTBZEsayvT2A8ttmS5L2E
i8+DWbdnYOl+FLC8qS7CjJCCo+42fSK+BjEnzwDJgoL2HNoRDuULaT3dI72y
YlOt+bMSfV0YNa4j4mFbefWe4DYhV46469U6EviOCp/2pOZ6cDQ6OfbA6UEL
JuEDH/jASIEfeuih0pyD7E984hMb4IZqDm7H08GhsmPdunXR+8khOH/fffcF
ikxu81DjGN5fkQC5wsqMibfVPhTk7U1Zhi6Cqlf5WRT/UWWJtrr3twtuzzyJ
/xBUb6w1XHOBKs8tabDmObFZyVx/LtBlxJlZXEfWIbDqOrK+V9Pes9aKHZHZ
Zb8mWJJST5ahmvdM6vOYo0nZUIa0OSmrk0TrTYy0ESgnsnXcZ1gqHYBKLnlV
NdWCoksvvVSa8wBwrkpdVVXUbuXKldKO517CopCMchn4y5ZJO8v6fYVxLMxf
sMwElZfv1hNvug8Vv0Iq26q+0si14ahku1YfQa3OUtWx9TNuMPyeUtcXDYTn
wmHhOeafNqQloZnYoD0GJbGoRMy7kljP4qXURlQykuFI0ItJMq677siCBNqB
DtDjQ3pxlEHSRQWIP1vqocdIhTUdU6IrigJnmUDZP0MPyC+F6Lvf/W65wJMI
qN/61rewVI17GNLqX/rSl6zBcpjgJ7xcqifHFA92sCgSI47vipAlGj1UD1GZ
b4nAOjWUcxB7oSc9Dxcg1TYi+jaZPY2uHUuFxpLrUX8zssYOK2GAk4rmFKqE
g0M6PckhdkX5chKGyiE51wIxnOaKOh1CE5BMEuP2d4UQI5iNtS2fUnpjMctU
oX/epoET6z/5dnEMM3h/+IEHHkiy8XTwspe9DIv6+TX2oEu/8Y1vACRlPjNU
TPIpn0yXvfvuu7FqkiEGkQDrFl4Jn4UfawPZq+P1LMcXQ0RbyI3fsHp5M6yz
n5cLk0jm03MBREvACjtvQ12J2AsRe1fE3vNvDYvEPmLWk/k4yRa1jnvXkH0p
ss/Z8NraePE8qz166e8aiaXESY66ttfebM3HLvKy58gdrOv5iEc8grraP84j
H/lIqcDhYy960YvkFI+nK5x//vloX8H2hS98oaTDyjyrn/vc51rSf1XMJAOl
/+bEytLSL3QJrKztxPEV2JIaHHEQHAPtRoBXYbkBrBLmEmVxLs1b/1W9+Pa6
UaFAQmaYJWSTp/XYeCzCH32LTsAmKlio0toajt3ZNY5seKVLusu6Fgk6reiL
hdOwRlwuS6gk5lkIwgQ+soY7YZKTIVApRmpKJoaMjY2h+qrFKS3rhzzkISLn
iy++mPFHOWHcDjjgAAt/rxmIOlWy0CHbiTRcwF/JX9McpCNo/jgZ+xz+E/hd
HcOPrSvvm3oim2uUbpNlBVG+G71dRZCiAN/NdfBOtYcKBTW3ypQA/5MQMeGZ
wDpiQvpRVS90/ES4lhLcANS4Dtcj1arDDZMJeCpmlkWljR1JDdNDqvlxDYSS
ym3iMhfWHBG1GYLPHTFpLPEnxxiQhnfAkw4g5QupYMeX8hZMSBfffvvt2GIf
AuULX/hCAeXBBx/MdWAQj9Hq8vTTTzfV5YRxrFVxdgl8skTlR2tTSzqsZjqI
cvxVCqiJGxCAWsZzDMhm4+mayjnNFFQLzbA+smfhNIpKR3obvl0irNpKqE2c
Fj7A0orTTQ2cljJroav8g1XIoFvMZbwRqaNts9hZkydG3YiU3LSyphVVGzRN
18ApF8uArXbMMceAhyqV36Dj4dj3vvc98k576DYwGGE744wz6jvvvLP+0Ic+
VD/5yU9m7wIW0uUrWaPpCKFQS8GrorZZFEa5T8w7RGyKXPIhlH3HYMQkyicF
vDktq6D0vExpV4m7XYOuZR1kKGaqYgibGAiFNhB4jhaHBytK4ikw14zkUoi2
iIsZcwCvXW3LBThFXHJbCssWcYVYz79oKCOLNAdCDct6jMXrweiyBpbosFFA
PmYg1Ue1+xgFhFrvT33qU2hZnnTSSfXixYvR6b3uuuvq3/72t+Rt+JoHp+JJ
gXpoHn744XJqy9t+bRtthiEXoio5g/TNZAWQFcog1RPgBaSXJ6suFFgRTiB1
Pexg6o4pc8AdO+XaBkbnKoy6+4qCLDfKGn8EVz8/EIvFE4OgEHzmaeYksgPC
pJyAS02ymQQYlmIFGLFqKyizeC3IjrBqFVcsdn24mvEYSsOyeD5hx5ctTm01
1wRht1kvPTNLxaybMufV5A0o8vtbfvGLX2B1th/b/paOO+64+qc//Sm2sDT1
UUOOhBBRKcjQ9XEU/6Y0xJcujFUqXJmbpPFGEGCqriZS48reZDzG6bmYCH2A
mfmfcyGKBs+ONHhAVmEgK0+4L8to3dGU+2KMlUJ8AWNZXFnTRJtmv4C2pPyw
axQz0OQCtagRUaD1Ag6L/Sw9TbO3DqcGjrXq2267DRkNiv+POuoo3L/77rtN
dB4t7BNe/oN7HoejqC5bUXJpQElYHKGKUeL1ZeYVZkcUJpyTVyPydQfwoUNz
gYfkxJCKmH9TlMLVIbpK1CXD6pxb6+FAwzLKab0iyVFwFK80KlUTiiJzj09F
qyys2KRWVOurChi10uiAskAu0QL6CAm2puvcFdoq2hbzsOy/BA4WRCY9wk4w
vjrWONYxNJt2eiYuvIfGXoYdElU169WyG6tulAFYXsfZKs43xZAvT4KfDlq5
SnAtkJKWs9Xm66Y8BVGQBiFVxYX5hYGcUNLXEbxQNYuCS0fQUsZoyaVub5T0
lkzXU8sLYQC0jKulRgQSWfw691mKb1h1vaFdyscFRVKrf6W/xWb7UdV+4nV+
CamJt0gePZomxGyiBO7YRKYNocCDUWPpHIlrJBIX13EeKh/WO0HerfqGeIQ5
hDKb0/BIwIDFHrku62wkAiIK0cqnikFB367QyqfvlQq+XcXIx/u4uCx+ZhQ7
lQSQNrqIKp0SSV/UDprjxeSwrBIPEVpA+AJZJAUisJIaSLXNEZc28XE0TYM8
LtY2OrTAw9YqGBJOKJET+C44BgZB25uSgiG/iEpY3JrQERDiDd9SIySsbF2m
4dtWsKhSy6V+qxRU0HxgbGBtJb26p1lgGSrfsGC3q95Al8nKB1ONXHhSjWEt
fX98u/St5fCD8zNGigIlfv5f6onX38PSB8+nQ10lQvfEwEYAy1xZGOTsdEUT
sCQ5AXgahpViPVClMg+VYkoVFFoVsD/tF0PhiJKkAcN0lxzkPIANPHaUcLNE
uh2pFssaS87ZIi5k+BcShrdW/eIysimyTKd8UtAa8rlgIBGltcb4ADScJJJv
jdLAeF/vkHARIQGqCC4hy/O9Na0B1pdpzzoak+gEMRaV7HnYZ4VyQlBMMtQr
GeoLovJpHurkhJxza90SfslnInzSB0th2h67IDiCSz+gWeyjKuISzRLFsRzm
i3Ige4uYiltUNX9YqStUveCYDy8/qGQVJfzTem0BCfgY+A+Z+7S2QW4KuKgn
1v7ZWX9/VdZf4d0KKpz3mcDZovBTQodz8uBG4V5bh3WODC+TBVwkQzqELmgA
BdkGHc/OATQJij4SrFkSv8FXj2Tx0rhdRdYZvX6vL5HgMV5iTY3pIhXmFluY
PGT9KPZitV6NUoqAE+k8rl3UGGNANj59IJ9Ha+ROvJFeQXFJMM0aNn5Y7YWG
dlmfqKYqngyrccCUsGDHz1V2PBT5UsEa/yJNXhmmPDddiNN2Wijcx6hECjSo
ndhnG8ZbLrW+zOi8hkEsc2W3yeqNHT8nxy9KBeTOw3tUJQOaEOgmpWyAgHFB
RAXSD4n9brxYDK26ji5/yzTweQOZOpToFOocqMFppdiJtxtCb8aWRANyKhP+
2o14e55atb+Zl2wh6r38XTVrC8uYaQvyvuDrZWFZqX5S0+XvxAsLup+1b6jO
yMLy/HqVRPixGq56jnRa7OVTjFNbzbXRO5Lr1qI73hDKvLahWXkrUQlqvePf
1//VFpQd3pE2ek5JooC98fVYz2t+CMWkyUMIYysVyUiRZkZLobKMslB0J6Mq
4dMOrW+j5AX7KKw8rsXDpEUYVH1J/lp2UaiW6cS5ia6nT7f3unZRnGEc6wuH
jsrYApa8MKwMKXLQU2g/bMmh05SD15U5CqLQ873dT8A77lh2kJ/ko2aUJUH/
nEvhgveT5cmEiQKIlPNSKiyS1KsHnUmhWBxZM5V36aOwPsghhZc+r9pplE3h
sF2lOLWXhNhW4zHOsraOztwvQMlAUEPUCyMjN6k01Or57TA5U4AQylWsxFZ4
RzbEYd8ka3H7AcxgaYbOAlh8dsiD5coELP3m4gCUxwS76rSwANanB0IlGFcU
Sgli9BlMhZJgQhfahM4Go6UTMzh1HCYrGRQ6OcTx1ipOtLcWLTWsZjbFrMmx
gSRKwQZVqkcLW1hG1XHtiJgvfG2tEoA46GqSsEOmJPeevGTi6I97uSfeMvPN
SXGdWrCn2VnOSj0fmkJosPiOQRELbhY5hpTNIFEXohIKpRKg9uI8dIeZIgpV
M4ns3mSHyihhy2MgZEbWOiGJjl0tZFlhpZHdUWtKNYoz+kIViZpvFGewzK3F
2gcAaEGbERDsc/p2Yu2faCDD527x7GVlAGBbWoxRXlrZagBkeJUT2wGlKyJI
iYS427Sax99wEpNXGOsIxhirsL/otrqMjY9cSCULNWiS3Qlwo45Xy0BuVGuO
VgKtaCm9BqCSV3+NGlP8cqMqomtE7Dk6oycAPHZmEDlb4GCZ9jrxM7HmT/XE
BX/JpPbwvbVlm3AMlku9Ggj5RIqQIonbg4dXaISwutkZfBg5m1torrs2TjIq
UUzUTdYo2b6jJrMU9cvSxgSlbgyKLK71CkH7wqCfaiBaSp/8Wx3q/YlBEr+v
K3ZqZrwBW6FlJwjlnDZCMXHDS+f/kcO5YtLqpeG0tSLLF7Xg50oLP52o1uCU
a6RkMAcABezAEgnXR4WtIQ5E2AmCXnCzD+gnBm2hlFdozMAJyssCjndosKtj
9yaBUM8vctQsOggMkzXedNoAjrWsDL2la/UWzg9FRQcdI96/vh0L5wpzJAtJ
M1+s/iONQP9pmCgNYYsf8/FY2GGdgn5cWGKolLn6xWs+0ccTGG/wEofJYTeG
CbfzpaxZhD7QPiVFIjXNi25rJP2QP3wQh80XKh29w1eclCR3+JbjRl2/flC0
umVHZ/kaIs9B4uHtf5U2ZtUKwV4EuXg2VqFATwxXtkW2NpN+LPq17ahYPCRD
hHXaIKWz6g+eIi66B2rduNhJGR8k0fFQ4naFbXzANY6nKdkQO/Shf1AslWV8
tCOlYc5G3DCEXsko8OELMP2yOJjm86k+auAAETwZkrsDQ088mYQD6N2iigi0
BkmJwI8Y/4RgpZK1mpVxdqAyKgRKYYMsrnAP656va4fBkiFg4E+d8SQxZ1Gs
/L2ke2DiA7LIO0LN0UeCIRdVOjYtDFH+mCS4utZOTdPCuG4ADLJC2xmZBYii
TVkwaUBD6Hm/Lo2nBbJEA2mg7sgKvUxuxomi8+5o1I0slfVQHFq6Ptis3ohN
zBFemFb6eFdGVQEJHgptVhBLWHgglT7FMwYpV5QIek07Ls4TVYEubRWURq+e
WPG7emLdn1Px85zhDvFeq+i9vhDJX6Ukn9qW1yaS9/kD2z6AAjPSFow+CWtM
J3W1rBxm/5WqUPYC2jCsGXKtGTaojEKXYtTLN0YVQpUQwqjIGfVCFt6JJ8Gu
ypBzmM+SZP1R4iOGfB9Fgh3SaFw2kP6tKlZf0ehG/LLfUnrQRIS2H2Xtg9c2
TQjxRE+4qlmbekrThGBr8fRP15oQlAHRaULiplqySxSRWAg5YqnOD1klAYR2
Q30TmrnHCYu2we9vT5frs8rIQrEhaAueeKxLBfpKRzDR9AUc7InqkEbZVhyi
TQWeCRXyTHvPDCbL29SDNY/UI4TeUzL1pyZCbA/D68KurJHO1kJcKHAyvvhe
gYJJQmoFDFOB6lDZ7CI8DKKJFlQ0aWInIZJL4GJc7MmuJJuHQEVSQNKV8Gdr
AQlxWZK9YqFZNe8EiMPJBIDJ4LAi0GWXXVbfcMMN8M5nmJJhFaCuEFVilZJ5
gMzxgJj8I1YcTryRAHKJDRD8jowMKmLmSXXK4Yi0CHdVCIhnRdAgN9DTkgpJ
uGIabKAe8amzKkUE2gqCiNvDlF+0GOZ49uYEdFfMgSzOOI/qtKX2HbtUbayC
m1yF4BMkRbwGlVVykGTKBugMXl4EVtA77LDDcJIYlw089KEPrW+99VZCR1PM
q4xjYwKMsGQE+JhUUIhrPKUIoOVIOFTeqDaObY1ZXj4gWV+upighsh2YqqVC
PdISsadJ6LAiDHtQb5wXZbDRBFwK0SZVasDWgQTAq7h0aGSwzOOAdkiNFlJj
0jrs++nkGJYHVYrz2kY/+MEP8KWNnon9jcDL+Li5NWtq9cCx7oHhzIXFv5Yx
Fkma13u3JP3RgZJmAcocP29VVgKAfZNB6N/sCUOxo2lZRMe+fxEX9rVKjofs
Jn5dNsuQUxIgQr/xvGaQ4KowYkd01qqx1pES5xSGAaKJJ1NadL36yCOPjDr4
Fa94BYoO1rQsioKfBN6YB8TdJs2ptkHbJtdzf+Wcg9+3y/W97XJt8Rb4Vlmu
wTUrU8uQyBh8hcrnKmKzUAWWWoZ7g+fDGBaKT8NIDKpE43uPsBJocZfIBM6A
K+pMyFY4aEWFwf7avLYbbX2VK1+1WS0xMpqmPZtjP1OryDCKCoMKVns8vRz/
q3DRKv1uzblz52ZcQwQTMDXWFi5cmIWXiK0byPthMVUINjtqUQtEzxwtPJGy
gyPr+E/WqR+hLcZgEHDs2bIY2YuA1kkoshUwMl/9fgNMJSqkTKvVlhNqkgrF
XArL+2b6dBVl1BMvYiSeZDnLToeOGBmuyRgwn/3sZyNQbNu2TQADpqNaKh8W
f/E9vD5WHrRClqcWpBNHLeBl4j6DhX0IBssHgr3FBTg6nKPAIlkJ5JZPNmYf
DI+W6zkGlUyKDOWMNymokID8ElT8Uhtdj5wDYrK4krFoVGApoHiLozRQwun2
hs7KtbVB8aek6KoQXYXHxpOk+eqodLGQsDSaCta7ko6LIfLtb38blxHg7Te/
+U3Ga7OQ2YHbPvvskwckxEyy3jjWE+x06Gzs6hF+WOwRfNIFo+bgr9K5tJj2
oFcbHqOXZ9bouXoI9Og41hnBC5GcQKCaDNGTlVHJ5NlgmhpQSos1gpfKvenX
ymiwj3ZQA+T8klcEKrP0EqOZkkdtgRT9aGXwYkuAVkcZshkFv8ajSVDpG+uU
WvPqIKPgF/7CetURYe41hDkwdvQ6Ks5OMuNa5xvHQvVsWCmZZ/Qistb8ma0K
xzRjAilEHi2dHM28jVUYozKdMkeQyjHkUcrcW9hOBZtH+KgtDDYzRJGslJOr
VNn9BaWwmm0hEOJ1rFR1IM+miFbTK4WaOsqMJvzANmbUaXRVFQ/uhZgYi9d6
4xCh55XEI1/96ldxwZ43velN8G6Cgh4N3sEagSQ58wVCSFZ1GL+PemL57xhC
9cSbKeM2OhMEZUNBqJNCKART5+IbsRIUoV4jnomD7Mpw9hGSrPH6Fi7V11Ps
ZgQmTqyQJRQCZ2UMJmVDq9V8ljfKfgqjtBDJqEzIyD8Al/0II6kZHj2BU2Jt
V1IFhD/jl6y0AqvQ7lrGqIJ3UXNzyze70DimfbMoj+VfykEz9pb+NgDtTTXM
1ZKMTdscbk1R/bS6QzI4zVm9I3HCn+aBGAj7GwCM+IWBVcXly0hGfgEJXb1c
xcDRTj3XdeQDixIRTJVR0pFL5B5nzIyI5dTVRWNamivaQcJ41C/4sfTYRW0g
Cd4XfTtx3m8AFcF2fqs4YxTjGxIelQUPd1oHEFg+4lO1xT/eay80OqCCDIO0
apYnIaTQCMmCdQ3wuDmBRzCOLFAkbBPVF+pYfZ7qrwgqYcWwrnBMUlpYSgEI
LU4cTfbMfYlYk0o6cbnPylgfffGLX8QVtoAqclik19+4fuWYxRyvFwBQcs8R
hL02aI3mNMKDCAP33xq5XvymsJ1GBQVyPiWSy8Wy2QlInBVBgvuE6j5C7Ufp
Vzs3IFFqSAggcsBDGcMgUToBEKE2qCeM0VpHOFqzqukbeT39Vp0IFRTKTYqB
WHb0zhu2e8FiYfFB0O9HP/qRyRdvULqKjotS0cf8b/sRNEiXpG4VhY7HERdH
Xh6Gflo6FsVrrtZzgQuM8J3q03xZKzA4XAbo4NWvmi44SROdpxb1EabAoCee
T4eNIsVGRuWlAQxZKA6ipQQJFrlAoEhqAXzSIqx8lfHiIQYYEtroxXVBpEgO
pVH92Mc+tt5zzz1xu/HGGzks85nPfEZkA9vGjRvbdUqwKkKNCJni/mI0kGuu
HXPaY0rh5OIGTkTxhLfMyCviZgqVUzRUGv42P2AIBp/lSw2N3M/M0RKYpNDa
BCdG+C2zoIIhmlAZlCfeUIYmQ0blhBVBhWASlhzqGgxigSbUCKiSoVjMD1bD
no8dFwPpoIMOks7EKmsPpEsuuSQC0l133WUCaZ0AySoc6CXX993ISgvShGf/
IqikN5qYkuoyYy0S4qUk+neVit8MwpP7Qlmx4nkh9cT0I+wDM1+Vww23ffbN
9dDgKlqpSAabn9NOVFQKvrJ4pVMMDo57OgkslNFyRWioSNCAElRS396Jawws
VCVUNBKXKu2VSLWBKqcwV6wQucK7iOBNqfDOK3hD4CMe8Qi+Nwjj0Av/TK97
raDLqmoNM/es3xYCsZ8PCbHmcjfKFJLVqU8eGksq+WBYuzCZJhi6ErvBFIR7
NIUi3M4NlQocXZ4WSKjT0NOeQ3wkEZvlMN96RePFLgE+iecTVjdKmKnrS1pb
y5VYHNZL1SLQ+Fc/8lrgnKvW7/qxpIxqEc+Kr3fpenqttW2c7d6kGUg8vC1g
[truncated: 1,138,255 more chars]
